# Supplementary material for: Highly efficient hairy root genetic transformation and applications in citrus
Source: Front Plant Sci. 2022 Oct 27;13:1039094. doi: 10.3389/fpls.2022.1039094 (PMC9647159; doi:10.3389/fpls.2022.1039094)
Supplement: Supplementary file 1 [file DataSheet_1.xlsx]

## Sheet: Table. S1.
Table. S1. Details of primers
Primer name	Sequence (5’-3’)	Usage	Target	Target sequence (5’-3’)
RT-F1	ATGTTTGGTCGGAGTTGG	Real-time fluorescence quantitative PCR for transcriptome data verification	Cm229360.1	ATGGCGTCTCATAAGGCGCCTGGTAATCGCAAATTGATAGGTTCCAAATCAGAATACTATTTTATGCTTTATGCAGGTACTGAAGATGTGAAGAGCTACGACCGGATTGATTTTGCTATGTTTGGTCGGAGTTGGGCTCCCATTGTTTCTTGGGCCGTGATAGTTGTTCCCCACGAGCCGGAGAGTAATTGGAGAAAAAATTTACCTCCGCCAAGTGTCAATAATATGGACCCCGCTAGCTCGCTTTGTGTTATTGCGTCTGGTTCTTCTAATGGTTATAAGCCTATAGGTGATGATAAAAAAGATCGTCCTTTTCATGGCGTTAGAACTACAGTTCCATTGAACAAATTGAAATATGATCGTGAAGTGTTGCGCGGAGGTTCTCTTGTTTTGGAGATT…
RT-R1	GACACTTGGCGGAGGTAA	Real-time fluorescence quantitative PCR for transcriptome data verification	Cm229360.1
RT-F2	GACGCAGTGAGTGTATGG	Real-time fluorescence quantitative PCR for transcriptome data verification	Cm320020.1	ATGAAGCCGCAATTGCAGCCTCTCTGCAAGATTATTGTTCTGTTCATCATCACCACTAACACTCTGTTGGTCACTTCTCAACCTGAGACGCACCGTTTAAGCCCGGACAACGACAACGCAACCATATACAGGGTCTCCAAGCAACTATGCTGGGGTTGCATAGGTGAGGCACTTCAGTTCTTGTTTGATCACAACTTAGTTAGGGCCATGAAATGGGAGCTACCGTTGATGTGGGACTATGACTTAGAGAAATACGCGAGGTGGTGGGCGAGCCAAAGGAAAGCGGATTGCAAACTGCAGCATTCGTTCCCGGAGGACAATTTCAAGCTTGGCGAGAACATATTTTGGGGCAGTGGGTCGACGTGGACGCCGAGGGACGCAGTGAGTGTATGGGCCGGA…
RT-R2	AATTCTCCTCGTATTCTTCC	Real-time fluorescence quantitative PCR for transcriptome data verification	Cm320020.1
RT-F3	CAAGCCTAATCTCCCACT	Real-time fluorescence quantitative PCR for transcriptome data verification	Cm010010.1	ATGATGGAGAGAAATCATAAGCCACTGAAGAAATCAACAGTTCCCATGGCGTCACAAGATGGTTATCCATCAAAATCCCAGGATGAGAATATTGTTTCAACGAGCTTTGTGGATGTTTTGACCAAGAAGTTAGATGCATTCTATCGTCTTTCTCGTCCCTACGCTTGGACTAGCATTATTATAGGGATAGTATCAACTTCTTTGCTTCCAGTGGAAACTCTTGCTGATTTAACTCCTACTTTTTTAATTGAAGTATTGAAGTCGATAGTGCCCACATTAACGATGAATATTTTTGTGGCGGCCATAAACCAATTGTCAGATATTGAAATAGACAAGGTTAACAAGCCTAATCTCCCACTTGCTTCCGGGGACATTTCAATAGGAGAAGGAATTGCAATT…
RT-R3	CCAACTATCCACCGTATT	Real-time fluorescence quantitative PCR for transcriptome data verification	Cm010010.1
RT-F4	AAGAAGGGCACAGAGTTG	Real-time fluorescence quantitative PCR for transcriptome data verification	Cm045660.1	ATGATGAATTTGGTTGCAATATGTCTTGTAGCGAGTTCACTGGCAGCAGCAGGAGTGTGGTCTCCAAGTCCAAGCCTAGAAAAAGAGAACAACAAGGAAGAAGTGATAGTGATGAAAGAAGGGCACAGAGTTGTGGTTGTTGAGTATGACGAGCACGGCAGACACAACACTAAAGTATCAATCTCACCACCAGACCATGACCGATATCACATCCCCAAGACTACTTCCCCCGCTTCAGATATTGAGCAAAAAATGTTCTCCGCTGCTGCTGATGCTTTAAACAACGCCGAGGACACCATCAAACAAGCCTCCTCCTTGCTTCCGGATATTGGTCAAGGGTCTAAACCCTACGACAAGGGTCCTGGTCCCGGAGAGCTTATATGCGATGCATATGGGAAA…
RT-R4	GGTCTGGTGGTGAGATTGA	Real-time fluorescence quantitative PCR for transcriptome data verification	Cm045660.1
RT-F5	CTGCTTCTTTATCACCCAT	Real-time fluorescence quantitative PCR for transcriptome data verification	Cm065720.1	ATGTTCTCAAGCATGAACCCCTTAATGAGAACTGCTTCTTTATCACCCATGCCTGATCTTTCCTTGCAGATCAGCCCGCCATCTGCTTCAGATTGTGATGCTAATAATAATAAGGAAGTTCGGTTTGATGGGCTAGTGAGAAATAGTTATGCATTCTACAGTGATGGGGGCTCAACCACCGACTCCGCTAGCAGCGGAAGCGATTTAAGCCATGACAATCGCTTTTATAACCCTGCAGAGAAGAGTTACAATCTTGGCCCCAGTGAGCCCATGTTGAGTCTTGGGTTTGAAATGGCAGATTTATGCCCACCTCCACCACTGCAACTGCCGAGAACAATTAATCATCACCAGCAATACCAGCCTCAAATCCATGGCCGTGAGTTCAAGAGGAATGCAAGG…
RT-R5	CAAACCGAACTTCCTTATT	Real-time fluorescence quantitative PCR for transcriptome data verification	Cm065720.1
RT-F6	GCAACGGCACCAACATTA	Real-time fluorescence quantitative PCR for transcriptome data verification	Cm276530.1	ATGGGATTGGCAGGTGGTGTCTTAGCAGCGATCATAGTTATGATGATACTCTTCTTCTTCGCGAATCAATCTTGTGCTGCAGGCAACGGCACCAACATTACTAATTTCCATATTGATCTTGATGTGTTGTTCTTTCATGGTGATCCGGAATCGGAATTGGCTGCTGCTGCTGCAACAAACGTATTGAATTTGAAGGCCTTGAAGCGACGTCCAGTGTTCGATTGCGGAAGAGGCCGAGGCCGAAGCTATCGCTCTTGTACCCCTCCTCCCCAGGGTTCCAAAAAGGGTGAACATTGCAAACCTGCACCCGGCGGCACGTACAATCGAGGGTGCCATTATTAA
RT-R6	CTTCCGCAATCGAACACT	Real-time fluorescence quantitative PCR for transcriptome data verification	Cm276530.1
RT-F7	TCTTTGTTTCCCTCCTTG	Real-time fluorescence quantitative PCR for transcriptome data verification	Cm124850.1	ATGGAAGAATCTGCCCATGAAATTAGAACCCCTCTAATATCCAGGGATGATGGCGGGGACAATGAAGGAGAAGAATATAGTAGCATGGCATCATCATCATCGTCAGAATCTCAATCAGAGATTACTGAAGCGGTGGTGGAAGAAGAAGAGAACTCACCAGTAAAGCAAGTGGCCCTAACAGTATCAACGGAGGACGACACTTGTTTGCCAGTGCTCACGTTTCGGATGTGGGTCTTGGGCACGCTCTCATGCGTTCTCTTGTCATTTCTAAACCAGTTCTTCTGGTACCGCACGGAGCCCTTATCAATCACTGCCATTTCTGCTCAAATAGCTGTGGTGCCTCTTGGTCAGTTGATGGCTGCTAAACTCACTGACCGCGTCTTCTTTAAATCCACTCCT…
RT-R7	CCACCAGATACCTCCTAAA	Real-time fluorescence quantitative PCR for transcriptome data verification	Cm124850.1
RT-F8	GATGACCTCGTCTCCTGC	Real-time fluorescence quantitative PCR for transcriptome data verification	Cm157770.1	ATGGAATTGTCATCAGCTAAATGGGTTTCTGAAATGGAAATGGAGGATTCGAGCATCTTCAATCAATATCAAACGAATAGCCCTTTTGATTGCTTAGTGGATGGGTTGAGTTTTCAATCTTTTCCTTCTCATGAGGGGTATTATCCGACCAAAAACTCAGTACACGAACCCGACAGTACCAGTGGTTCGTACAGTGAAGCTTCTGACCAGTATCAATATCATCATCATGCAGTTGAACATGGACTTGAGAGGCCAGCAAAACAGTTAAAGACCAATAGCTGGAACTCTTCTTGCACCACTGAATTAGTTTACATCACTCCAAGTCCAAAGGCTTCTCCTTCTTCGTCCCAAATCATTTCCTTTGAGAACTCGATGACCTCGTCTCCTGCACCTACAGTC…
RT-R8	CTAACCCTCCTGGGCTCT	Real-time fluorescence quantitative PCR for transcriptome data verification	Cm157770.1
RT-F9	GGCAGCAGAAGCATTTAG	Real-time fluorescence quantitative PCR for transcriptome data verification	Cm014180.1	ATGGACATATTATTCGGCCAAGTTTCTGATCCTGGTTTGACTGACAATAAGCCGGAGTCATCAACACAGTCAGATGCCGCCAGCACGGCGCCGCCAAGGCGAGGTGCCCACTCAGACGAGGAAGTAGTACTGCTAGCAACGAGCAGGCCGAAGAAGCGGGCGGGGAGGAGAGTGTTTAAGGAGACACGTCATCCGATTTTCAGAGGAGTCAGAAGGAGAAACAATAATAAATGGGTATGTGAGCTACGTGAACCCAACAAGCAAACACGCATTTGGCTAGGTACCTATCCTTCTCCAGAAATGGCTGCAAGGGCACATGACGTGGCAGCGCTGGCACTGAGAGGGAAATCCGCTTGCCTGAATTTCGCTGACTCAGTGTGGAGGTTACCGGTGCCGGCT…
RT-R9	CCGCGTGTTCATCCATAT	Real-time fluorescence quantitative PCR for transcriptome data verification	Cm014180.1
RT-F10	GAACGGACGGCTACCTCT	Real-time fluorescence quantitative PCR for transcriptome data verification	Cm236030.1	ATGGCTTCAAAGCTCTTCTTTCTCATAACAATACCTATTCTTATTGCACTTCTTCCTGTCTTTGCTCGCCCATCACATGCAACAGATGTCGCTCCAACGACTCCTGTTTCAGCTGGATCGGAAACGGCTTCCGCTTGGAGCGTCAAGAATGGCCTCTCACTCCCTCTTTCCAACGACACAAAACTCTACAGTGTCTCTCTTGCCCTTTTCACAAAAGCTTGGGTCCCTAAGAAGAAGAAAGCAACCGCATGGCAGACTACAAGGAAGCAACGTCTGTTCCGGAACGGACGGCTACCTCTGAAAATGTCTGAGAAAACACGTGCAGTTTACGAGACTGTTAGCAGAAGAAAACTTCTGCAAGCTGCTCCGGATGCTGAAGTCTTGGTGAGCGATATTGTC…
RT-R10	GACAATATCGCTCACCAA	Real-time fluorescence quantitative PCR for transcriptome data verification	Cm236030.1
RT-F11	ATCGTCACTCGCTTGTCA	Real-time fluorescence quantitative PCR for transcriptome data verification	Cm163350.1	ATGGCACCGGATTCCTCCATTTCAAAATTGGTGGTCATTATAACTTTTATAAGCAGTATTATTGTTCCTGTTATAACTGATAATGCAGTTCTAACAGCATCTGATGCATCGTCAGCCTTGCAGTTAGAAAGGGAAGCTTTAGTTAATTCAGGCTGGTGGAATAGCAGTCGGGCGACGGCCAACTATACTTCAGATCATTGCAAGTGGATGGGAATCACTTGCAATTCAGCAGGAAGCATAGTTGAGATAAGTTCTGACGAGATGGATAATAATGGCAACGCAGCAGAGCTTAGCCAACTCAACTTCACTTGCTTTCCCAACCTCGTAATTTTCAGAATTTGGGGCACTCGTTTTCTCTCCGGAAGGATACCATCAGAAACTGGTGCTCTTTCAAGACTC…
RT-R11	TCAACCAAATACATCCCT	Real-time fluorescence quantitative PCR for transcriptome data verification	Cm163350.1
RT-F12	GGGTCACAAGTCCTCAAT	Real-time fluorescence quantitative PCR for transcriptome data verification	Cm262810.1	ATGGGTTCTTCTGATCTCTCAATGATCCTTCCTAGGGTTCTCATCGTCTCTCGACGTACCGTTCGCAAGAACAAGTTTGTCGATTTCGTGGGAGAATATCATTTAGATCTCATTGTAAGCTATGGAGCAGTGCCTGTGATAGTCCCGAGAGTCACTGGCGTTCACATGCTACTAGAAAGCTTCGAGCCCATTCATGGGGTTCTTCTTTGCGAAGGGGAAGATATAGACCCATCCTTATACGATGCTGAACTATCCGGCTTTGCACCAGAAGAACTCGAAGAGATTAGAGCGCTGCATGCCAGTGACACTGCCATTGATAAAGAAAAAGACACAATTGAGTTAAGACTAGCAAAGCTTTGCTTGGAAAGAAACATTCCATACTTGGGAATTTGTAGAGGG…
RT-R12	CCTTAACCAAGTGCCTAT	Real-time fluorescence quantitative PCR for transcriptome data verification	Cm262810.1
RT-F13	CCGTAGACGAGATGGTGA	Real-time fluorescence quantitative PCR for transcriptome data verification	Cm033200.1	ATGAGTTATGCTAAGATGGTCTCCCGCATGATCATGTGCATCCTCATACTGATTTCCACCATGCCTTTGGAAACATCAGCAAATGCAAAGCTCAAAGTAGGCTTCTACAAATCAACTTGTCCATCGGCAGAGTCAATTGTGAGAAAAGCCGTAAACAAAGCTGTGTCTCGCAATCCTGGCATAGCCGCAGGTCTCATCAGGATGCATTTCCACGACTGCTTTGTCAGAGGTTGTGATGCTTCCGTGCTGCTAGAAACCATATCAGGAAACCCACCTTCAGAGAGAGACCATCCTGCCAACAACCCAAGCTTACGAGGCTTCGAGGTGATCGACGAGGCCAAAGCACAAATTGAAGCCGTATGCCCAAACACCGTGTCGTGTGCAGATATTCTAACTTTC…
RT-R13	GCATTGAAAGCGTAAAGA	Real-time fluorescence quantitative PCR for transcriptome data verification	Cm033200.1
RT-F14	CAGGAGATATTGAGGGATT	Real-time fluorescence quantitative PCR for transcriptome data verification	Cm127400.1	ATGGAGGCAGAATCGACAGCTATTGGGAGTTCTCTCGTGGAGCCTTCGATTCTGGAGCTGGCAAATAATAAGCCACTGATCACAGTTCCTCCACGTTATGTTCGCCCTGAGATAGACCATCCCCTGATTCGCAGCGACGATTCTTCAGCACAACAATTTCCAGTCATTGACATGCACAAGTTGCTCTCTGGAGATGACTCAGAGCTTGAGAAGCTTGACCGTGCATGCAAAGAGTGGGGTTTCTTTCAGTTGATGAATCATGGAATGAGCAGTTCATTGGTGGAGAAAGTGAGAGTAGAGATTCAAGACTTCTTTAATCTTCCAATTGATGAGAAAACGAAGTTTTGGCAACAACCAGGAGATATTGAGGGATTTGGGCAGCTCTTTATTGCGTCTGAA…
RT-R14	TCAGATGAGTTGGGAAAG	Real-time fluorescence quantitative PCR for transcriptome data verification	Cm127400.1
RT-F15	TGAATTTGGCTTTGGATTG	Real-time fluorescence quantitative PCR for transcriptome data verification	Cm263660.1	ATGACAGTGGCTACAATTGGTTATATGGCACCAGAGTACGGATCAGAAGGAATTGTTTCAGCTAAATGTGATGTCTACAGCTATGGTGTGCTATTGATGGAAACTTTCACGAGAAAGAGGCCCACCAATGAAATGTTCACAGGAGAAATGAGTTTAAGGAGATGGGTGATGGAGTCATTACCTCACCGATTGAGTGAAGTTGTTGACGCAAATTTGGTGCGAGAAGAGCAAGCTTTTTCTGCCAAAATGGATTGTTTATTAAGCATCATGAATTTGGCTTTGGATTGTTGTATGGAGTCACCTCACAAGAGGATACATATGACAGACGCTGCAGCAAAGCTCAGGAAGATCAAAGCGAAGTTCCTGGATGATGTTGCTGCAAGTAGTTAA
RT-R15	CCAGGAACTTCGCTTTGA	Real-time fluorescence quantitative PCR for transcriptome data verification	Cm263660.1
RT-Actin-F	CCAAGCAGCATGAAGATCAA	Real-time fluorescence quantitative PCR
RT-Actin-R	ATCTGCTGGAAGGTGCTGAG	Real-time fluorescence quantitative PCR
Citrus_ChlI_F	caaaactcttagaaatgtagTTCCAGCATCAAACTCAA	For adding citrus ChlI fragment following the terminator codon of CP.	XM_006449404.2	ATGGCGTCCGTGTTAGGAACTCGTTCTTCCTCTGCAATCTTGGCTTCTCGCCCTCTCTCTTTTCCAGCATCAAACTCAAAGTCTGCCATCTCCTCTCTCTCCTTAAACCCCGGGCAGAATTATGGAAGGAGGTTTTATGGGGGGATTGGGATTGAAGAAAAGATGGGGCGGGCTCTGTTTGCAGTTACCAATGTTGCCACTGAGGTTAACTCTGTTGAGCAGGCCCAGAAGAGATCCAAGGAAAGCCAGAGGCCGGTGTATCCATTTACTGCAATAGTGGGACAGGAAGAGATGAAATTGTGCCTTTTGTTAAATGTGATTGATCCCAAAATTGGTGGTGTTATGATTATGGGTGATAGAGGAACGGGGAAATCCACCACTGTTAGGTCCTTGGTAGAT…
Citrus_ChlI_R	gcccatgccagaattcaggaGTCACCGACAACTACCTT	For adding citrus ChlI fragment following the terminator codon of CP.	XM_006449404.2
AtFT-F	ATTAATCTAGATAGTGTACATTCATGTCTATAAATATAAGAGACCCTCTTATAGTAAG	For AtFT amplification.	NM_001334207.1	ATGTCTATAAATATAAGAGACCCTCTTATAGTAAGCAGAGTTGTTGGAGACGTTCTTGATCCGTTTAATAGATCAATCACTCTAAAGGTTACTTATGGCCAAAGAGAGGTGACTAATGGCTTGGATCTAAGGCCTTCTCAGGTTCAAAACAAGCCAAGAGTTGAGATTGGTGGAGAAGACCTCAGGAACTTCTATACTTTGGTTATGGTGGATCCAGATGTTCCAAGTCCTAGCAACCCTCACCTCCGAGAATATCTCCATTGGTTGGTGACTGATATCCCTGCTACAACTGGAACAACCTTTGGCAATGAGATTGTGTGTTACGAAAATCCAAGTCCCACTGCAGGAATTCATCGTGTCGTGTTTATATTGTTTCGACAGCTTGGCAGGCAAACAGTG…
AtFT-R	catgagacacataatccttcCTAAAGTCTTCTTCCTCCGCAGCCACTCTCC	For AtFT amplification.	NM_001334207.1
CX1-2F	AACCTCGAAAGAAACATC	Sequencing primer for genome editing loci verification	Cs9g13610.1
CX1-2R	TAGTCCAACACCACCACT	Sequencing primer for genome editing loci verification	Cs9g13610.1
CX3-4F	CTTATTCAACAACCCAAC	Sequencing primer for genome editing loci verification	Cs9g13620.1
CX3-4R	TCACTCTACTCTACCGTC	Sequencing primer for genome editing loci verification	Cs9g13620.1
CX5-6F	TTCTATATAAACCCCCGT	Sequencing primer for genome editing loci verification	Cs9g13630.1
CX5-6R	TGGACTTTTGAACCACTG	Sequencing primer for genome editing loci verification	Cs9g13630.1
CX7-8F	GCAAACAGGAATACAAGA	Sequencing primer for genome editing loci verification	Cs4g07040.1
CX7-8R	TTCAACAATAGCCCATCA	Sequencing primer for genome editing loci verification	Cs4g07040.1
CX9-10F	CCGTCATAGTTCTCAGAG	Sequencing primer for genome editing loci verification	Cs3g19890.1
CX9-10R	ATCCAGTTGGTTTTCTCTC	Sequencing primer for genome editing loci verification	Cs3g19890.1
CX11-12F	ATACTGACCCAGCTACCCC	Sequencing primer for genome editing loci verification	Cs6g06480.1
CX11-12R	AAAATTCAAACCAAAAGGC	Sequencing primer for genome editing loci verification	Cs6g06480.1
CX13-14F	ATAATGAGAAAAAAAGCAG	Sequencing primer for genome editing loci verification	Cs7g22920.1
CX13-14R	TAAGGATAAGGAGAAGTGA	Sequencing primer for genome editing loci verification	Cs7g22920.1
CX15-16F	CCACTGGAACTCCACTTTG	Sequencing primer for genome editing loci verification	Cs3g23070.1
CX15-16R	TGTTAATCCCGATACGCTT	Sequencing primer for genome editing loci verification	Cs3g23070.1
CX17-18F	GTCTCTCTCTTCCGTTCTC	Sequencing primer for genome editing loci verification	Cs7g03080.1
CX17-18R	TAATCCTCTGTTTTGGTTT	Sequencing primer for genome editing loci verification	Cs7g03080.1
CX19-20F	TGCATGTTGGGTACGTTTC	Sequencing primer for genome editing loci verification	orange1.1t00425.1
CX19-20R	GGCTGGCTCACCTGGGATA	Sequencing primer for genome editing loci verification	orange1.1t00425.1
GFP（1380-Cas9）-seq-F	AGAGGGTGAAGGTGATGC	Sequencing primer for GFP	GFP
GFP（1380-Cas9）-seq-R	TGGTTGTCTGGTAAAAGG	Sequencing primer for GFP	GFP
Neo（1380-Cas9）-seq-F	GGCTATGACTGGGCACAACA	Sequencing primer for Neo	Neo
Neo（1380-Cas9）-seq-R	GATACCGTAAAGCACGAGGAA	Sequencing primer for Neo	Neo
Cas9（1380-Cas9）-seq-F	TTGACAACGGCTCTATTC	Sequencing primer for Cas9	Cas9
Cas9（1380-Cas9）-seq-R	TTATCCGATTTACCACGA	Sequencing primer for Cas9	Cas9
GFP（1380-Cas9）-RT-F	GTCAAGTTTGAGGGAGAC	Real-time fluorescence quantitative PCR for GFP	GFP
GFP（1380-Cas9）-RT-R	GTGGGAGTTGTAGTTGTATT	Real-time fluorescence quantitative PCR for GFP	GFP
Neo（1380-Cas9）-RT-F	GTCACTGAAGCGGGAAGGG	Real-time fluorescence quantitative PCR for Neo	Neo
Neo（1380-Cas9）-RT-R	GGTAGCCGGATCAAGCGTAT	Real-time fluorescence quantitative PCR for Neo	Neo
Cas9（1380-Cas9）-RT-F	TAACGCAAGTGGAGTAGATG	Real-time fluorescence quantitative PCR for Cas9	Cas9
Cas9（1380-Cas9）-RT-R	CAAACCCAATGACAAAGC	Real-time fluorescence quantitative PCR for Cas9	Cas9

## Sheet: Table. S2.
Table. S2. Citrus varieties used in this study
no	Varieties	Survival rate
1	Citrus medica L.	0.95
2	Citrus limon (L.) Burm. f.	0.93
3	Citrus grandis (L.) Osbeck ’Shatianyou’	0.92
4	Citrus hystrix	0.9
5	Citrus sinensis Osb. × Poncirus trifoliata (L.) Raf.	0.72
6	Poncirus trifoliata (L.) Raf	0.69
7	Citrus reticulata Blanco ‘Chongyi wild mandarin’	0.63
8	Citrus clementina ‘Clemenus’	0.61
9	Citrus hongheensis	0.47
10	Citrus junos Sieb. ex Tanaka	0.4
11	Microcitrus australasica (F. Muell) Swingle	0.38
12	Citrus sinensis (L.) Osbeck ‘Newhall’	0.31
13	Citrus nobilis Lauriro	0.29
14	Fortunella crassifolia Swingle	0.06
15	Citrus succosa Hort.ex Tanaka	0.03
16	Citrus jambhiri Lush.	0
17	Citrus aurantium L.	0
18	Fortunella hindssi Swingle	0
19	Citrus latifolia (Yu.Tanaka) Tanaka	0
20	Citrus clementina hort.ex. Tanaka	0
21	Citrus macroperma Guo.et Ye.	0
22	Citrus grandis (L.) Osbeck ‘Maiiayou’	0

## Sheet: Table. S3.
Table. S3. Sequence information of the plasmids used in this study
No	Plasmid	Sequence (5'-3')
1	1380-Cas9-HA	AAAGCTTCGGGGGATCTGGATTTTAGTACTGGATTTTGGTTTTAGGAATTAGAAATTTTATTGATAGAAGTATTTTACAAATACAAATACATACTAAGGGTTTCTTATATGCTCAACACATGAGCGAAACCCTATAGGAACCCTAATTCCCTTATCTGGGAACTACTCACACATTATTATGGAGAAATTTTCGAGCTCTTAAAGCTCATCATGTTTGTATAGTTCATCCATGCCATGTGTAATCCCAGCAGCTGTTACAAACTCAAGAAGGACCATGTGGTCTCTCTTTTCGTTGGGATCTTTCGAAAGGGCAGATTGTGTGGACAGGTAATGGTTGTCTGGTAAAAGGACAGGGCCATCGCCAATTGGAGTATTTTGTTGATAATGGTCTGCTAGTTG…
2	1380-35-GUS	CGTTAACACTAGTCAGATCTACCATGGTGGACTCCTCTTAAAGCTTCGGGGGATCTGGATTTTAGTACTGGATTTTGGTTTTAGGAATTAGAAATTTTATTGATAGAAGTATTTTACAAATACAAATACATACTAAGGGTTTCTTATATGCTCAACACATGAGCGAAACCCTATAGGAACCCTAATTCCCTTATCTGGGAACTACTCACACATTATTATGGAGAAATTTTCGAGCTCTTAAAGCTCATCATGTTTGTATAGTTCATCCATGCCATGTGTAATCCCAGCAGCTGTTACAAACTCAAGAAGGACCATGTGGTCTCTCTTTTCGTTGGGATCTTTCGAAAGGGCAGATTGTGTGGACAGGTAATGGTTGTCTGGTAAAAGGACAGGGCCATC…
3	1300-pYAO-Cas9-AtU6-sgRNA	TGGTGCAGCCGGCCGCGTGCAGTTCGGCCCGTTGGTTGGTCAAGTCCTGGTCGTCGGTGCTGACGCGGGCATAGCCCAGCAGGCCAGCGGCGGCGCTCTTGTTCATGGCGTAATGTCTCCGGTTCTAGTCGCAAGTATTCTACTTTATGCGACTAAAACACGCGACAAGAAAACGCCAGGAAAAGGGCAGGGCGGCAGCCTGTCGCGTAACTTAGGACTTGTGCGACATGTCGTTTTCAGAAGACGGCTGCACTGAACGTCAGAAGCCGACTGCACTATAGCAGCGGAGGGGTTGGATCAAAGTACTTTGATCCCGAGGGGAACCCTGTGGTTGGCATGCACATACAAATGGACGAACGGATAAACCTTTTCACGCCCTTTTAAATATCCGATTATTCT…
4	CLBV-ChlI	AAAGCGATTTATCCAAAGCATTCAGCCGATGACGACATGACGTTCTGGATGGCCGTCAGAAAAAGGCTTGTATTTAGAGAGGAGGAGGAGAATTATCAAAGGTTGTCAAGGGCGCATTTAGTTGGGGGTTTGCTATACACCAACTTCAAAAAAAAAATGGGCCTGGAATTTACGTTTGACCAAGGTCTACTGGAGGAAAGCATAAATGCATTTGAAAGGAAAAAGCTGGAAAAATCATGTGGCACAATTAAATCTCATAGCATAAGGTCAGACATTGATTGGGCGCTGAATGATGTATTTCTTTTCATGAAAAGCCAGTTATGCACCAAGTACGAAAAACAATTTGTTGATGCTAAAGCGGGTCAAACTCTTGCCTGTTTTCAGCACCTGATTTTGGTA…
5	CLBV-FT	AAAGCGATTTATCCAAAGCATTCAGCCGATGACGACATGACGTTCTGGATGGCCGTCAGAAAAAGGCTTGTATTTAGAGAGGAGGAGGAGAATTATCAAAGGTTGTCAAGGGCGCATTTAGTTGGGGGTTTGCTATACACCAACTTCAAAAAAAAAATGGGCCTGGAATTTACGTTTGACCAAGGTCTACTGGAGGAAAGCATAAATGCATTTGAAAGGAAAAAGCTGGAAAAATCATGTGGCACAATTAAATCTCATAGCATAAGGTCAGACATTGATTGGGCGCTGAATGATGTATTTCTTTTCATGAAAAGCCAGTTATGCACCAAGTACGAAAAACAATTTGTTGATGCTAAAGCGGGTCAAACTCTTGCCTGTTTTCAGCACCTGATTTTGGTA…
6	1300-pYAO-Cas9-AtU6-sgRNA-1	TGGTGCAGCCGGCCGCGTGCAGTTCGGCCCGTTGGTTGGTCAAGTCCTGGTCGTCGGTGCTGACGCGGGCATAGCCCAGCAGGCCAGCGGCGGCGCTCTTGTTCATGGCGTAATGTCTCCGGTTCTAGTCGCAAGTATTCTACTTTATGCGACTAAAACACGCGACAAGAAAACGCCAGGAAAAGGGCAGGGCGGCAGCCTGTCGCGTAACTTAGGACTTGTGCGACATGTCGTTTTCAGAAGACGGCTGCACTGAACGTCAGAAGCCGACTGCACTATAGCAGCGGAGGGGTTGGATCAAAGTACTTTGATCCCGAGGGGAACCCTGTGGTTGGCATGCACATACAAATGGACGAACGGATAAACCTTTTCACGCCCTTTTAAATATCCGATTATTCT…
7	1300-pYAO-Cas9-AtU6-sgRNA-2	TGGTGCAGCCGGCCGCGTGCAGTTCGGCCCGTTGGTTGGTCAAGTCCTGGTCGTCGGTGCTGACGCGGGCATAGCCCAGCAGGCCAGCGGCGGCGCTCTTGTTCATGGCGTAATGTCTCCGGTTCTAGTCGCAAGTATTCTACTTTATGCGACTAAAACACGCGACAAGAAAACGCCAGGAAAAGGGCAGGGCGGCAGCCTGTCGCGTAACTTAGGACTTGTGCGACATGTCGTTTTCAGAAGACGGCTGCACTGAACGTCAGAAGCCGACTGCACTATAGCAGCGGAGGGGTTGGATCAAAGTACTTTGATCCCGAGGGGAACCCTGTGGTTGGCATGCACATACAAATGGACGAACGGATAAACCTTTTCACGCCCTTTTAAATATCCGATTATTCT…
8	1300-pYAO-Cas9-AtU6-sgRNA-3	TGGTGCAGCCGGCCGCGTGCAGTTCGGCCCGTTGGTTGGTCAAGTCCTGGTCGTCGGTGCTGACGCGGGCATAGCCCAGCAGGCCAGCGGCGGCGCTCTTGTTCATGGCGTAATGTCTCCGGTTCTAGTCGCAAGTATTCTACTTTATGCGACTAAAACACGCGACAAGAAAACGCCAGGAAAAGGGCAGGGCGGCAGCCTGTCGCGTAACTTAGGACTTGTGCGACATGTCGTTTTCAGAAGACGGCTGCACTGAACGTCAGAAGCCGACTGCACTATAGCAGCGGAGGGGTTGGATCAAAGTACTTTGATCCCGAGGGGAACCCTGTGGTTGGCATGCACATACAAATGGACGAACGGATAAACCTTTTCACGCCCTTTTAAATATCCGATTATTCT…
9	1300-pYAO-Cas9-AtU6-sgRNA-4	TGGTGCAGCCGGCCGCGTGCAGTTCGGCCCGTTGGTTGGTCAAGTCCTGGTCGTCGGTGCTGACGCGGGCATAGCCCAGCAGGCCAGCGGCGGCGCTCTTGTTCATGGCGTAATGTCTCCGGTTCTAGTCGCAAGTATTCTACTTTATGCGACTAAAACACGCGACAAGAAAACGCCAGGAAAAGGGCAGGGCGGCAGCCTGTCGCGTAACTTAGGACTTGTGCGACATGTCGTTTTCAGAAGACGGCTGCACTGAACGTCAGAAGCCGACTGCACTATAGCAGCGGAGGGGTTGGATCAAAGTACTTTGATCCCGAGGGGAACCCTGTGGTTGGCATGCACATACAAATGGACGAACGGATAAACCTTTTCACGCCCTTTTAAATATCCGATTATTCT…
10	1300-pYAO-Cas9-AtU6-sgRNA-5	TGGTGCAGCCGGCCGCGTGCAGTTCGGCCCGTTGGTTGGTCAAGTCCTGGTCGTCGGTGCTGACGCGGGCATAGCCCAGCAGGCCAGCGGCGGCGCTCTTGTTCATGGCGTAATGTCTCCGGTTCTAGTCGCAAGTATTCTACTTTATGCGACTAAAACACGCGACAAGAAAACGCCAGGAAAAGGGCAGGGCGGCAGCCTGTCGCGTAACTTAGGACTTGTGCGACATGTCGTTTTCAGAAGACGGCTGCACTGAACGTCAGAAGCCGACTGCACTATAGCAGCGGAGGGGTTGGATCAAAGTACTTTGATCCCGAGGGGAACCCTGTGGTTGGCATGCACATACAAATGGACGAACGGATAAACCTTTTCACGCCCTTTTAAATATCCGATTATTCT…
11	1300-pYAO-Cas9-AtU6-sgRNA-6	TGGTGCAGCCGGCCGCGTGCAGTTCGGCCCGTTGGTTGGTCAAGTCCTGGTCGTCGGTGCTGACGCGGGCATAGCCCAGCAGGCCAGCGGCGGCGCTCTTGTTCATGGCGTAATGTCTCCGGTTCTAGTCGCAAGTATTCTACTTTATGCGACTAAAACACGCGACAAGAAAACGCCAGGAAAAGGGCAGGGCGGCAGCCTGTCGCGTAACTTAGGACTTGTGCGACATGTCGTTTTCAGAAGACGGCTGCACTGAACGTCAGAAGCCGACTGCACTATAGCAGCGGAGGGGTTGGATCAAAGTACTTTGATCCCGAGGGGAACCCTGTGGTTGGCATGCACATACAAATGGACGAACGGATAAACCTTTTCACGCCCTTTTAAATATCCGATTATTCT…
12	1300-pYAO-Cas9-AtU6-sgRNA-7	TGGTGCAGCCGGCCGCGTGCAGTTCGGCCCGTTGGTTGGTCAAGTCCTGGTCGTCGGTGCTGACGCGGGCATAGCCCAGCAGGCCAGCGGCGGCGCTCTTGTTCATGGCGTAATGTCTCCGGTTCTAGTCGCAAGTATTCTACTTTATGCGACTAAAACACGCGACAAGAAAACGCCAGGAAAAGGGCAGGGCGGCAGCCTGTCGCGTAACTTAGGACTTGTGCGACATGTCGTTTTCAGAAGACGGCTGCACTGAACGTCAGAAGCCGACTGCACTATAGCAGCGGAGGGGTTGGATCAAAGTACTTTGATCCCGAGGGGAACCCTGTGGTTGGCATGCACATACAAATGGACGAACGGATAAACCTTTTCACGCCCTTTTAAATATCCGATTATTCT…
13	1300-pYAO-Cas9-AtU6-sgRNA-8	TGGTGCAGCCGGCCGCGTGCAGTTCGGCCCGTTGGTTGGTCAAGTCCTGGTCGTCGGTGCTGACGCGGGCATAGCCCAGCAGGCCAGCGGCGGCGCTCTTGTTCATGGCGTAATGTCTCCGGTTCTAGTCGCAAGTATTCTACTTTATGCGACTAAAACACGCGACAAGAAAACGCCAGGAAAAGGGCAGGGCGGCAGCCTGTCGCGTAACTTAGGACTTGTGCGACATGTCGTTTTCAGAAGACGGCTGCACTGAACGTCAGAAGCCGACTGCACTATAGCAGCGGAGGGGTTGGATCAAAGTACTTTGATCCCGAGGGGAACCCTGTGGTTGGCATGCACATACAAATGGACGAACGGATAAACCTTTTCACGCCCTTTTAAATATCCGATTATTCT…
14	1300-pYAO-Cas9-AtU6-sgRNA-9	TGGTGCAGCCGGCCGCGTGCAGTTCGGCCCGTTGGTTGGTCAAGTCCTGGTCGTCGGTGCTGACGCGGGCATAGCCCAGCAGGCCAGCGGCGGCGCTCTTGTTCATGGCGTAATGTCTCCGGTTCTAGTCGCAAGTATTCTACTTTATGCGACTAAAACACGCGACAAGAAAACGCCAGGAAAAGGGCAGGGCGGCAGCCTGTCGCGTAACTTAGGACTTGTGCGACATGTCGTTTTCAGAAGACGGCTGCACTGAACGTCAGAAGCCGACTGCACTATAGCAGCGGAGGGGTTGGATCAAAGTACTTTGATCCCGAGGGGAACCCTGTGGTTGGCATGCACATACAAATGGACGAACGGATAAACCTTTTCACGCCCTTTTAAATATCCGATTATTCT…
15	1300-pYAO-Cas9-AtU6-sgRNA-10	TGGTGCAGCCGGCCGCGTGCAGTTCGGCCCGTTGGTTGGTCAAGTCCTGGTCGTCGGTGCTGACGCGGGCATAGCCCAGCAGGCCAGCGGCGGCGCTCTTGTTCATGGCGTAATGTCTCCGGTTCTAGTCGCAAGTATTCTACTTTATGCGACTAAAACACGCGACAAGAAAACGCCAGGAAAAGGGCAGGGCGGCAGCCTGTCGCGTAACTTAGGACTTGTGCGACATGTCGTTTTCAGAAGACGGCTGCACTGAACGTCAGAAGCCGACTGCACTATAGCAGCGGAGGGGTTGGATCAAAGTACTTTGATCCCGAGGGGAACCCTGTGGTTGGCATGCACATACAAATGGACGAACGGATAAACCTTTTCACGCCCTTTTAAATATCCGATTATTCT…
16	1300-pYAO-Cas9-AtU6-sgRNA-11	TGGTGCAGCCGGCCGCGTGCAGTTCGGCCCGTTGGTTGGTCAAGTCCTGGTCGTCGGTGCTGACGCGGGCATAGCCCAGCAGGCCAGCGGCGGCGCTCTTGTTCATGGCGTAATGTCTCCGGTTCTAGTCGCAAGTATTCTACTTTATGCGACTAAAACACGCGACAAGAAAACGCCAGGAAAAGGGCAGGGCGGCAGCCTGTCGCGTAACTTAGGACTTGTGCGACATGTCGTTTTCAGAAGACGGCTGCACTGAACGTCAGAAGCCGACTGCACTATAGCAGCGGAGGGGTTGGATCAAAGTACTTTGATCCCGAGGGGAACCCTGTGGTTGGCATGCACATACAAATGGACGAACGGATAAACCTTTTCACGCCCTTTTAAATATCCGATTATTCT…
17	1300-pYAO-12	TGGTGCAGCCGGCCGCGTGCAGTTCGGCCCGTTGGTTGGTCAAGTCCTGGTCGTCGGTGCTGACGCGGGCATAGCCCAGCAGGCCAGCGGCGGCGCTCTTGTTCATGGCGTAATGTCTCCGGTTCTAGTCGCAAGTATTCTACTTTATGCGACTAAAACACGCGACAAGAAAACGCCAGGAAAAGGGCAGGGCGGCAGCCTGTCGCGTAACTTAGGACTTGTGCGACATGTCGTTTTCAGAAGACGGCTGCACTGAACGTCAGAAGCCGACTGCACTATAGCAGCGGAGGGGTTGGATCAAAGTACTTTGATCCCGAGGGGAACCCTGTGGTTGGCATGCACATACAAATGGACGAACGGATAAACCTTTTCACGCCCTTTTAAATATCCGATTATTCT…
18	1300-pYAO-13	TGGTGCAGCCGGCCGCGTGCAGTTCGGCCCGTTGGTTGGTCAAGTCCTGGTCGTCGGTGCTGACGCGGGCATAGCCCAGCAGGCCAGCGGCGGCGCTCTTGTTCATGGCGTAATGTCTCCGGTTCTAGTCGCAAGTATTCTACTTTATGCGACTAAAACACGCGACAAGAAAACGCCAGGAAAAGGGCAGGGCGGCAGCCTGTCGCGTAACTTAGGACTTGTGCGACATGTCGTTTTCAGAAGACGGCTGCACTGAACGTCAGAAGCCGACTGCACTATAGCAGCGGAGGGGTTGGATCAAAGTACTTTGATCCCGAGGGGAACCCTGTGGTTGGCATGCACATACAAATGGACGAACGGATAAACCTTTTCACGCCCTTTTAAATATCCGATTATTCT…
19	1300-pYAO-14	TGGTGCAGCCGGCCGCGTGCAGTTCGGCCCGTTGGTTGGTCAAGTCCTGGTCGTCGGTGCTGACGCGGGCATAGCCCAGCAGGCCAGCGGCGGCGCTCTTGTTCATGGCGTAATGTCTCCGGTTCTAGTCGCAAGTATTCTACTTTATGCGACTAAAACACGCGACAAGAAAACGCCAGGAAAAGGGCAGGGCGGCAGCCTGTCGCGTAACTTAGGACTTGTGCGACATGTCGTTTTCAGAAGACGGCTGCACTGAACGTCAGAAGCCGACTGCACTATAGCAGCGGAGGGGTTGGATCAAAGTACTTTGATCCCGAGGGGAACCCTGTGGTTGGCATGCACATACAAATGGACGAACGGATAAACCTTTTCACGCCCTTTTAAATATCCGATTATTCT…
20	1300-pYAO-15	TGGTGCAGCCGGCCGCGTGCAGTTCGGCCCGTTGGTTGGTCAAGTCCTGGTCGTCGGTGCTGACGCGGGCATAGCCCAGCAGGCCAGCGGCGGCGCTCTTGTTCATGGCGTAATGTCTCCGGTTCTAGTCGCAAGTATTCTACTTTATGCGACTAAAACACGCGACAAGAAAACGCCAGGAAAAGGGCAGGGCGGCAGCCTGTCGCGTAACTTAGGACTTGTGCGACATGTCGTTTTCAGAAGACGGCTGCACTGAACGTCAGAAGCCGACTGCACTATAGCAGCGGAGGGGTTGGATCAAAGTACTTTGATCCCGAGGGGAACCCTGTGGTTGGCATGCACATACAAATGGACGAACGGATAAACCTTTTCACGCCCTTTTAAATATCCGATTATTCT…
21	1380-JAZ10-NbGH9B3	cgttaacactagtcagatctaccatggtggactcctcttaaagcttcgggggatctggattttagtactggattttggttttaggaattagaaattttattgatagaagtattttacaaatacaaatacatactaagggtttcttatatgctcaacacatgagcgaaaccctataggaaccctaattcccttatctgggaactactcacacattattatggagaaattttcgagctcttaaagctcatcatgtttgtatagttcatccatgccatgtgtaatcccagcagctgttacaaactcaagaaggaccatgtggtctctcttttcgttgggatctttcgaaagggcagattgtgtggacaggtaatggttgtctggtaaaaggacagggccatc…
22	1380-Rap2.6-NbGH9B3	cgttaacactagtcagatctaccatggtggactcctcttaaagcttcgggggatctggattttagtactggattttggttttaggaattagaaattttattgatagaagtattttacaaatacaaatacatactaagggtttcttatatgctcaacacatgagcgaaaccctataggaaccctaattcccttatctgggaactactcacacattattatggagaaattttcgagctcttaaagctcatcatgtttgtatagttcatccatgccatgtgtaatcccagcagctgttacaaactcaagaaggaccatgtggtctctcttttcgttgggatctttcgaaagggcagattgtgtggacaggtaatggttgtctggtaaaaggacagggccatc…
23	1380-35S-NbGH9B3	cgttaacactagtcagatctaccatggtggactcctcttaaagcttcgggggatctggattttagtactggattttggttttaggaattagaaattttattgatagaagtattttacaaatacaaatacatactaagggtttcttatatgctcaacacatgagcgaaaccctataggaaccctaattcccttatctgggaactactcacacattattatggagaaattttcgagctcttaaagctcatcatgtttgtatagttcatccatgccatgtgtaatcccagcagctgttacaaactcaagaaggaccatgtggtctctcttttcgttgggatctttcgaaagggcagattgtgtggacaggtaatggttgtctggtaaaaggacagggccatc…

## Sheet: Table. S4.
Table. S4. Procedure of A. rhizogenes mediated genetic transformation
Step	Details	Outline
1	Spread 10 µl of K599 strain harboring the specific binary vector from a -80 ℃ stock onto TY plates with kanamycin selection. Incubate the plate at 28 ℃ for 2 days.	A. rhizogenes K599 preparation
2	Single colony is selected in TY liquid medium containing 50 ng/µl kanamycin, 28 ℃, 200 rpm, overnight.
3	Transfer 3 ml Agrobacterium to 150 ml TY, 28 ℃, 200 rpm, overnight, until OD600 ≈ 1.0.
4	Room temperature, 6000 rpm, 10 min.
5	Decant the supernatant and resuspend pellet using 2 ml MES infiltration solution. Adjust OD600 ≈ 0.8
6	During the step of 6, cut the branches into 10 cm length for later use.	Branches preparation
7	Insert the bottom of branches in to infiltration solution, and leave it vacuumed for 30 minutes.	Agroinfiltration
8	Insert 3cm of the lower part of infiltrated branches into soil. Air temperature 24-26 ℃; soil temperature 25-28 ℃; watering the soil regularly and close the tray to keep it moist. Check results 2~4 weeks later.	Induction of hairy roots
9	Transgenic hairy roots verification using hand-held GFP excitation light.	Identification of transformed hairy roots
10	DNA extraction of hairy roots and sequencing for verification.
11	PCR was performed using specific primers to determine whether the transgenic hairy roots were homozygous transformants.
12	Biological function analysis of gene edited hairy roots.

## Sheet: Table. S5.
Table. S5. Transformation of corresponding plasmids or species.
no.	Plasmid	Species	Number of explants used	Number of surviving explants	Number of ecplants containing transgenic hairy roots	Ratio (Number of ecplants containing transgenic hairy roots/Number of surviving explants)	homolzygous gene edited hairy roots	Ratio
1	1380-Cas9-HA	C. medica	50	46	26	0.565217
2	1380-Cas9-HA	C. limon	30	27	7	0.259259
3	1380-Cas9-HA	citrange 'Carrizo'	30	24	6	0.25
4	1380-35S-GUS	citrange 'Carrizo'	30	22	5	0.227273
5	1300-pYAO-Cas9-AtU6-sgRNA-1	C. medica	10	8	3	0.375
6	1300-pYAO-Cas9-AtU6-sgRNA-2	C. medica	10	7	4	0.571429
7	1300-pYAO-Cas9-AtU6-sgRNA-3	C. medica	10	7	5	0.714286
8	1300-pYAO-Cas9-AtU6-sgRNA-4	C. medica	10	9	5	0.555556
9	1300-pYAO-Cas9-AtU6-sgRNA-5	C. medica	10	8	3	0.375
10	1300-pYAO-Cas9-AtU6-sgRNA-6	C. medica	10	9	4	0.444444
11	1300-pYAO-Cas9-AtU6-sgRNA-7	C. medica	10	7	3	0.428571
12	1300-pYAO-Cas9-AtU6-sgRNA-8	C. medica	10	8	4	0.5
13	1300-pYAO-Cas9-AtU6-sgRNA-9	C. medica	10	5	3	0.6
14	1300-pYAO-Cas9-AtU6-sgRNA-10	C. medica	10	8	5	0.625
15	1300-pYAO-Cas9-AtU6-sgRNA-11	C. medica	10	8	4	0.5
16	1300-pYAO-12	C. medica	10	7	5	0.714286
17	1300-pYAO-13	C. medica	10	8	4	0.5
18	1300-pYAO-14	C. medica	10	7	3	0.428571
19	1300-pYAO-15	C. medica	10	10	6	0.6
20	1380-JAZ10-NbGH9B3	C. medica	10	7	3	0.428571
21	1380-Rap2.6-NbGH9B3	C. medica	10	8	4	0.5
22	1380-35S-NbGH9B3	C. medica	10	8	4	0.5
23	pYAO-Cas9-ACD2	C. medica	15	11	6	0.545455
24	1380-GUS	C. medica	15	13	5	0.384615
25	1380-35S-GUS	C. medica	15	9	7	0.777778
26	1380-CsSUC2pro-GUS	C. medica	15	12	5	0.416667

## Sheet: Table. S6.
Table. S4. Details of gRNA			Table. S6. gRNA sequence information in 11 plasmids
			no	gRNA sequence	PAM
Target Gene	gRNA in different location	Sequence (5’-3’)	1	CCTCAATGACTTAACACCGA	TGG
Cs9g13610.1	gRNA-2	AAGTCCCGCCAACTTCGAGA	2	TCTCGAAGTTGGCGGGACTT	TGG
Cs9g13630.1	gRNA-1	GTTAAGAGTTAACGACTCCG	3	AACCCACCCGACATATCAGG	CGG
Cs9g13630.1	gRNA-2	TCAGCCGCGAACTTACCCCA	4	ACCGTTGCCTCAGAAATCGA	CGG
Cs4g07040.1	gRNA-1	AACCCACCCGACATATCAGG	5	GCTGAGTTACAGTTACCACC	AGG
Cs4g07040.1	gRNA-2	ACCGTTGCCTCAGAAATCGA	6	GATTTCGGCGATAATCGGAA	CGG
Cs3g19890.1	gRNA-1	GCTGAGTTACAGTTACCACC	7	ATAGGGACAGAGCCATGTGG	CGG
Cs6g06480.1	gRNA-1	ATAGGGACAGAGCCATGTGG	8	ACGTCCACGATAGAAGACTA	GGG
Cs6g06480.1	gRNA-2	ACAGATTGCTGGACTAAGAA	9	TCTCATATCCAAACTCGCCC	TGG
Cs7g22920.1	gRNA-1	ACGTCCACGATAGAAGACTA	10	GGCGACATTGGAGATGACAC	CGG
Cs7g22920.1	gRNA-2	TGGGGAGCCGAAAGGCAAGA	11	CTTAACCCTGAAAATGGCGG	AGG
Cs3g23070.1	gRNA-1	CGAGACCTCATCTTCAACAA
Cs3g23070.1	gRNA-2	TCTCATATCCAAACTCGCCC
Cs7g03080.1	gRNA-1	CCGTCAGTAGTAGTTTCGGC

## Sheet: Table. S7.
Table. S7. DEGs of GFP transformed callus compared to the wild-type callus
Type	Gene	log2FoldChange	FDR	query_name	seed_ortholog	evalue	score	eggNOG_OGs	max_annot_lvl	COG_category	Description	Preferred_name	GOs	EC	KEGG_ko	KEGG_Pathway	KEGG_Module	KEGG_Reaction	KEGG_rclass	BRITE	KEGG_TC	CAZy	BiGG_Reaction	PFAMs
Down-regulated	Cm005100.1	-11.1356	1.99e-12	Cm005100.1	2711.XP_006480263.1	5.87e-149	422	COG5147@1|root,KOG0048@2759|Eukaryota,37T91@33090|Viridiplantae,3GD93@35493|Streptophyta	35493|Streptophyta	K	transcription factor	-	-	-	ko:K09422	-	-	-	-	ko00000,ko03000	-	-	-	Myb_DNA-binding
Down-regulated	Cm229360.1	-10.7659	1.37e-17
Down-regulated	Cm229370.1	-10.0119	6.89e-13
Down-regulated	Cm271580.1	-9.26306	0.000766428	Cm271580.1	2711.XP_006491845.1	7.7e-14	67.4	COG1404@1|root,2QRA7@2759|Eukaryota,37PHN@33090|Viridiplantae,3G8AA@35493|Streptophyta	35493|Streptophyta	O	cucumisin-like	-	GO:0005575,GO:0005576	-	-	-	-	-	-	-	-	-	-	Inhibitor_I9,Peptidase_S8
Down-regulated	Cm012810.1	-9.11205	0.0051298	Cm012810.1	2711.XP_006483674.1	1.47e-178	508	COG2723@1|root,KOG0626@2759|Eukaryota,37JU0@33090|Viridiplantae,3GDUF@35493|Streptophyta	35493|Streptophyta	G	Belongs to the glycosyl hydrolase 1 family	-	GO:0003674,GO:0003824,GO:0004553,GO:0008150,GO:0008152,GO:0008422,GO:0015926,GO:0016787,GO:0016798,GO:0071704,GO:1901135,GO:1901657	3.2.1.119,3.2.1.21	ko:K01188,ko:K22279	ko00460,ko00500,ko00940,ko01100,ko01110,map00460,map00500,map00940,map01100,map01110	-	R00026,R02558,R02887,R02985,R03527,R04949,R04998,R10035,R10039,R10040	RC00049,RC00059,RC00171,RC00262,RC00397,RC00451,RC00714,RC00746,RC01248	ko00000,ko00001,ko01000	-	GH1	-	Glyco_hydro_1
Down-regulated	Cm320020.1	-9.04449	3.05e-10	Cm320020.1	2711.XP_006474144.1	2.88e-152	426	COG2340@1|root,KOG3017@2759|Eukaryota,37Q7J@33090|Viridiplantae,3GBNN@35493|Streptophyta	35493|Streptophyta	S	Belongs to the CRISP family	-	-	-	-	-	-	-	-	-	-	-	-	CAP
Down-regulated	Cm062460.1	-8.9276	1.54e-08	Cm062460.1	2711.XP_006473875.1	1.15e-312	902	COG4886@1|root,2QUMP@2759|Eukaryota,37P29@33090|Viridiplantae,3GAF0@35493|Streptophyta	35493|Streptophyta	T	Belongs to the protein kinase superfamily. Ser Thr protein kinase family	-	-	-	-	-	-	-	-	-	-	-	-	LRRNT_2,LRR_1,LRR_6,LRR_8,Pkinase,Pkinase_Tyr
Down-regulated	Cm244870.1	-8.90039	3.27e-11	Cm244870.1	85681.XP_006424803.1	4.18e-145	419	KOG1192@1|root,KOG1192@2759|Eukaryota,37P6G@33090|Viridiplantae,3GH1F@35493|Streptophyta	35493|Streptophyta	CG	UDP-Glycosyltransferase	-	GO:0003674,GO:0003824,GO:0008194,GO:0016740,GO:0016757,GO:0016758,GO:0035251,GO:0046527,GO:0047254	1.14.14.1,2.4.1.202	ko:K07408,ko:K13227,ko:K13493	ko00140,ko00380,ko00402,ko00830,ko00908,ko00980,ko01100,ko01110,ko04913,ko05204,map00140,map00380,map00402,map00830,map00908,map00980,map01100,map01110,map04913,map05204	-	R02354,R02355,R03089,R03408,R03629,R04579,R07000,R07001,R07021,R07022,R07079,R07080,R07081,R07085,R07087,R07098,R07099,R07426,R08075,R08390,R08392,R09418,R09423,R09442	RC00005,RC00046,RC00049,RC00122,RC00661,RC00704,RC00723,RC00724,RC01444,RC01445,RC01727,RC01732,RC01733,RC02531	ko00000,ko00001,ko00199,ko01000,ko01003	-	GT1	-	UDPGT
Down-regulated	Cm051460.1	-8.71943	5.01e-06	Cm051460.1	2711.XP_006477514.1	4.86e-149	419	2A8YV@1|root,2RYH3@2759|Eukaryota,37TTN@33090|Viridiplantae,3GI2I@35493|Streptophyta	35493|Streptophyta	S	LURP-one-related	-	-	-	-	-	-	-	-	-	-	-	-	LOR
Down-regulated	Cm053230.1	-8.52601	1.8e-06	Cm053230.1	2711.XP_006495048.1	1.45e-227	634	KOG1603@1|root,KOG1603@2759|Eukaryota,37NE8@33090|Viridiplantae,3GBFS@35493|Streptophyta	35493|Streptophyta	P	heavy metal transport detoxification superfamily protein	-	-	-	-	-	-	-	-	-	-	-	-	HMA
Down-regulated	Cm010010.1	-8.52355	0.00965784	Cm010010.1	2711.XP_006492045.1	2.36e-140	403	COG0382@1|root,2QZ7Z@2759|Eukaryota,37HDV@33090|Viridiplantae,3GHAJ@35493|Streptophyta	35493|Streptophyta	H	homogentisate phytyltransferase 1, chloroplastic-like	-	-	2.5.1.115,2.5.1.116,2.5.1.138	ko:K09833,ko:K21587	ko00130,ko01100,ko01110,map00130,map01100,map01110	M00112	R07500,R10708,R11602,R11603	RC01840,RC02895	ko00000,ko00001,ko00002,ko01000,ko01006	-	-	-	UbiA
Down-regulated	Cm039610.1	-8.47551	0.00101851	Cm039610.1	85681.XP_006431148.1	7.5e-78	231	2CR9B@1|root,2S17T@2759|Eukaryota,37V7V@33090|Viridiplantae,3GJJP@35493|Streptophyta	35493|Streptophyta	S	Gibberellin-regulated protein	-	GO:0001101,GO:0005575,GO:0005576,GO:0007154,GO:0007165,GO:0008150,GO:0009719,GO:0009725,GO:0009739,GO:0009740,GO:0009755,GO:0009987,GO:0010033,GO:0010476,GO:0019725,GO:0023052,GO:0032870,GO:0033993,GO:0042221,GO:0042592,GO:0045454,GO:0050789,GO:0050794,GO:0050896,GO:0051716,GO:0065007,GO:0065008,GO:0070887,GO:0071229,GO:0071310,GO:0071370,GO:0071396,GO:0071495,GO:1901700,GO:1901701	-	-	-	-	-	-	-	-	-	-	GASA
Down-regulated	Cm061370.1	-8.43921	2.2e-07	Cm061370.1	85681.XP_006443889.1	1.53e-45	147	2CIZ4@1|root,2SAT0@2759|Eukaryota,37XB2@33090|Viridiplantae,3GKWU@35493|Streptophyta	35493|Streptophyta	S	inhibitor	-	-	-	-	-	-	-	-	-	-	-	-	potato_inhibit
Down-regulated	Cm232370.1	-8.36729	2.25e-06	Cm232370.1	2711.XP_006466456.1	7.72e-39	129	2CCKP@1|root,2S749@2759|Eukaryota,37X8C@33090|Viridiplantae,3GKSS@35493|Streptophyta	35493|Streptophyta	S	DVL family	-	-	-	-	-	-	-	-	-	-	-	-	DVL
Down-regulated	Cm228750.1	-8.36482	4.75e-05	Cm228750.1	90675.XP_010450995.1	1.06e-21	90.5	2CHJP@1|root,2S3PF@2759|Eukaryota,37VYB@33090|Viridiplantae,3GKFX@35493|Streptophyta,3I0YY@3699|Brassicales	35493|Streptophyta	S	Prolamin-like	-	GO:0000003,GO:0005575,GO:0005576,GO:0008150,GO:0009566,GO:0009567,GO:0019953,GO:0022414,GO:0031982,GO:0032879,GO:0032880,GO:0043226,GO:0043227,GO:0043900,GO:0044703,GO:0050789,GO:0051704,GO:0060341,GO:0065007,GO:0080154,GO:0080155,GO:1903827,GO:2000008,GO:2000241	-	-	-	-	-	-	-	-	-	-	Prolamin_like
Down-regulated	Cm045660.1	-8.31114	5.06e-08	Cm045660.1	2711.XP_006473884.1	1.29e-274	763	KOG2886@1|root,KOG2886@2759|Eukaryota,37MD1@33090|Viridiplantae,3GEHK@35493|Streptophyta	35493|Streptophyta	J	Late embryogenesis abundant domain-containing protein LEA domain-containing protein	-	-	-	-	-	-	-	-	-	-	-	-	DUF4149
Down-regulated	Cm228810.1	-8.22004	4.92e-05	Cm228810.1	4096.XP_009780103.1	6.11e-14	70.5	2CHJP@1|root,2S3PF@2759|Eukaryota,37VYB@33090|Viridiplantae,3GKFX@35493|Streptophyta,44M0M@71274|asterids	35493|Streptophyta	S	Prolamin-like	-	-	-	-	-	-	-	-	-	-	-	-	Prolamin_like
Down-regulated	Cm048730.1	-8.14276	2.13e-05	Cm048730.1	2711.XP_006488003.1	2.97e-202	562	28K51@1|root,2QSJP@2759|Eukaryota,37M0H@33090|Viridiplantae,3G900@35493|Streptophyta	35493|Streptophyta	K	Transcription factor FER-LIKE IRON DEFICIENCY-INDUCED TRANSCRIPTION	-	GO:0000302,GO:0003674,GO:0003700,GO:0006355,GO:0006950,GO:0006979,GO:0008150,GO:0009719,GO:0009723,GO:0009725,GO:0009889,GO:0009987,GO:0010033,GO:0010035,GO:0010038,GO:0010039,GO:0010468,GO:0010556,GO:0010959,GO:0019219,GO:0019222,GO:0031323,GO:0031326,GO:0032870,GO:0032879,GO:0033554,GO:0034599,GO:0034614,GO:0034756,GO:0035690,GO:0042221,GO:0042493,GO:0043269,GO:0050789,GO:0050794,GO:0050896,GO:…	-	-	-	-	-	-	-	-	-	-	HLH
Down-regulated	Cm031360.1	-8.02025	4.41e-07	Cm031360.1	85681.XP_006425317.1	5.57e-167	471	28NCI@1|root,2QUY1@2759|Eukaryota,37QEN@33090|Viridiplantae,3GFDN@35493|Streptophyta	35493|Streptophyta	S	BEST Arabidopsis thaliana protein match is Arabidopsis protein of	-	-	-	-	-	-	-	-	-	-	-	-	DUF241
Down-regulated	Cm066840.1	-7.98332	2.68e-16	Cm066840.1	2711.XP_006489503.1	1.14e-161	453	2CM8Z@1|root,2QPNB@2759|Eukaryota,37RDC@33090|Viridiplantae,3G7UR@35493|Streptophyta	35493|Streptophyta	K	Aux IAA proteins are short-lived transcriptional factors that function as repressors of early auxin response genes at low auxin concentrations	IAA7	GO:0001101,GO:0003674,GO:0003700,GO:0005488,GO:0005515,GO:0005575,GO:0005622,GO:0005623,GO:0005634,GO:0006355,GO:0006950,GO:0007154,GO:0007165,GO:0007275,GO:0008150,GO:0009414,GO:0009415,GO:0009605,GO:0009606,GO:0009611,GO:0009628,GO:0009629,GO:0009630,GO:0009653,GO:0009719,GO:0009725,GO:0009733,GO:0009734,GO:0009753,GO:0009755,GO:0009791,GO:0009889,GO:0009890,GO:0009892,GO:0009987,GO:0010015,GO:…	-	ko:K14484	ko04075,map04075	-	-	-	ko00000,ko00001	-	-	-	AUX_IAA
Down-regulated	Cm194920.1	-7.93689	3.72e-09	Cm194920.1	2711.XP_006489005.1	3.12e-64	201	29YBJ@1|root,2RXTQ@2759|Eukaryota,37U6W@33090|Viridiplantae,3GJ6U@35493|Streptophyta	35493|Streptophyta	J	Belongs to the BetVI family	-	-	-	-	-	-	-	-	-	-	-	-	Bet_v_1
Down-regulated	Cm247070.1	-7.93004	1.97e-05	Cm247070.1	2711.XP_006475309.1	3.28e-283	781	28MUD@1|root,2QUCN@2759|Eukaryota,37ICK@33090|Viridiplantae,3GA96@35493|Streptophyta	35493|Streptophyta	S	synthase	TPS1	GO:0003674,GO:0003824,GO:0006629,GO:0006720,GO:0008150,GO:0008152,GO:0008299,GO:0008610,GO:0009058,GO:0009987,GO:0010333,GO:0010334,GO:0016829,GO:0016835,GO:0016838,GO:0042214,GO:0044237,GO:0044238,GO:0044249,GO:0044255,GO:0046246,GO:0047461,GO:0051761,GO:0051762,GO:0071704,GO:1901360,GO:1901362,GO:1901576,GO:1901926,GO:1901928	4.2.3.13,4.2.3.133,4.2.3.47,4.2.3.75	ko:K15803,ko:K22064,ko:K22065	ko00909,ko01100,ko01110,map00909,map01100,map01110	-	R02311,R07648,R08695	RC00637,RC02425,RC02772	ko00000,ko00001,ko01000	-	-	-	Terpene_synth,Terpene_synth_C
Down-regulated	Cm095000.1	-7.91047	6.96e-05	Cm095000.1	85681.XP_006423375.1	6.77e-66	209	2CS1F@1|root,2S48F@2759|Eukaryota,37W1N@33090|Viridiplantae,3GJPY@35493|Streptophyta	35493|Streptophyta	S	Belongs to the plant dehydrin family	-	GO:0001101,GO:0005575,GO:0005622,GO:0005623,GO:0005737,GO:0005829,GO:0006950,GO:0008150,GO:0009266,GO:0009409,GO:0009414,GO:0009415,GO:0009628,GO:0009631,GO:0009719,GO:0009725,GO:0009737,GO:0010033,GO:0010035,GO:0033993,GO:0042221,GO:0044424,GO:0044444,GO:0044464,GO:0050896,GO:0097305,GO:1901700	-	-	-	-	-	-	-	-	-	-	Dehydrin
Down-regulated	Cm065720.1	-7.81499	1.12e-06	Cm065720.1	2711.XP_006473404.1	2.54e-244	672	28J99@1|root,2R498@2759|Eukaryota,37RDV@33090|Viridiplantae,3GHGG@35493|Streptophyta	35493|Streptophyta	K	transcription factor KAN4	-	GO:0000003,GO:0001067,GO:0003006,GO:0003674,GO:0003676,GO:0003677,GO:0003700,GO:0005488,GO:0005575,GO:0005618,GO:0005622,GO:0005623,GO:0005634,GO:0006355,GO:0007275,GO:0008150,GO:0009791,GO:0009888,GO:0009889,GO:0009908,GO:0010468,GO:0010556,GO:0019219,GO:0019222,GO:0022414,GO:0030312,GO:0031323,GO:0031326,GO:0032501,GO:0032502,GO:0035670,GO:0043226,GO:0043227,GO:0043229,GO:0043231,GO:0044212,GO:…	-	-	-	-	-	-	-	-	-	-	Myb_DNA-binding
Down-regulated	Cm193850.1	-7.77003	7.08e-06	Cm193850.1	85681.XP_006421721.1	7.24e-197	544	COG5147@1|root,KOG0048@2759|Eukaryota,37RSA@33090|Viridiplantae,3GE1T@35493|Streptophyta	35493|Streptophyta	K	Myb-like DNA-binding domain	-	-	-	ko:K09422	-	-	-	-	ko00000,ko03000	-	-	-	Myb_DNA-binding
Down-regulated	Cm265850.1	-7.75407	2.18e-15	Cm265850.1	2711.XP_006474144.1	2.88e-152	426	COG2340@1|root,KOG3017@2759|Eukaryota,37Q7J@33090|Viridiplantae,3GBNN@35493|Streptophyta	35493|Streptophyta	S	Belongs to the CRISP family	-	-	-	-	-	-	-	-	-	-	-	-	CAP
Down-regulated	Cm012330.1	-7.74949	3.2e-07	Cm012330.1	2711.XP_006482890.1	1.81e-241	664	KOG1721@1|root,KOG1721@2759|Eukaryota,37PT4@33090|Viridiplantae,3GA5V@35493|Streptophyta	35493|Streptophyta	S	Protein TRANSPARENT TESTA 1-like	-	GO:0003674,GO:0003700,GO:0005575,GO:0005622,GO:0005623,GO:0005634,GO:0006355,GO:0008150,GO:0008152,GO:0009058,GO:0009812,GO:0009813,GO:0009889,GO:0010468,GO:0010556,GO:0019219,GO:0019222,GO:0031323,GO:0031326,GO:0043226,GO:0043227,GO:0043229,GO:0043231,GO:0044424,GO:0044464,GO:0050789,GO:0050794,GO:0051171,GO:0051252,GO:0060255,GO:0065007,GO:0071704,GO:0080090,GO:0140110,GO:1901576,GO:1903506,GO:…	-	-	-	-	-	-	-	-	-	-	zf-C2H2,zf-C2H2_4,zf-C2H2_6
Down-regulated	Cm189810.1	-7.7158	2.59e-07	Cm189810.1	2711.XP_006481315.1	0	942	2C0WJ@1|root,2QWEH@2759|Eukaryota,37SYV@33090|Viridiplantae,3GCIG@35493|Streptophyta	35493|Streptophyta	S	phytochrome kinase substrate	-	GO:0007154,GO:0007165,GO:0008150,GO:0009314,GO:0009416,GO:0009605,GO:0009606,GO:0009628,GO:0009637,GO:0009638,GO:0009639,GO:0009987,GO:0010017,GO:0023052,GO:0050789,GO:0050794,GO:0050896,GO:0051716,GO:0065007,GO:0071214,GO:0071478,GO:0071482,GO:0071489,GO:0104004	-	-	-	-	-	-	-	-	-	-	-
Down-regulated	Cm210410.1	-7.69375	5.61e-07	Cm210410.1	2711.XP_006469087.1	1.54e-90	270	2CCVI@1|root,2RY3S@2759|Eukaryota,37U25@33090|Viridiplantae,3GITQ@35493|Streptophyta	35493|Streptophyta	K	Transcription factor bHLH75-like	-	GO:0003674,GO:0003700,GO:0005575,GO:0005622,GO:0005623,GO:0005634,GO:0006355,GO:0008150,GO:0009889,GO:0009891,GO:0009893,GO:0010422,GO:0010468,GO:0010556,GO:0010817,GO:0010893,GO:0019216,GO:0019218,GO:0019219,GO:0019222,GO:0031323,GO:0031325,GO:0031326,GO:0031328,GO:0032350,GO:0032352,GO:0043226,GO:0043227,GO:0043229,GO:0043231,GO:0044424,GO:0044464,GO:0045834,GO:0045940,GO:0046885,GO:0046886,GO:…	-	-	-	-	-	-	-	-	-	-	HLH
Down-regulated	Cm064740.1	-7.66788	4.55e-06	Cm064740.1	2711.XP_006492236.1	4.72e-39	131	2C8M3@1|root,2S7QX@2759|Eukaryota,37X87@33090|Viridiplantae,3GKCU@35493|Streptophyta	35493|Streptophyta	S	lipid-transfer protein	-	GO:0001101,GO:0002376,GO:0003674,GO:0005488,GO:0005504,GO:0005515,GO:0005575,GO:0005622,GO:0005623,GO:0005737,GO:0005783,GO:0005911,GO:0006950,GO:0006952,GO:0006955,GO:0007154,GO:0007165,GO:0008150,GO:0008270,GO:0008289,GO:0009506,GO:0009605,GO:0009607,GO:0009627,GO:0009719,GO:0009725,GO:0009751,GO:0009814,GO:0009862,GO:0009863,GO:0009987,GO:0010033,GO:0012505,GO:0014070,GO:0023052,GO:0030054,GO:…	-	-	-	-	-	-	-	-	-	-	LTP_2
Down-regulated	Cm062210.1	-7.66374	6.67e-06	Cm062210.1	4006.Lus10000318	5.63e-34	127	COG1131@1|root,KOG0065@2759|Eukaryota,37P62@33090|Viridiplantae,3GB0P@35493|Streptophyta	35493|Streptophyta	Q	Belongs to the ABC transporter superfamily. ABCG family. PDR (TC 3.A.1.205) subfamily	-	-	-	-	-	-	-	-	-	-	-	-	ABC2_membrane,ABC_tran,ABC_trans_N,PDR_assoc
Down-regulated	Cm143240.1	-7.56402	0.000147789	Cm143240.1	85681.XP_006442508.1	3e-315	859	28PWS@1|root,2QWJD@2759|Eukaryota,37JJK@33090|Viridiplantae,3GBI6@35493|Streptophyta	35493|Streptophyta	S	Epidermis-specific secreted glycoprotein EP1-like	-	GO:0005575,GO:0005576,GO:0005618,GO:0005622,GO:0005623,GO:0005737,GO:0005773,GO:0005774,GO:0005794,GO:0005829,GO:0006810,GO:0006833,GO:0008150,GO:0009505,GO:0012505,GO:0016020,GO:0030312,GO:0031090,GO:0042044,GO:0043226,GO:0043227,GO:0043229,GO:0043231,GO:0044422,GO:0044424,GO:0044437,GO:0044444,GO:0044446,GO:0044464,GO:0048046,GO:0051179,GO:0051234,GO:0071944,GO:0098588,GO:0098805	-	-	-	-	-	-	-	-	-	-	B_lectin,PAN_2,S_locus_glycop
Down-regulated	Cm034050.1	-7.49767	2.32e-05	Cm034050.1	2711.XP_006471545.1	0	988	COG0666@1|root,KOG0504@2759|Eukaryota,37HEY@33090|Viridiplantae,3G9UH@35493|Streptophyta	35493|Streptophyta	O	Ankyrin repeat-containing protein	-	-	-	-	-	-	-	-	-	-	-	-	Ank_2,PGG
Down-regulated	Cm149070.1	-7.47994	5.54e-06	Cm149070.1	2711.XP_006484683.1	7.38e-228	629	2CMWW@1|root,2QSFK@2759|Eukaryota,37I77@33090|Viridiplantae,3GA5I@35493|Streptophyta	35493|Streptophyta	K	growth-regulating factor	-	-	-	-	-	-	-	-	-	-	-	-	QLQ,WRC
Down-regulated	Cm252600.1	-7.40874	2e-05	Cm252600.1	2711.XP_006473076.1	0	1019	COG2124@1|root,KOG0156@2759|Eukaryota,37IUW@33090|Viridiplantae,3GHGM@35493|Streptophyta	35493|Streptophyta	Q	Belongs to the cytochrome P450 family	CYP83A1	GO:0000162,GO:0002376,GO:0003674,GO:0003824,GO:0004497,GO:0005575,GO:0005622,GO:0005623,GO:0005737,GO:0005739,GO:0005783,GO:0005886,GO:0006082,GO:0006520,GO:0006568,GO:0006576,GO:0006586,GO:0006725,GO:0006790,GO:0006807,GO:0006950,GO:0006952,GO:0006955,GO:0007275,GO:0008150,GO:0008152,GO:0008652,GO:0009058,GO:0009072,GO:0009073,GO:0009308,GO:0009309,GO:0009314,GO:0009416,GO:0009605,GO:0009607,GO:…	1.14.14.19,1.14.14.32,1.14.14.43,1.14.14.45	ko:K00512,ko:K11818,ko:K12156	ko00140,ko00380,ko00966,ko01100,ko01110,ko01210,ko04913,ko04917,ko04927,ko04934,map00140,map00380,map00966,map01100,map01110,map01210,map04913,map04917,map04927,map04934	M00109,M00110,M00370	R02211,R03783,R04852,R04853,R08168,R08517,R08518,R08653,R08659,R08666,R10670,R10672	RC00607,RC00660,RC00923,RC01222,RC01705,RC02210	ko00000,ko00001,ko00002,ko00199,ko01000	-	-	-	p450
Down-regulated	Cm276530.1	-7.34976	0.000342589
Down-regulated	Cm210060.1	-7.29083	5.21e-05	Cm210060.1	85681.XP_006433474.1	7.27e-159	449	28IYG@1|root,2QRA4@2759|Eukaryota,37JF5@33090|Viridiplantae,3G8RG@35493|Streptophyta	35493|Streptophyta	S	F-Box protein	-	-	-	-	-	-	-	-	-	-	-	-	F-box,PP2
Down-regulated	Cm241580.1	-7.23256	0.000279675
Down-regulated	Cm177900.1	-7.17837	0.0070295	Cm177900.1	2711.XP_006479913.1	1.12e-215	596	2CMPR@1|root,2QR8B@2759|Eukaryota,37II1@33090|Viridiplantae,3G7KN@35493|Streptophyta	35493|Streptophyta	S	Desiccation-related protein PCC13-62-like	-	-	-	-	-	-	-	-	-	-	-	-	Ferritin_2
Down-regulated	Cm061210.1	-7.17474	5.76e-07	Cm061210.1	2711.XP_006480093.1	3.43e-163	456	28KBI@1|root,2QUV3@2759|Eukaryota,37NHX@33090|Viridiplantae,3GHSG@35493|Streptophyta	35493|Streptophyta	S	lob domain-containing protein	-	GO:0003674,GO:0005488,GO:0005515,GO:0005575,GO:0005622,GO:0005623,GO:0005634,GO:0007275,GO:0008150,GO:0009653,GO:0009791,GO:0010015,GO:0010101,GO:0010102,GO:0010311,GO:0022622,GO:0032501,GO:0032502,GO:0042802,GO:0042803,GO:0043226,GO:0043227,GO:0043229,GO:0043231,GO:0044424,GO:0044464,GO:0046983,GO:0048364,GO:0048527,GO:0048528,GO:0048646,GO:0048731,GO:0048830,GO:0048856,GO:0090696,GO:0090697,GO:…	-	ko:K13945	-	-	-	-	ko00000,ko03000	-	-	-	LOB
Down-regulated	Cm118950.1	-7.15185	6.55e-06
Down-regulated	Cm253250.1	-7.13063	0.000893593	Cm253250.1	2711.XP_006467617.1	8.29e-21	89.7	2AAWN@1|root,2RYMY@2759|Eukaryota,37TZ7@33090|Viridiplantae,3GIB1@35493|Streptophyta	35493|Streptophyta	-	-	-	-	-	-	-	-	-	-	-	-	-	-	DUF1685
Down-regulated	Cm013540.1	-7.08431	0.000178716	Cm013540.1	2711.XP_006491632.1	1.58e-105	304	2B2KZ@1|root,2S0D0@2759|Eukaryota,37UW4@33090|Viridiplantae,3GJW9@35493|Streptophyta	35493|Streptophyta	-	-	-	-	-	-	-	-	-	-	-	-	-	-	-
Down-regulated	Cm031350.1	-7.03524	0.000356083	Cm031350.1	2711.XP_006467181.1	4.35e-214	593	28NCI@1|root,2QUY1@2759|Eukaryota,37QEN@33090|Viridiplantae,3GFDN@35493|Streptophyta	35493|Streptophyta	S	BEST Arabidopsis thaliana protein match is Arabidopsis protein of	-	-	-	-	-	-	-	-	-	-	-	-	DUF241
Down-regulated	Cm208470.1	-7.03232	0.0010909	Cm208470.1	2711.XP_006478271.1	5.46e-238	657	COG1028@1|root,KOG1205@2759|Eukaryota,37IE5@33090|Viridiplantae,3GCVE@35493|Streptophyta	35493|Streptophyta	Q	Belongs to the short-chain dehydrogenases reductases (SDR) family	-	-	1.1.1.146	ko:K22418	-	-	-	-	ko00000,ko01000	-	-	-	adh_short
Down-regulated	Cm201880.1	-6.97184	5.33e-11	Cm201880.1	2711.XP_006489060.1	0	2562	2CQIA@1|root,2R4WU@2759|Eukaryota,37N7S@33090|Viridiplantae,3GEH5@35493|Streptophyta	35493|Streptophyta	S	E3 ubiquitin-protein ligase	-	-	-	-	-	-	-	-	-	-	-	-	WD40
Down-regulated	Cm124730.1	-6.94147	0.000112767	Cm124730.1	2711.XP_006476329.1	6.36e-221	611	COG1028@1|root,KOG1208@2759|Eukaryota,37K4T@33090|Viridiplantae,3GF98@35493|Streptophyta	35493|Streptophyta	Q	Belongs to the short-chain dehydrogenases reductases (SDR) family	-	-	1.1.1.300	ko:K11153	ko00830,ko01100,map00830,map01100	-	R08379,R08383	RC00649	ko00000,ko00001,ko01000	-	-	-	adh_short
Down-regulated	Cm238380.1	-6.91156	0.000476132	Cm238380.1	2711.XP_006488702.1	1.11e-49	157	2E03U@1|root,2S7JI@2759|Eukaryota,37WYP@33090|Viridiplantae,3GKV6@35493|Streptophyta	35493|Streptophyta	-	-	-	-	-	-	-	-	-	-	-	-	-	-	-
Down-regulated	Cm105490.1	-6.88996	0.000100691	Cm105490.1	2711.XP_006469739.1	0	893	28K9J@1|root,2QR1S@2759|Eukaryota,37K39@33090|Viridiplantae,3GEN8@35493|Streptophyta	35493|Streptophyta	K	Belongs to the GRAS family	-	-	-	-	-	-	-	-	-	-	-	-	GRAS
Down-regulated	Cm124850.1	-6.87859	0.000699327	Cm124850.1	85681.XP_006439250.1	0	1510	KOG2262@1|root,KOG2262@2759|Eukaryota,37KFI@33090|Viridiplantae,3GAXR@35493|Streptophyta	35493|Streptophyta	T	oligopeptide transporter	-	GO:0003674,GO:0005215,GO:0005575,GO:0005623,GO:0005886,GO:0005887,GO:0006810,GO:0006857,GO:0008150,GO:0015833,GO:0016020,GO:0016021,GO:0022857,GO:0031224,GO:0031226,GO:0035672,GO:0035673,GO:0042886,GO:0042887,GO:0044425,GO:0044459,GO:0044464,GO:0051179,GO:0051234,GO:0055085,GO:0071702,GO:0071705,GO:0071944,GO:1904680	-	-	-	-	-	-	-	-	-	-	OPT
Down-regulated	Cm058050.1	-6.85974	5.02e-05	Cm058050.1	85681.XP_006427628.1	5.52e-294	801	28I1Z@1|root,2RFA7@2759|Eukaryota,37QFG@33090|Viridiplantae,3GCKM@35493|Streptophyta	35493|Streptophyta	S	N-acetyltransferase HLS1	-	-	-	-	-	-	-	-	-	-	-	-	Acetyltransf_1
Down-regulated	Cm215630.1	-6.8105	0.00764946	Cm215630.1	4432.XP_010274632.1	4.27e-13	68.9	2CHJP@1|root,2S3PF@2759|Eukaryota,37VYB@33090|Viridiplantae,3GKFX@35493|Streptophyta	35493|Streptophyta	S	Egg cell-secreted protein	-	GO:0000003,GO:0005575,GO:0005576,GO:0008150,GO:0009566,GO:0009567,GO:0019953,GO:0022414,GO:0031982,GO:0032879,GO:0032880,GO:0043226,GO:0043227,GO:0043900,GO:0044703,GO:0050789,GO:0051704,GO:0060341,GO:0065007,GO:0080154,GO:0080155,GO:1903827,GO:2000008,GO:2000241	-	-	-	-	-	-	-	-	-	-	Prolamin_like
Down-regulated	Cm062120.1	-6.81008	0.000296625	Cm062120.1	2711.XP_006465515.1	1.98e-232	639	COG3491@1|root,KOG0143@2759|Eukaryota,37IDH@33090|Viridiplantae,3GBER@35493|Streptophyta	35493|Streptophyta	Q	Belongs to the iron ascorbate-dependent oxidoreductase family	-	GO:0001101,GO:0003674,GO:0003824,GO:0006082,GO:0006629,GO:0006720,GO:0006721,GO:0007154,GO:0007165,GO:0008150,GO:0008152,GO:0008299,GO:0008610,GO:0009058,GO:0009314,GO:0009416,GO:0009628,GO:0009685,GO:0009686,GO:0009719,GO:0009725,GO:0009739,GO:0009740,GO:0009755,GO:0009987,GO:0010033,GO:0010476,GO:0010817,GO:0016053,GO:0016101,GO:0016102,GO:0016114,GO:0016491,GO:0016705,GO:0016706,GO:0016707,GO:…	-	-	-	-	-	-	-	-	-	-	2OG-FeII_Oxy,DIOX_N
Down-regulated	Cm090830.1	-6.79711	8.72e-05	Cm090830.1	2711.XP_006494619.1	2.64e-303	829	KOG1721@1|root,KOG1721@2759|Eukaryota,37Q10@33090|Viridiplantae,3G9EY@35493|Streptophyta	35493|Streptophyta	S	Protein SHOOT GRAVITROPISM	-	-	-	-	-	-	-	-	-	-	-	-	zf-C2H2,zf-met
Down-regulated	Cm045170.1	-6.78693	2.47e-05	Cm045170.1	2711.XP_006473306.1	7.46e-259	711	COG5169@1|root,KOG0627@2759|Eukaryota,37NYK@33090|Viridiplantae,3G99D@35493|Streptophyta	35493|Streptophyta	K	Heat Stress Transcription Factor	-	GO:0003674,GO:0003700,GO:0006355,GO:0008150,GO:0008356,GO:0009889,GO:0009987,GO:0010468,GO:0010556,GO:0019219,GO:0019222,GO:0031323,GO:0031326,GO:0050789,GO:0050794,GO:0051171,GO:0051252,GO:0051301,GO:0060255,GO:0065007,GO:0080090,GO:0140110,GO:1903506,GO:2000112,GO:2001141	-	ko:K09419	-	-	-	-	ko00000,ko03000	-	-	-	HSF_DNA-bind
Down-regulated	Cm217100.1	-6.75234	3.55e-05	Cm217100.1	2711.XP_006478362.1	9.6e-289	789	KOG2288@1|root,KOG2288@2759|Eukaryota,37SMY@33090|Viridiplantae,3GB0I@35493|Streptophyta	35493|Streptophyta	G	Belongs to the glycosyltransferase 31 family	-	-	-	ko:K20855	-	-	-	-	ko00000,ko01000,ko01003	-	GT31	-	DUF4094,Galactosyl_T,RRM_1
Down-regulated	Cm187500.1	-6.7461	0.000600146	Cm187500.1	2711.XP_006478959.1	2.69e-92	271	29YBJ@1|root,2S1E8@2759|Eukaryota,37VBT@33090|Viridiplantae,3GJJN@35493|Streptophyta	35493|Streptophyta	S	S-norcoclaurine	-	-	-	-	-	-	-	-	-	-	-	-	Bet_v_1
Down-regulated	Cm119860.1	-6.72924	0.0110845	Cm119860.1	85681.XP_006419946.1	2.61e-161	454	2CMAE@1|root,2QPSX@2759|Eukaryota,37K48@33090|Viridiplantae,3GAIC@35493|Streptophyta	35493|Streptophyta	S	late embryogenesis abundant protein	-	-	-	-	-	-	-	-	-	-	-	-	SMP
Down-regulated	Cm072420.1	-6.71693	5e-18	Cm072420.1	2711.XP_006484762.1	1.3e-284	777	2CMRB@1|root,2QRJK@2759|Eukaryota,37NPZ@33090|Viridiplantae,3GBKH@35493|Streptophyta	33090|Viridiplantae	C	Introduction of a cis double bond between carbons of the acyl chain	-	GO:0003674,GO:0003824,GO:0005575,GO:0005622,GO:0005623,GO:0005737,GO:0006082,GO:0006629,GO:0006631,GO:0008150,GO:0008152,GO:0009507,GO:0009532,GO:0009536,GO:0009570,GO:0009987,GO:0016491,GO:0016705,GO:0016717,GO:0019752,GO:0032787,GO:0043226,GO:0043227,GO:0043229,GO:0043231,GO:0043436,GO:0044237,GO:0044238,GO:0044255,GO:0044281,GO:0044422,GO:0044424,GO:0044434,GO:0044435,GO:0044444,GO:0044446,GO:…	1.14.19.11,1.14.19.2,1.14.19.26	ko:K03921	ko00061,ko01040,ko01212,map00061,map01040,map01212	-	R03370,R08161,R11108,R11109	RC00917	ko00000,ko00001,ko01000,ko01004	-	-	-	FA_desaturase_2
Down-regulated	Cm062800.1	-6.70717	9.54e-05	Cm062800.1	2711.XP_006493185.1	0	997	2CNEV@1|root,2QVS1@2759|Eukaryota,37PY2@33090|Viridiplantae,3GCD6@35493|Streptophyta	35493|Streptophyta	K	growth-regulating factor	-	GO:0005575,GO:0005622,GO:0005623,GO:0005634,GO:0007275,GO:0008150,GO:0009314,GO:0009416,GO:0009628,GO:0009639,GO:0010114,GO:0010218,GO:0032501,GO:0032502,GO:0043226,GO:0043227,GO:0043229,GO:0043231,GO:0044424,GO:0044464,GO:0048366,GO:0048367,GO:0048731,GO:0048827,GO:0048856,GO:0050896,GO:0080167,GO:0099402	-	-	-	-	-	-	-	-	-	-	QLQ,WRC
Down-regulated	Cm239720.1	-6.70586	2.69e-07	Cm239720.1	2711.XP_006489060.1	0	2563	2CQIA@1|root,2R4WU@2759|Eukaryota,37N7S@33090|Viridiplantae,3GEH5@35493|Streptophyta	35493|Streptophyta	S	E3 ubiquitin-protein ligase	-	-	-	-	-	-	-	-	-	-	-	-	WD40
Down-regulated	Cm237750.1	-6.68489	0.00026771	Cm237750.1	2711.XP_006477231.1	1.43e-82	244	2C5UV@1|root,2S2YW@2759|Eukaryota,37VUI@33090|Viridiplantae,3GJTF@35493|Streptophyta	35493|Streptophyta	S	14 kDa proline-rich protein DC2.15-like	-	-	-	-	-	-	-	-	-	-	-	-	Hydrophob_seed
Down-regulated	Cm116700.1	-6.66341	1.28e-07	Cm116700.1	2711.XP_006475314.1	0	1070	28MUD@1|root,2QUCN@2759|Eukaryota,37ICK@33090|Viridiplantae,3GA96@35493|Streptophyta	35493|Streptophyta	S	synthase	-	-	4.2.3.47,4.2.3.75	ko:K15803,ko:K22064	ko00909,map00909	-	R07648,R08695	RC00637,RC02425	ko00000,ko00001,ko01000	-	-	-	Terpene_synth,Terpene_synth_C
Down-regulated	Cm092920.1	-6.66241	0.0160669	Cm092920.1	2711.XP_006486902.1	1.6e-130	370	2C7KW@1|root,2S0VS@2759|Eukaryota,37V1K@33090|Viridiplantae,3GJ6Y@35493|Streptophyta	35493|Streptophyta	-	-	-	-	-	-	-	-	-	-	-	-	-	-	-
Down-regulated	Cm207500.1	-6.65469	5.44e-11	Cm207500.1	2711.XP_006464812.1	3.84e-131	373	KOG0483@1|root,KOG0483@2759|Eukaryota,37VD0@33090|Viridiplantae,3GJNA@35493|Streptophyta	35493|Streptophyta	K	homeobox-leucine zipper protein	-	GO:0003674,GO:0003676,GO:0003677,GO:0003700,GO:0005488,GO:0006355,GO:0008150,GO:0009314,GO:0009416,GO:0009628,GO:0009637,GO:0009642,GO:0009646,GO:0009889,GO:0010468,GO:0010556,GO:0019219,GO:0019222,GO:0031323,GO:0031326,GO:0043565,GO:0050789,GO:0050794,GO:0050896,GO:0051171,GO:0051252,GO:0060255,GO:0065007,GO:0080090,GO:0097159,GO:0140110,GO:1901363,GO:1903506,GO:2000112,GO:2001141	-	-	-	-	-	-	-	-	-	-	Homeobox
Down-regulated	Cm048630.1	-6.63683	0.0194997	Cm048630.1	2711.XP_006481848.1	0	866	KOG4711@1|root,KOG4711@2759|Eukaryota,37SNY@33090|Viridiplantae,3GFX0@35493|Streptophyta	35493|Streptophyta	S	Aluminum-activated malate transporter 2-like	-	-	-	-	-	-	-	-	-	-	-	-	ALMT
Down-regulated	Cm203890.1	-6.62621	0.000230089	Cm203890.1	2711.XP_006466564.1	1.16e-213	591	28KFD@1|root,2QSWD@2759|Eukaryota,37J34@33090|Viridiplantae,3GEDK@35493|Streptophyta	35493|Streptophyta	K	transcription factor	-	GO:0003674,GO:0003700,GO:0006355,GO:0008150,GO:0009889,GO:0010468,GO:0010556,GO:0019219,GO:0019222,GO:0031323,GO:0031326,GO:0050789,GO:0050794,GO:0051171,GO:0051252,GO:0060255,GO:0065007,GO:0080090,GO:0140110,GO:1903506,GO:2000112,GO:2001141	-	-	-	-	-	-	-	-	-	-	HLH
Down-regulated	Cm158700.1	-6.61169	1.34e-08	Cm158700.1	102107.XP_008243777.1	0	1066	COG2124@1|root,KOG0157@2759|Eukaryota,37IXF@33090|Viridiplantae,3GB5N@35493|Streptophyta,4JS2M@91835|fabids	35493|Streptophyta	IQ	Cytochrome p450	-	GO:0003674,GO:0003824,GO:0004497,GO:0006629,GO:0008150,GO:0008152,GO:0008202,GO:0008395,GO:0009719,GO:0009725,GO:0009741,GO:0010033,GO:0010268,GO:0010817,GO:0014070,GO:0016128,GO:0016131,GO:0016491,GO:0033993,GO:0042221,GO:0042445,GO:0042592,GO:0044238,GO:0048878,GO:0050896,GO:0055088,GO:0055114,GO:0065007,GO:0065008,GO:0071704,GO:1901360,GO:1901615,GO:1901700	-	ko:K15639	ko00905,map00905	-	R09761,R09762	RC01216	ko00000,ko00001,ko00199,ko01000	-	-	-	p450
Down-regulated	Cm048220.1	-6.5602	0.00179673	Cm048220.1	2711.XP_006488866.1	2.54e-245	672	COG3979@1|root,KOG4742@2759|Eukaryota,37ME4@33090|Viridiplantae,3GEQT@35493|Streptophyta	35493|Streptophyta	S	Chitinase-like protein	-	-	-	-	-	-	-	-	-	-	-	-	Glyco_hydro_19
Down-regulated	Cm315060.1	-6.55633	0.0324402	Cm315060.1	2711.XP_006483948.1	7.01e-139	397	COG5129@1|root,KOG3064@2759|Eukaryota,37PSW@33090|Viridiplantae,3GBCC@35493|Streptophyta	35493|Streptophyta	A	Belongs to the MAK16 family	-	-	2.5.1.47	ko:K01738,ko:K14831	ko00270,ko00920,ko01100,ko01110,ko01120,ko01130,ko01200,ko01230,map00270,map00920,map01100,map01110,map01120,map01130,map01200,map01230	M00021	R00897,R03601,R04859	RC00020,RC02814,RC02821	ko00000,ko00001,ko00002,ko01000,ko03009	-	-	-	Mak16,Ribosomal_L28e
Down-regulated	Cm244060.1	-6.53299	0.00375004	Cm244060.1	85681.XP_006446558.1	0	913	COG2223@1|root,2R19F@2759|Eukaryota,37NCY@33090|Viridiplantae,3GCAM@35493|Streptophyta	35493|Streptophyta	P	High affinity nitrate transporter	-	GO:0000325,GO:0001101,GO:0003674,GO:0005215,GO:0005575,GO:0005622,GO:0005623,GO:0005737,GO:0005773,GO:0005774,GO:0005886,GO:0006810,GO:0006811,GO:0006820,GO:0008150,GO:0008509,GO:0009705,GO:0009987,GO:0010035,GO:0010167,GO:0015075,GO:0015103,GO:0015112,GO:0015318,GO:0015698,GO:0015706,GO:0016020,GO:0022857,GO:0031090,GO:0034220,GO:0042221,GO:0043226,GO:0043227,GO:0043229,GO:0043231,GO:0044422,GO:…	-	ko:K02575	ko00910,map00910	M00615	-	-	ko00000,ko00001,ko00002,ko02000	2.A.1.8	-	-	MFS_1
Down-regulated	Cm285530.1	-6.50337	0.00287514	Cm285530.1	2711.XP_006475309.1	1.03e-237	664	28MUD@1|root,2QUCN@2759|Eukaryota,37ICK@33090|Viridiplantae,3GA96@35493|Streptophyta	35493|Streptophyta	S	synthase	TPS1	GO:0003674,GO:0003824,GO:0006629,GO:0006720,GO:0008150,GO:0008152,GO:0008299,GO:0008610,GO:0009058,GO:0009987,GO:0010333,GO:0010334,GO:0016829,GO:0016835,GO:0016838,GO:0042214,GO:0044237,GO:0044238,GO:0044249,GO:0044255,GO:0046246,GO:0047461,GO:0051761,GO:0051762,GO:0071704,GO:1901360,GO:1901362,GO:1901576,GO:1901926,GO:1901928	4.2.3.13,4.2.3.133,4.2.3.47,4.2.3.75	ko:K15803,ko:K22064,ko:K22065	ko00909,ko01100,ko01110,map00909,map01100,map01110	-	R02311,R07648,R08695	RC00637,RC02425,RC02772	ko00000,ko00001,ko01000	-	-	-	Terpene_synth,Terpene_synth_C
Down-regulated	Cm053410.1	-6.49929	0.00326968	Cm053410.1	85681.XP_006448310.1	1.28e-85	252	2E2A8@1|root,2S9I7@2759|Eukaryota,37X0F@33090|Viridiplantae,3GM0Q@35493|Streptophyta	35493|Streptophyta	-	-	-	-	-	-	-	-	-	-	-	-	-	-	-
Down-regulated	Cm020420.1	-6.47991	7.53e-25	Cm020420.1	85681.XP_006440059.1	4.89e-204	565	29FU5@1|root,2RNZZ@2759|Eukaryota,37VT9@33090|Viridiplantae,3GEQP@35493|Streptophyta	35493|Streptophyta	-	-	-	-	-	-	-	-	-	-	-	-	-	-	-
Down-regulated	Cm043280.1	-6.47937	0.0166201	Cm043280.1	2711.XP_006470105.1	3.07e-119	340	28I65@1|root,2QQGB@2759|Eukaryota,37V5M@33090|Viridiplantae,3GIW4@35493|Streptophyta	35493|Streptophyta	S	Pollen proteins Ole e I like	-	-	-	-	-	-	-	-	-	-	-	-	Pollen_Ole_e_I
Down-regulated	Cm089270.1	-6.44066	0.00230612	Cm089270.1	85681.XP_006431988.1	2.23e-123	354	2BJNT@1|root,2SAE2@2759|Eukaryota,37X28@33090|Viridiplantae,3GJWZ@35493|Streptophyta	35493|Streptophyta	-	-	-	-	-	-	-	-	-	-	-	-	-	-	DUF688
Down-regulated	Cm128360.1	-6.4328	0.000397889	Cm128360.1	2711.XP_006469998.1	3.38e-223	615	29FU5@1|root,2S057@2759|Eukaryota,37TZD@33090|Viridiplantae,3GI8Q@35493|Streptophyta	35493|Streptophyta	S	BEST Arabidopsis thaliana protein match is	-	-	-	-	-	-	-	-	-	-	-	-	-
Down-regulated	Cm236860.1	-6.42434	0.00047447	Cm236860.1	85681.XP_006421798.1	0	1826	2CY7B@1|root,2S2IR@2759|Eukaryota,37TAE@33090|Viridiplantae,3GH2U@35493|Streptophyta	35493|Streptophyta	-	-	-	-	-	-	-	-	-	-	-	-	-	-	-
Down-regulated	Cm252610.1	-6.38124	0.00347112	Cm252610.1	2711.XP_006473872.1	0	899	28MUD@1|root,2QUCN@2759|Eukaryota,37ICK@33090|Viridiplantae,3GA96@35493|Streptophyta	35493|Streptophyta	S	synthase	-	-	4.2.3.47,4.2.3.73,4.2.3.75,4.2.3.86	ko:K14181,ko:K15803,ko:K22064	ko00909,map00909	-	R07648,R08691,R08695,R09886	RC00637,RC02337,RC02425,RC02696	ko00000,ko00001,ko01000	-	-	-	Terpene_synth,Terpene_synth_C
Down-regulated	Cm243020.1	-6.38078	0.00409984	Cm243020.1	2711.XP_006486843.1	1.58e-185	521	28NCI@1|root,2QUY1@2759|Eukaryota,37QEN@33090|Viridiplantae,3GJ8T@35493|Streptophyta	35493|Streptophyta	S	Arabidopsis protein of unknown function	-	-	-	-	-	-	-	-	-	-	-	-	DUF241
Down-regulated	Cm247570.1	-6.35602	0.00106537	Cm247570.1	85681.XP_006441550.1	0	1385	COG1874@1|root,KOG0496@2759|Eukaryota,37R16@33090|Viridiplantae,3GCHZ@35493|Streptophyta	35493|Streptophyta	G	beta-galactosidase	-	GO:0003674,GO:0003824,GO:0004553,GO:0004565,GO:0005575,GO:0005618,GO:0005622,GO:0005623,GO:0005737,GO:0005773,GO:0015925,GO:0016787,GO:0016798,GO:0030312,GO:0043226,GO:0043227,GO:0043229,GO:0043231,GO:0044424,GO:0044444,GO:0044464,GO:0071944	-	-	-	-	-	-	-	-	-	-	BetaGal_dom4_5,Gal_Lectin,Glyco_hydro_35
Down-regulated	Cm155130.1	-6.35043	0.00569342	Cm155130.1	85681.XP_006442585.1	1.52e-39	132	2BX2C@1|root,2S7WU@2759|Eukaryota,37X1C@33090|Viridiplantae,3GKTD@35493|Streptophyta	35493|Streptophyta	-	-	-	-	-	-	-	-	-	-	-	-	-	-	-
Down-regulated	Cm301320.1	-6.34855	2.53e-09	Cm301320.1	85681.XP_006442204.1	6.72e-74	246	COG4886@1|root,2SI7S@2759|Eukaryota,37QD6@33090|Viridiplantae,3GCW1@35493|Streptophyta	35493|Streptophyta	S	RESISTANCE protein	-	-	-	-	-	-	-	-	-	-	-	-	LRR_3,LRR_8,NB-ARC,TIR
Down-regulated	Cm095530.1	-6.32402	0.00596836
Down-regulated	Cm023310.1	-6.31803	0.0132782	Cm023310.1	2711.XP_006481953.1	8e-213	592	28PRB@1|root,2QWDR@2759|Eukaryota,37RD6@33090|Viridiplantae,3GAAR@35493|Streptophyta	35493|Streptophyta	-	-	-	-	-	-	-	-	-	-	-	-	-	-	-
Down-regulated	Cm148790.1	-6.29842	8.37e-05	Cm148790.1	2711.XP_006484713.1	0	1023	COG2124@1|root,KOG0156@2759|Eukaryota,37KBR@33090|Viridiplantae,3GC1Y@35493|Streptophyta	35493|Streptophyta	Q	cytochrome P450	-	-	1.14.14.1,1.14.14.19,1.14.14.32	ko:K00512,ko:K07408	ko00140,ko00380,ko00830,ko00980,ko01100,ko04913,ko04917,ko04927,ko04934,ko05204,map00140,map00380,map00830,map00980,map01100,map04913,map04917,map04927,map04934,map05204	M00109,M00110	R02211,R02354,R02355,R03089,R03408,R03629,R03783,R04852,R04853,R07000,R07001,R07021,R07022,R07079,R07080,R07081,R07085,R07087,R07098,R07099,R08390,R08392,R08517,R08518,R09418,R09423,R09442	RC00046,RC00607,RC00660,RC00661,RC00704,RC00723,RC00724,RC00923,RC01222,RC01444,RC01445,RC01727,RC01732,RC01733,RC02531	ko00000,ko00001,ko00002,ko00199,ko01000	-	-	-	p450
Down-regulated	Cm103940.1	-6.28256	0.00165677	Cm103940.1	2711.XP_006473634.1	2.27e-69	209	2CXQT@1|root,2RZ3M@2759|Eukaryota,37UFE@33090|Viridiplantae,3GJN0@35493|Streptophyta	35493|Streptophyta	S	auxin-induced protein	-	-	-	ko:K14488	ko04075,map04075	-	-	-	ko00000,ko00001	-	-	-	Auxin_inducible
Down-regulated	Cm279050.1	-6.27216	0.00318438	Cm279050.1	2711.XP_006470412.1	0	870	COG3104@1|root,KOG1237@2759|Eukaryota,37T0G@33090|Viridiplantae,3GDX0@35493|Streptophyta	35493|Streptophyta	E	Protein NRT1 PTR FAMILY	-	GO:0008150,GO:0009605,GO:0009607,GO:0009624,GO:0043207,GO:0050896,GO:0051704,GO:0051707	-	ko:K14638	-	-	-	-	ko00000,ko02000	2.A.17.3	-	-	PTR2
Down-regulated	Cm171230.1	-6.24674	0.0004714	Cm171230.1	85681.XP_006421457.1	2.86e-249	686	KOG1721@1|root,KOG1721@2759|Eukaryota,37PT4@33090|Viridiplantae,3G78N@35493|Streptophyta	35493|Streptophyta	S	Protein TRANSPARENT TESTA	-	GO:0003674,GO:0003700,GO:0005575,GO:0005622,GO:0005623,GO:0005634,GO:0006355,GO:0008150,GO:0008152,GO:0009058,GO:0009812,GO:0009813,GO:0009889,GO:0010468,GO:0010556,GO:0019219,GO:0019222,GO:0031323,GO:0031326,GO:0043226,GO:0043227,GO:0043229,GO:0043231,GO:0044424,GO:0044464,GO:0050789,GO:0050794,GO:0051171,GO:0051252,GO:0060255,GO:0065007,GO:0071704,GO:0080090,GO:0140110,GO:1901576,GO:1903506,GO:…	-	-	-	-	-	-	-	-	-	-	zf-C2H2,zf-C2H2_4
Down-regulated	Cm073760.1	-6.2292	0.0253081	Cm073760.1	2711.XP_006484000.1	1.99e-306	833	COG3866@1|root,2QQ5F@2759|Eukaryota,37HIU@33090|Viridiplantae,3G7PT@35493|Streptophyta	35493|Streptophyta	G	Pectate lyase	-	-	4.2.2.2	ko:K01728	ko00040,ko02024,map00040,map02024	-	R02361,R06240	RC00049,RC00705	ko00000,ko00001,ko01000	-	-	-	Pec_lyase_C
Down-regulated	Cm086710.1	-6.2159	0.000583911	Cm086710.1	2711.XP_006474474.1	0	1434	COG0668@1|root,KOG4629@2759|Eukaryota,37JVN@33090|Viridiplantae,3G8IH@35493|Streptophyta	35493|Streptophyta	M	Mechanosensitive ion channel protein	-	GO:0000302,GO:0003674,GO:0005215,GO:0005575,GO:0005622,GO:0005623,GO:0005634,GO:0005886,GO:0006810,GO:0006811,GO:0006820,GO:0006950,GO:0006979,GO:0007275,GO:0007568,GO:0008150,GO:0008219,GO:0008381,GO:0009581,GO:0009582,GO:0009605,GO:0009612,GO:0009628,GO:0009987,GO:0010150,GO:0012501,GO:0015267,GO:0016020,GO:0022803,GO:0022836,GO:0022857,GO:0032501,GO:0032502,GO:0033554,GO:0034599,GO:0034614,GO:…	-	ko:K22048	-	-	-	-	ko00000,ko02000	1.A.23.4	-	-	MS_channel
Down-regulated	Cm011200.1	-6.1927	1.57e-06	Cm011200.1	2711.XP_006483046.1	7.63e-163	465	28I65@1|root,2QQGB@2759|Eukaryota,37V5M@33090|Viridiplantae,3GDYZ@35493|Streptophyta	35493|Streptophyta	S	Pollen Ole e 1 allergen and extensin	-	-	-	-	-	-	-	-	-	-	-	-	Pollen_Ole_e_I
Down-regulated	Cm078510.1	-6.18333	0.0325903	Cm078510.1	85681.XP_006437189.1	7.12e-65	201	2E0NZ@1|root,2S830@2759|Eukaryota,37WTX@33090|Viridiplantae,3GM4D@35493|Streptophyta	35493|Streptophyta	S	transcription factor	-	GO:0003674,GO:0003712,GO:0005488,GO:0005515,GO:0005575,GO:0005622,GO:0005623,GO:0005634,GO:0006355,GO:0007623,GO:0008150,GO:0009314,GO:0009416,GO:0009628,GO:0009639,GO:0009641,GO:0009889,GO:0009890,GO:0009892,GO:0010468,GO:0010556,GO:0010558,GO:0010605,GO:0010629,GO:0019219,GO:0019222,GO:0031323,GO:0031324,GO:0031326,GO:0031327,GO:0032502,GO:0042802,GO:0042803,GO:0043226,GO:0043227,GO:0043229,GO:…	-	-	-	-	-	-	-	-	-	-	-
Down-regulated	Cm258720.1	-6.16955	0.00516549	Cm258720.1	2711.XP_006475589.1	1.7e-284	776	COG4677@1|root,2QQMT@2759|Eukaryota,37N2J@33090|Viridiplantae,3GC93@35493|Streptophyta	35493|Streptophyta	G	pectinesterase	-	GO:0005575,GO:0005618,GO:0005622,GO:0005623,GO:0005737,GO:0030312,GO:0044424,GO:0044464,GO:0071944	3.1.1.11	ko:K01051	ko00040,ko01100,map00040,map01100	M00081	R02362	RC00460,RC00461	ko00000,ko00001,ko00002,ko01000	-	-	-	Pectinesterase
Down-regulated	Cm008450.1	-6.15692	0.00353152	Cm008450.1	85681.XP_006453569.1	3.08e-210	623	COG4886@1|root,2QPTD@2759|Eukaryota,37I0D@33090|Viridiplantae,3GH76@35493|Streptophyta	35493|Streptophyta	T	Belongs to the protein kinase superfamily. Ser Thr protein kinase family	-	-	-	-	-	-	-	-	-	-	-	-	LRRNT_2,LRR_1,LRR_4,LRR_6,LRR_8,Pkinase
Down-regulated	Cm097760.1	-6.15066	0.0362491	Cm097760.1	2711.XP_006482028.1	3.73e-283	775	28N0B@1|root,2QRHH@2759|Eukaryota,37RHT@33090|Viridiplantae,3GCG3@35493|Streptophyta	35493|Streptophyta	S	WAT1-related protein	-	-	-	-	-	-	-	-	-	-	-	-	EamA
Down-regulated	Cm125190.1	-6.09455	0.00016012	Cm125190.1	2711.XP_006477504.1	1.32e-303	835	28W80@1|root,2R300@2759|Eukaryota,37Q0T@33090|Viridiplantae,3GGC8@35493|Streptophyta	35493|Streptophyta	S	IQ-domain	IQD16	-	-	-	-	-	-	-	-	-	-	-	DUF4005,IQ
Down-regulated	Cm250300.1	-6.0911	0.00104996	Cm250300.1	2711.XP_006469831.1	4.65e-49	157	2CM3S@1|root,2S3X0@2759|Eukaryota,37W3Y@33090|Viridiplantae,3GKNM@35493|Streptophyta	35493|Streptophyta	S	Wound induced protein	-	-	-	-	-	-	-	-	-	-	-	-	DUF3774
Down-regulated	Cm026020.1	-6.08976	2.24e-08	Cm026020.1	85681.XP_006426930.1	1.05e-251	689	28PG2@1|root,2QW41@2759|Eukaryota,37RFB@33090|Viridiplantae,3GGBU@35493|Streptophyta	35493|Streptophyta	K	Transcription factor bHLH68-like	-	-	-	-	-	-	-	-	-	-	-	-	-
Down-regulated	Cm012000.1	-6.06395	9.04e-05	Cm012000.1	2711.XP_006482952.1	0	1013	COG2939@1|root,KOG1282@2759|Eukaryota,37HX9@33090|Viridiplantae,3GG1Q@35493|Streptophyta	35493|Streptophyta	O	Belongs to the peptidase S10 family	-	GO:0003674,GO:0003824,GO:0004180,GO:0004185,GO:0006508,GO:0006807,GO:0008150,GO:0008152,GO:0008233,GO:0008236,GO:0008238,GO:0009056,GO:0009057,GO:0009987,GO:0016787,GO:0017171,GO:0019538,GO:0030163,GO:0043170,GO:0044237,GO:0044238,GO:0044248,GO:0044257,GO:0044260,GO:0044265,GO:0044267,GO:0051603,GO:0070008,GO:0070011,GO:0071704,GO:0140096,GO:1901564,GO:1901565,GO:1901575	-	ko:K16297	-	-	-	-	ko00000,ko01000,ko01002	-	-	-	Peptidase_S10
Down-regulated	Cm252530.1	-6.05698	0.00176402	Cm252530.1	85681.XP_006434479.1	8.71e-59	186	2BPZB@1|root,2S1T2@2759|Eukaryota,37VP5@33090|Viridiplantae,3GJHE@35493|Streptophyta	35493|Streptophyta	S	Abscisic stress-ripening protein	-	GO:0001101,GO:0003674,GO:0005488,GO:0005515,GO:0005575,GO:0005622,GO:0005623,GO:0005634,GO:0006950,GO:0008150,GO:0008270,GO:0009414,GO:0009415,GO:0009628,GO:0010035,GO:0032991,GO:0042221,GO:0042802,GO:0042803,GO:0043167,GO:0043169,GO:0043226,GO:0043227,GO:0043229,GO:0043231,GO:0044424,GO:0044464,GO:0046872,GO:0046914,GO:0046983,GO:0050896,GO:1901700	-	-	-	-	-	-	-	-	-	-	ABA_WDS
Down-regulated	Cm020230.1	-6.04459	0.0092422	Cm020230.1	85681.XP_006440026.1	0	1024	COG2252@1|root,2QQ5E@2759|Eukaryota,37KKT@33090|Viridiplantae,3GD7C@35493|Streptophyta	35493|Streptophyta	S	Adenine guanine permease	-	GO:0003674,GO:0005215,GO:0005345,GO:0006810,GO:0006863,GO:0008150,GO:0015205,GO:0015851,GO:0015853,GO:0015854,GO:0022857,GO:0051179,GO:0051234,GO:0055085,GO:0071702,GO:0071705,GO:0072530,GO:1904823	-	ko:K06901	-	-	-	-	ko00000,ko02000	2.A.1.40	-	-	Xan_ur_permease
Down-regulated	Cm234120.1	-6.01565	1.3e-11	Cm234120.1	85681.XP_006423113.1	1.23e-209	582	29S6S@1|root,2RXD2@2759|Eukaryota,37SN0@33090|Viridiplantae	33090|Viridiplantae	K	B3 domain-containing transcription factor	-	GO:0003674,GO:0003676,GO:0003677,GO:0005488,GO:0005575,GO:0005622,GO:0005623,GO:0005634,GO:0005654,GO:0006950,GO:0008150,GO:0009266,GO:0009409,GO:0009628,GO:0009909,GO:0010048,GO:0031974,GO:0031981,GO:0043226,GO:0043227,GO:0043229,GO:0043231,GO:0043233,GO:0043565,GO:0044422,GO:0044424,GO:0044428,GO:0044446,GO:0044464,GO:0048580,GO:0048831,GO:0050789,GO:0050793,GO:0050896,GO:0051239,GO:0065007,GO:…	-	-	-	-	-	-	-	-	-	-	B3
Down-regulated	Cm000910.1	-5.99899	0.0165988	Cm000910.1	2711.XP_006489813.1	3.64e-56	185	KOG3178@1|root,KOG3178@2759|Eukaryota,37PX0@33090|Viridiplantae,3GFUM@35493|Streptophyta	35493|Streptophyta	J	Belongs to the class I-like SAM-binding methyltransferase superfamily. Cation-independent O- methyltransferase family	-	GO:0003674,GO:0003824,GO:0006725,GO:0008150,GO:0008152,GO:0008168,GO:0008171,GO:0008757,GO:0009058,GO:0009987,GO:0016740,GO:0016741,GO:0019438,GO:0032259,GO:0044237,GO:0044249	2.1.1.150,2.1.1.212,2.1.1.240,2.1.1.46	ko:K13259,ko:K13262,ko:K16040	ko00943,ko00945,ko01110,map00943,map00945,map01110	-	R02931,R06564,R06794,R07722,R07724,R09872	RC00003,RC00392,RC01558	ko00000,ko00001,ko01000	-	-	-	Dimerisation,Methyltransf_2
Down-regulated	Cm209860.1	-5.97749	0.000129458	Cm209860.1	2711.XP_006472131.1	2.97e-175	491	KOG1623@1|root,KOG1623@2759|Eukaryota,37HIQ@33090|Viridiplantae,3GBIV@35493|Streptophyta	35493|Streptophyta	U	Mediates both low-affinity uptake and efflux of sugar across the membrane	-	GO:0003674,GO:0005215,GO:0005575,GO:0005623,GO:0005886,GO:0005887,GO:0006810,GO:0008150,GO:0008643,GO:0015144,GO:0016020,GO:0016021,GO:0022857,GO:0031224,GO:0031226,GO:0034219,GO:0044425,GO:0044459,GO:0044464,GO:0051119,GO:0051179,GO:0051234,GO:0055085,GO:0071702,GO:0071944	-	ko:K15382	-	-	-	-	ko00000,ko02000	9.A.58.1	-	-	MtN3_slv
Down-regulated	Cm119550.1	-5.96572	0.0384848	Cm119550.1	2711.XP_006489371.1	1.54e-124	377	COG3733@1|root,KOG1186@2759|Eukaryota,37PUP@33090|Viridiplantae,3GC4I@35493|Streptophyta	35493|Streptophyta	Q	amine oxidase	-	GO:0003674,GO:0003824,GO:0008150,GO:0008152,GO:0009987,GO:0010035,GO:0016491,GO:0016638,GO:0016641,GO:0042221,GO:0050896,GO:0051716,GO:0052597,GO:0055114,GO:0070887,GO:0071241,GO:0097184,GO:0097185,GO:1901698,GO:1901699	1.4.3.21	ko:K00276	ko00260,ko00350,ko00360,ko00410,ko00950,ko00960,ko01100,ko01110,map00260,map00350,map00360,map00410,map00950,map00960,map01100,map01110	-	R02382,R02529,R02613,R03139,R04027,R04300,R06154,R06740	RC00062,RC00189,RC00676,RC01052	ko00000,ko00001,ko01000	-	-	-	Cu_amine_oxid,Cu_amine_oxidN2,Cu_amine_oxidN3
Down-regulated	Cm193000.1	-5.96252	0.0384752	Cm193000.1	85681.XP_006427037.1	1.08e-179	504	2A12E@1|root,2RXZT@2759|Eukaryota,37UD0@33090|Viridiplantae,3GDIG@35493|Streptophyta	35493|Streptophyta	S	transcription repressor	-	GO:0006355,GO:0008150,GO:0009889,GO:0009890,GO:0009892,GO:0010468,GO:0010556,GO:0010558,GO:0010605,GO:0010629,GO:0019219,GO:0019222,GO:0031323,GO:0031324,GO:0031326,GO:0031327,GO:0045892,GO:0045934,GO:0048519,GO:0048523,GO:0050789,GO:0050794,GO:0051171,GO:0051172,GO:0051252,GO:0051253,GO:0060255,GO:0065007,GO:0080090,GO:1902679,GO:1903506,GO:1903507,GO:2000112,GO:2000113,GO:2001141	-	-	-	-	-	-	-	-	-	-	Ovate
Down-regulated	Cm193650.1	-5.96083	0.0221038	Cm193650.1	85681.XP_006421697.1	0	978	2CMKJ@1|root,2QQPR@2759|Eukaryota,37JCF@33090|Viridiplantae,3G79N@35493|Streptophyta	35493|Streptophyta	G	Endoglucanase	-	-	3.2.1.4	ko:K01179	ko00500,ko01100,map00500,map01100	-	R06200,R11307,R11308	-	ko00000,ko00001,ko01000	-	GH5,GH9	-	Glyco_hydro_9
Down-regulated	Cm233750.1	-5.91384	0.00902722	Cm233750.1	85681.XP_006449235.1	0	1662	COG1874@1|root,KOG0496@2759|Eukaryota,37TEC@33090|Viridiplantae,3GGXR@35493|Streptophyta	35493|Streptophyta	G	beta-galactosidase	-	-	-	-	-	-	-	-	-	-	-	-	Gal_Lectin,Glyco_hydro_35
Down-regulated	Cm024850.1	-5.89354	0.00210459	Cm024850.1	85681.XP_006430177.1	0	1417	COG5647@1|root,KOG2166@2759|Eukaryota,37NXT@33090|Viridiplantae,3GAB6@35493|Streptophyta	35493|Streptophyta	D	Belongs to the cullin family	-	GO:0000003,GO:0000151,GO:0000228,GO:0000793,GO:0000794,GO:0001101,GO:0003006,GO:0003674,GO:0005488,GO:0005515,GO:0005575,GO:0005622,GO:0005623,GO:0005634,GO:0005694,GO:0005737,GO:0005819,GO:0005829,GO:0005856,GO:0007154,GO:0007165,GO:0007275,GO:0008150,GO:0009524,GO:0009719,GO:0009725,GO:0009733,GO:0009753,GO:0009755,GO:0009790,GO:0009791,GO:0009793,GO:0009867,GO:0009888,GO:0009987,GO:0010033,GO:…	-	ko:K03347	ko04110,ko04111,ko04114,ko04120,ko04141,ko04310,ko04340,ko04341,ko04350,ko04710,ko05168,ko05200,map04110,map04111,map04114,map04120,map04141,map04310,map04340,map04341,map04350,map04710,map05168,map05200	M00379,M00380,M00381,M00382,M00387,M00407,M00411	-	-	ko00000,ko00001,ko00002,ko04121	-	-	-	Cullin,Cullin_Nedd8
Down-regulated	Cm189970.1	-5.86797	1.43e-05	Cm189970.1	2711.XP_006481279.1	0	1367	28K9J@1|root,2QTMY@2759|Eukaryota,37S71@33090|Viridiplantae,3G75F@35493|Streptophyta	35493|Streptophyta	K	Belongs to the GRAS family	SCR	GO:0001708,GO:0003002,GO:0003674,GO:0003676,GO:0003677,GO:0003700,GO:0005488,GO:0005575,GO:0005622,GO:0005623,GO:0005634,GO:0006355,GO:0007275,GO:0007389,GO:0008104,GO:0008150,GO:0008356,GO:0009605,GO:0009606,GO:0009628,GO:0009629,GO:0009630,GO:0009889,GO:0009956,GO:0009987,GO:0010468,GO:0010556,GO:0019219,GO:0019222,GO:0030154,GO:0031323,GO:0031326,GO:0032501,GO:0032502,GO:0032507,GO:0033036,GO:…	-	-	-	-	-	-	-	-	-	-	GRAS
Down-regulated	Cm019630.1	-5.83609	0.00785942	Cm019630.1	85681.XP_006439940.1	9.46e-201	560	2CMK6@1|root,2QQMW@2759|Eukaryota,37IHB@33090|Viridiplantae,3GEH7@35493|Streptophyta	35493|Streptophyta	S	Plant protein of unknown function (DUF868)	-	-	-	-	-	-	-	-	-	-	-	-	DUF868
Down-regulated	Cm005030.1	-5.82884	4.93e-05	Cm005030.1	2711.XP_006480224.1	3.41e-185	518	KOG3178@1|root,KOG3178@2759|Eukaryota,37T3K@33090|Viridiplantae,3G9GK@35493|Streptophyta	35493|Streptophyta	S	Belongs to the class I-like SAM-binding methyltransferase superfamily. Cation-independent O- methyltransferase family	-	-	-	-	-	-	-	-	-	-	-	-	Dimerisation,Methyltransf_2
Down-regulated	Cm125180.1	-5.82415	0.000359067	Cm125180.1	2711.XP_006476277.1	9.62e-293	804	28P3H@1|root,2QVQ2@2759|Eukaryota,37IXZ@33090|Viridiplantae,3G8P5@35493|Streptophyta	35493|Streptophyta	K	growth-regulating factor	-	GO:0005575,GO:0005622,GO:0005623,GO:0005634,GO:0005737,GO:0007275,GO:0008150,GO:0009507,GO:0009526,GO:0009536,GO:0009941,GO:0031967,GO:0031975,GO:0032501,GO:0032502,GO:0043226,GO:0043227,GO:0043229,GO:0043231,GO:0044422,GO:0044424,GO:0044434,GO:0044435,GO:0044444,GO:0044446,GO:0044464,GO:0048366,GO:0048367,GO:0048731,GO:0048827,GO:0048856,GO:0099402	-	-	-	-	-	-	-	-	-	-	QLQ,WRC
Down-regulated	Cm214920.1	-5.82143	0.00170706	Cm214920.1	85681.XP_006429517.1	1.21e-100	295	2DIZU@1|root,2S5ZK@2759|Eukaryota,37W7Y@33090|Viridiplantae,3GKJ5@35493|Streptophyta	35493|Streptophyta	-	-	-	-	-	-	-	-	-	-	-	-	-	-	-
Down-regulated	Cm221540.1	-5.79778	0.000230328	Cm221540.1	2711.XP_006468536.1	5.48e-186	516	28U8Y@1|root,2R0ZN@2759|Eukaryota,37I49@33090|Viridiplantae,3G99V@35493|Streptophyta	35493|Streptophyta	S	Zinc-binding protein	-	-	-	-	-	-	-	-	-	-	-	-	PLATZ
Down-regulated	Cm250320.1	-5.78873	0.00265125	Cm250320.1	2711.XP_006469827.1	1.7e-54	170	2CM3S@1|root,2S3X0@2759|Eukaryota,37W3Y@33090|Viridiplantae,3GKNM@35493|Streptophyta	35493|Streptophyta	S	Wound induced protein	-	-	-	-	-	-	-	-	-	-	-	-	DUF3774
Down-regulated	Cm228630.1	-5.78647	2.96e-23	Cm228630.1	2711.XP_006464552.1	1.34e-256	704	28N0B@1|root,2QUJ3@2759|Eukaryota,37NKF@33090|Viridiplantae,3GFCP@35493|Streptophyta	35493|Streptophyta	S	WAT1-related protein	-	GO:0003674,GO:0005215,GO:0005575,GO:0005622,GO:0005623,GO:0005737,GO:0005886,GO:0005887,GO:0005938,GO:0006810,GO:0007154,GO:0007165,GO:0008150,GO:0009719,GO:0009725,GO:0009733,GO:0009734,GO:0009755,GO:0009987,GO:0010033,GO:0016020,GO:0016021,GO:0022857,GO:0023052,GO:0031224,GO:0031226,GO:0032870,GO:0042221,GO:0044424,GO:0044425,GO:0044444,GO:0044459,GO:0044464,GO:0050789,GO:0050794,GO:0050896,GO:…	-	-	-	-	-	-	-	-	-	-	EamA
Down-regulated	Cm235140.1	-5.77556	0.00361926	Cm235140.1	85681.XP_006446069.1	1.52e-316	867	28IJ6@1|root,2QSTN@2759|Eukaryota,37KJ6@33090|Viridiplantae,3GBIK@35493|Streptophyta	35493|Streptophyta	K	AP2-like ethylene-responsive transcription factor	-	GO:0000723,GO:0003674,GO:0003700,GO:0005575,GO:0005622,GO:0005623,GO:0005634,GO:0006139,GO:0006259,GO:0006355,GO:0006725,GO:0006807,GO:0006996,GO:0007275,GO:0007389,GO:0008150,GO:0008152,GO:0009888,GO:0009889,GO:0009987,GO:0010073,GO:0010449,GO:0010468,GO:0010556,GO:0016043,GO:0019219,GO:0019222,GO:0019827,GO:0022622,GO:0031323,GO:0031326,GO:0032200,GO:0032501,GO:0032502,GO:0034641,GO:0035266,GO:…	-	ko:K09285	-	-	-	-	ko00000,ko03000	-	-	-	AP2
Down-regulated	Cm121930.1	-5.77454	6.69e-05
Down-regulated	Cm097020.1	-5.73367	0.0206782
Down-regulated	Cm004980.1	-5.722	3.63e-10	Cm004980.1	2711.XP_006480224.1	6.15e-152	432	KOG3178@1|root,KOG3178@2759|Eukaryota,37T3K@33090|Viridiplantae,3G9GK@35493|Streptophyta	35493|Streptophyta	S	Belongs to the class I-like SAM-binding methyltransferase superfamily. Cation-independent O- methyltransferase family	-	-	-	-	-	-	-	-	-	-	-	-	Dimerisation,Methyltransf_2
Down-regulated	Cm117780.1	-5.71577	0.0225452	Cm117780.1	2711.XP_006486373.1	0	1075	COG2132@1|root,KOG1263@2759|Eukaryota,37YNU@33090|Viridiplantae,3GE2T@35493|Streptophyta	35493|Streptophyta	Q	Belongs to the multicopper oxidase family	-	GO:0003674,GO:0003824,GO:0006725,GO:0008150,GO:0008152,GO:0009058,GO:0009698,GO:0009699,GO:0009808,GO:0009809,GO:0009832,GO:0009834,GO:0009987,GO:0016491,GO:0016722,GO:0019438,GO:0019748,GO:0042546,GO:0044085,GO:0044237,GO:0044249,GO:0044550,GO:0055114,GO:0071554,GO:0071669,GO:0071704,GO:0071840,GO:1901360,GO:1901362,GO:1901576	1.10.3.2	ko:K05909	-	-	-	-	ko00000,ko01000	-	-	-	Cu-oxidase,Cu-oxidase_2,Cu-oxidase_3
Down-regulated	Cm058560.1	-5.68398	3.91e-06	Cm058560.1	2711.XP_006489568.1	7.57e-268	733	COG3491@1|root,KOG0143@2759|Eukaryota,37T0P@33090|Viridiplantae,3G9X4@35493|Streptophyta	35493|Streptophyta	Q	Belongs to the iron ascorbate-dependent oxidoreductase family	-	-	-	-	-	-	-	-	-	-	-	-	2OG-FeII_Oxy,DIOX_N
Down-regulated	Cm232530.1	-5.67687	1.2e-14	Cm232530.1	2711.XP_006480338.1	8.92e-290	793	COG5147@1|root,KOG0048@2759|Eukaryota,37HZX@33090|Viridiplantae,3GABD@35493|Streptophyta	35493|Streptophyta	K	Transcription factor	-	-	-	ko:K09422	-	-	-	-	ko00000,ko03000	-	-	-	Myb_DNA-binding
Down-regulated	Cm118960.1	-5.65748	7.11e-05	Cm118960.1	2711.XP_006492865.1	1.09e-90	271	2BU7T@1|root,2S22N@2759|Eukaryota,37V96@33090|Viridiplantae,3GJYH@35493|Streptophyta	35493|Streptophyta	S	18 kDa seed maturation	-	GO:0000003,GO:0001101,GO:0003006,GO:0003674,GO:0005488,GO:0005543,GO:0005575,GO:0005622,GO:0005623,GO:0005737,GO:0005829,GO:0006950,GO:0006970,GO:0007275,GO:0008150,GO:0008289,GO:0009266,GO:0009409,GO:0009414,GO:0009415,GO:0009628,GO:0009791,GO:0010035,GO:0010154,GO:0022414,GO:0030246,GO:0031210,GO:0032501,GO:0032502,GO:0042221,GO:0043167,GO:0043168,GO:0043169,GO:0044424,GO:0044444,GO:0044464,GO:…	-	-	-	-	-	-	-	-	-	-	LEA_1
Down-regulated	Cm040640.1	-5.6466	0.0217364	Cm040640.1	2711.XP_006472877.1	0	1108	COG0318@1|root,KOG1176@2759|Eukaryota,37KT0@33090|Viridiplantae,3GMZG@35493|Streptophyta	35493|Streptophyta	I	ligase activity	-	-	-	-	-	-	-	-	-	-	-	-	AMP-binding,AMP-binding_C
Down-regulated	Cm087230.1	-5.62994	0.0311648
Down-regulated	Cm160560.1	-5.62556	1.86e-16	Cm160560.1	85681.XP_006424535.1	0	1206	28J4I@1|root,2QRGJ@2759|Eukaryota,37SHB@33090|Viridiplantae,3G75C@35493|Streptophyta	35493|Streptophyta	T	lysM domain receptor-like kinase	-	GO:0003674,GO:0003824,GO:0004672,GO:0004674,GO:0004675,GO:0004888,GO:0005488,GO:0005515,GO:0005575,GO:0005623,GO:0005886,GO:0006464,GO:0006468,GO:0006793,GO:0006796,GO:0006807,GO:0007154,GO:0007165,GO:0007166,GO:0007167,GO:0007178,GO:0008150,GO:0008152,GO:0009987,GO:0016020,GO:0016301,GO:0016310,GO:0016740,GO:0016772,GO:0016773,GO:0019199,GO:0019538,GO:0019899,GO:0019900,GO:0019901,GO:0023052,GO:…	-	-	-	-	-	-	-	-	-	-	LysM,Pkinase_Tyr
Down-regulated	Cm250050.1	-5.60402	0.00166645	Cm250050.1	85681.XP_006430748.1	1.19e-149	421	2CN4H@1|root,2QTV9@2759|Eukaryota,37T85@33090|Viridiplantae,3GQJC@35493|Streptophyta	35493|Streptophyta	S	zinc finger	-	-	-	-	-	-	-	-	-	-	-	-	-
Down-regulated	Cm185920.1	-5.56721	4.4e-06	Cm185920.1	2711.XP_006464619.1	4.06e-187	522	28JB2@1|root,2RGTB@2759|Eukaryota,37SC0@33090|Viridiplantae,3GH3N@35493|Streptophyta	35493|Streptophyta	S	PDDEXK-like family of unknown function	-	-	-	-	-	-	-	-	-	-	-	-	PDDEXK_6
Down-regulated	Cm285180.1	-5.53777	0.00654511	Cm285180.1	85681.XP_006437893.1	0	1034	COG0524@1|root,KOG2855@2759|Eukaryota,37SBJ@33090|Viridiplantae,3GDBU@35493|Streptophyta	35493|Streptophyta	G	Fructokinase-like 2	-	GO:0000427,GO:0000428,GO:0005575,GO:0005622,GO:0005623,GO:0005737,GO:0006139,GO:0006351,GO:0006355,GO:0006725,GO:0006807,GO:0006996,GO:0008150,GO:0008152,GO:0009058,GO:0009059,GO:0009295,GO:0009507,GO:0009532,GO:0009536,GO:0009570,GO:0009657,GO:0009658,GO:0009662,GO:0009889,GO:0009987,GO:0010467,GO:0010468,GO:0010556,GO:0016043,GO:0016070,GO:0018130,GO:0019219,GO:0019222,GO:0019438,GO:0030880,GO:…	-	-	-	-	-	-	-	-	-	-	PfkB
Down-regulated	Cm094980.1	-5.53308	8.59e-11	Cm094980.1	2711.XP_006487254.1	1.1e-51	163	2DZK3@1|root,2S73G@2759|Eukaryota,37WS9@33090|Viridiplantae,3GKRU@35493|Streptophyta	35493|Streptophyta	-	-	-	-	-	-	-	-	-	-	-	-	-	-	-
Down-regulated	Cm162630.1	-5.5236	0.00113807	Cm162630.1	2711.XP_006490847.1	3.15e-299	820	28N5I@1|root,2QUQP@2759|Eukaryota,37SNH@33090|Viridiplantae,3GFP8@35493|Streptophyta	35493|Streptophyta	K	Transcription factor	-	GO:0000003,GO:0003674,GO:0003700,GO:0005575,GO:0005911,GO:0006355,GO:0008150,GO:0009506,GO:0009566,GO:0009567,GO:0009889,GO:0010468,GO:0010556,GO:0019219,GO:0019222,GO:0019953,GO:0022414,GO:0030054,GO:0031323,GO:0031326,GO:0044703,GO:0050789,GO:0050794,GO:0051171,GO:0051252,GO:0051704,GO:0055044,GO:0060255,GO:0065007,GO:0080090,GO:0140110,GO:1903506,GO:2000112,GO:2001141	-	-	-	-	-	-	-	-	-	-	HLH
Down-regulated	Cm015220.1	-5.48015	0.0286555	Cm015220.1	85681.XP_006440395.1	3.23e-178	498	COG5147@1|root,KOG0048@2759|Eukaryota,37PMS@33090|Viridiplantae,3GEFY@35493|Streptophyta	35493|Streptophyta	K	myb domain protein	-	-	-	ko:K09422	-	-	-	-	ko00000,ko03000	-	-	-	Myb_DNA-binding
Down-regulated	Cm039620.1	-5.46719	0.0318103	Cm039620.1	2711.XP_006482596.1	9.78e-185	513	COG5183@1|root,KOG1609@2759|Eukaryota	2759|Eukaryota	A	zinc ion binding	-	-	2.3.2.27	ko:K10661	ko04141,map04141	-	-	-	ko00000,ko00001,ko01000,ko04121	-	-	-	DUF3675,RINGv
Down-regulated	Cm172250.1	-5.45832	3.27e-15	Cm172250.1	2711.XP_006483721.1	1.51e-280	770	28N77@1|root,2QSIF@2759|Eukaryota,37N6H@33090|Viridiplantae,3GADR@35493|Streptophyta	35493|Streptophyta	S	Omega-hydroxypalmitate O-feruloyl	-	GO:0000271,GO:0001101,GO:0001558,GO:0003674,GO:0003824,GO:0003996,GO:0005575,GO:0005622,GO:0005623,GO:0005634,GO:0005737,GO:0005783,GO:0005975,GO:0005976,GO:0006629,GO:0006694,GO:0006725,GO:0008150,GO:0008152,GO:0008202,GO:0008610,GO:0009058,GO:0009059,GO:0009664,GO:0009698,GO:0009699,GO:0009719,GO:0009725,GO:0009733,GO:0009737,GO:0009741,GO:0009832,GO:0009888,GO:0009987,GO:0010033,GO:0010087,GO:…	2.3.1.188	ko:K15400	ko00073,map00073	-	R09106	RC00004,RC00041	ko00000,ko00001,ko01000	-	-	-	Transferase
Down-regulated	Cm221170.1	-5.40052	0.00576197	Cm221170.1	2711.XP_006488128.1	4.69e-157	442	28HQD@1|root,2QQ1S@2759|Eukaryota,37T57@33090|Viridiplantae,3GEYE@35493|Streptophyta	35493|Streptophyta	S	Fasciclin-like arabinogalactan protein	-	GO:0005575,GO:0005623,GO:0005886,GO:0008150,GO:0009832,GO:0009834,GO:0009987,GO:0016020,GO:0031224,GO:0031225,GO:0042546,GO:0044085,GO:0044425,GO:0044464,GO:0071554,GO:0071669,GO:0071840,GO:0071944	-	-	-	-	-	-	-	-	-	-	Fasciclin
Down-regulated	Cm009310.1	-5.3762	8.62e-15	Cm009310.1	2711.XP_006474135.1	3.7e-106	306	2CSYH@1|root,2S4AK@2759|Eukaryota,37W4B@33090|Viridiplantae,3GKEI@35493|Streptophyta	35493|Streptophyta	S	Protein GLUTAMINE DUMPER	-	-	-	-	-	-	-	-	-	-	-	-	-
Down-regulated	Cm243350.1	-5.3615	0.00171935	Cm243350.1	85681.XP_006449523.1	0	1132	28JSQ@1|root,2QVVB@2759|Eukaryota,37SQQ@33090|Viridiplantae,3GBXG@35493|Streptophyta	35493|Streptophyta	G	protein At1g04910-like isoform X1	-	-	-	-	-	-	-	-	-	-	-	-	O-FucT
Down-regulated	Cm015790.1	-5.35578	0.0162689	Cm015790.1	2711.XP_006467157.1	0	1269	COG3670@1|root,KOG1285@2759|Eukaryota,37JFB@33090|Viridiplantae,3G9SH@35493|Streptophyta	35493|Streptophyta	Q	carotenoid cleavage dioxygenase 7	CCD7	GO:0001763,GO:0003674,GO:0003824,GO:0006629,GO:0006714,GO:0006720,GO:0006721,GO:0007275,GO:0008150,GO:0008152,GO:0008299,GO:0008300,GO:0008610,GO:0009056,GO:0009058,GO:0009653,GO:0009719,GO:0009725,GO:0009733,GO:0009987,GO:0010016,GO:0010033,GO:0010223,GO:0010346,GO:0010436,GO:0010817,GO:0016042,GO:0016106,GO:0016114,GO:0016119,GO:0016121,GO:0016491,GO:0016701,GO:0016702,GO:0018130,GO:0032501,GO:…	1.13.11.68	ko:K17912	ko00906,map00906	-	R10557	RC01329,RC01330	ko00000,ko00001,ko01000	-	-	-	RPE65
Down-regulated	Cm091010.1	-5.34879	0.00984383	Cm091010.1	2711.XP_006472131.1	5.97e-76	234	KOG1623@1|root,KOG1623@2759|Eukaryota,37HIQ@33090|Viridiplantae,3GBIV@35493|Streptophyta	35493|Streptophyta	U	Mediates both low-affinity uptake and efflux of sugar across the membrane	-	GO:0003674,GO:0005215,GO:0005575,GO:0005623,GO:0005886,GO:0005887,GO:0006810,GO:0008150,GO:0008643,GO:0015144,GO:0016020,GO:0016021,GO:0022857,GO:0031224,GO:0031226,GO:0034219,GO:0044425,GO:0044459,GO:0044464,GO:0051119,GO:0051179,GO:0051234,GO:0055085,GO:0071702,GO:0071944	-	ko:K15382	-	-	-	-	ko00000,ko02000	9.A.58.1	-	-	MtN3_slv
Down-regulated	Cm281730.1	-5.34879	0.00984383	Cm281730.1	2711.XP_006488387.1	1.42e-80	246	COG1028@1|root,KOG0725@2759|Eukaryota,37IWV@33090|Viridiplantae,3GBIS@35493|Streptophyta	35493|Streptophyta	Q	Tropinone reductase homolog	-	-	1.1.1.206	ko:K08081	ko00960,ko01100,ko01110,map00960,map01100,map01110	-	R02832	RC00144	ko00000,ko00001,ko01000	-	-	-	adh_short,adh_short_C2
Down-regulated	Cm117480.1	-5.32906	0.00353869	Cm117480.1	85681.XP_006435625.1	2.41e-111	324	28MY2@1|root,2S3DH@2759|Eukaryota,37VP3@33090|Viridiplantae,3GJUU@35493|Streptophyta	35493|Streptophyta	S	transcriptional regulator RABBIT	-	GO:0000003,GO:0003006,GO:0003674,GO:0003700,GO:0005575,GO:0005622,GO:0005623,GO:0005634,GO:0006355,GO:0006950,GO:0007275,GO:0008150,GO:0009266,GO:0009409,GO:0009628,GO:0009791,GO:0009889,GO:0009908,GO:0010468,GO:0010556,GO:0019219,GO:0019222,GO:0022414,GO:0031323,GO:0031326,GO:0032501,GO:0032502,GO:0043226,GO:0043227,GO:0043229,GO:0043231,GO:0044424,GO:0044464,GO:0048367,GO:0048437,GO:0048438,GO:…	-	-	-	-	-	-	-	-	-	-	zf-C2H2_6
Down-regulated	Cm251720.1	-5.31722	4.32e-09	Cm251720.1	2711.XP_006466241.1	0	978	KOG1192@1|root,KOG1192@2759|Eukaryota,37ZAJ@33090|Viridiplantae,3G8J8@35493|Streptophyta	35493|Streptophyta	CG	Belongs to the UDP-glycosyltransferase family	-	-	2.4.1.324	ko:K21374	-	-	-	-	ko00000,ko01000,ko01003	-	GT1	-	UDPGT
Down-regulated	Cm069800.1	-5.28682	0.0166013	Cm069800.1	85681.XP_006429043.1	0	1517	COG0475@1|root,KOG1650@2759|Eukaryota,37HSQ@33090|Viridiplantae,3G7I6@35493|Streptophyta	35493|Streptophyta	P	cation H( ) antiporter	-	-	-	-	-	-	-	-	-	-	-	-	Na_H_Exchanger
Down-regulated	Cm061560.1	-5.2818	7.62e-07	Cm061560.1	2711.XP_006479598.1	2.81e-166	464	2CN3I@1|root,2QTQA@2759|Eukaryota,37T5M@33090|Viridiplantae,3G8NC@35493|Streptophyta	35493|Streptophyta	K	Aux IAA proteins are short-lived transcriptional factors that function as repressors of early auxin response genes at low auxin concentrations	-	-	-	ko:K14484	ko04075,map04075	-	-	-	ko00000,ko00001	-	-	-	AUX_IAA
Down-regulated	Cm080080.1	-5.27156	0.0357189	Cm080080.1	2711.XP_006471344.1	9.45e-206	580	28IJ6@1|root,2QQW2@2759|Eukaryota,37J8T@33090|Viridiplantae,3GG8D@35493|Streptophyta	35493|Streptophyta	K	transcription factor	WRI1	GO:0003674,GO:0003676,GO:0003677,GO:0003700,GO:0005488,GO:0006109,GO:0006110,GO:0006140,GO:0006355,GO:0006629,GO:0006638,GO:0006639,GO:0006641,GO:0008150,GO:0008152,GO:0008610,GO:0009058,GO:0009743,GO:0009744,GO:0009889,GO:0009891,GO:0009893,GO:0009894,GO:0009987,GO:0010033,GO:0010468,GO:0010556,GO:0010557,GO:0010604,GO:0019219,GO:0019220,GO:0019222,GO:0019432,GO:0030808,GO:0030811,GO:0031323,GO:…	-	ko:K09285	-	-	-	-	ko00000,ko03000	-	-	-	AP2
Down-regulated	Cm049740.1	-5.26252	0.0144484
Down-regulated	Cm281740.1	-5.24944	0.008449	Cm281740.1	2711.XP_006488387.1	3.39e-143	408	COG1028@1|root,KOG0725@2759|Eukaryota,37IWV@33090|Viridiplantae,3GBIS@35493|Streptophyta	35493|Streptophyta	Q	Tropinone reductase homolog	-	-	1.1.1.206	ko:K08081	ko00960,ko01100,ko01110,map00960,map01100,map01110	-	R02832	RC00144	ko00000,ko00001,ko01000	-	-	-	adh_short,adh_short_C2
Down-regulated	Cm186190.1	-5.24887	0.00547268	Cm186190.1	2711.XP_006480970.1	0	1125	COG2132@1|root,KOG1263@2759|Eukaryota,37Q1C@33090|Viridiplantae,3G9R3@35493|Streptophyta	35493|Streptophyta	Q	Belongs to the multicopper oxidase family	-	GO:0003674,GO:0003824,GO:0006725,GO:0008150,GO:0008152,GO:0009058,GO:0009698,GO:0009699,GO:0009808,GO:0009809,GO:0009832,GO:0009834,GO:0009987,GO:0016491,GO:0016722,GO:0019438,GO:0019748,GO:0042546,GO:0044085,GO:0044237,GO:0044249,GO:0044550,GO:0055114,GO:0071554,GO:0071669,GO:0071704,GO:0071840,GO:1901360,GO:1901362,GO:1901576	1.10.3.2	ko:K05909	-	-	-	-	ko00000,ko01000	-	-	-	Cu-oxidase,Cu-oxidase_2,Cu-oxidase_3
Down-regulated	Cm059760.1	-5.20605	0.0408129	Cm059760.1	2711.XP_006470631.1	0	926	COG0451@1|root,KOG1502@2759|Eukaryota,37NCH@33090|Viridiplantae,3GGWB@35493|Streptophyta	35493|Streptophyta	V	dihydrokaempferol 4-reductase activity	-	-	-	-	-	-	-	-	-	-	-	-	-
Down-regulated	Cm070840.1	-5.18663	0.023485	Cm070840.1	2711.XP_006479783.1	4.35e-265	724	2BYJN@1|root,2QRCX@2759|Eukaryota,37NA6@33090|Viridiplantae,3G9SE@35493|Streptophyta	35493|Streptophyta	G	Belongs to the glycosyltransferase 8 family	-	-	-	-	-	-	-	-	-	-	-	-	Glyco_transf_8
Down-regulated	Cm188760.1	-5.17932	0.00308132	Cm188760.1	2711.XP_006475620.1	0	982	COG5078@1|root,KOG0417@2759|Eukaryota,37QGG@33090|Viridiplantae,3G8M8@35493|Streptophyta	35493|Streptophyta	O	Belongs to the ubiquitin-conjugating enzyme family	-	GO:0000209,GO:0003674,GO:0003824,GO:0004842,GO:0005488,GO:0005515,GO:0005575,GO:0005622,GO:0005623,GO:0005634,GO:0005737,GO:0006464,GO:0006807,GO:0006950,GO:0006974,GO:0008150,GO:0008152,GO:0009987,GO:0016567,GO:0016740,GO:0019538,GO:0019787,GO:0019899,GO:0031625,GO:0032446,GO:0033554,GO:0036211,GO:0043170,GO:0043226,GO:0043227,GO:0043229,GO:0043231,GO:0043412,GO:0044237,GO:0044238,GO:0044260,GO:…	2.3.2.23	ko:K13960	ko03460,map03460	-	-	-	ko00000,ko00001,ko01000,ko03400,ko04121	-	-	-	UQ_con
Down-regulated	Cm115940.1	-5.16292	0.00275672	Cm115940.1	2711.XP_006483196.1	6.19e-53	167	2CXGJ@1|root,2S4KP@2759|Eukaryota,37VZ4@33090|Viridiplantae,3GK57@35493|Streptophyta	35493|Streptophyta	K	transcription factor	-	GO:0008150,GO:0009314,GO:0009416,GO:0009628,GO:0050896	-	-	-	-	-	-	-	-	-	-	HLH
Down-regulated	Cm223460.1	-5.16251	2e-12	Cm223460.1	2711.XP_006488214.1	0	1968	KOG0610@1|root,2QPPH@2759|Eukaryota,37K7B@33090|Viridiplantae,3GDW8@35493|Streptophyta	35493|Streptophyta	T	phototropin	-	GO:0000166,GO:0003674,GO:0003676,GO:0003723,GO:0003729,GO:0003824,GO:0004672,GO:0004674,GO:0005488,GO:0005515,GO:0005575,GO:0005622,GO:0005623,GO:0005634,GO:0005737,GO:0005773,GO:0005886,GO:0006464,GO:0006468,GO:0006793,GO:0006796,GO:0006807,GO:0006996,GO:0007154,GO:0007165,GO:0007623,GO:0008150,GO:0008152,GO:0009314,GO:0009416,GO:0009605,GO:0009606,GO:0009628,GO:0009637,GO:0009638,GO:0009657,GO:…	2.7.11.1	ko:K20715	-	-	-	-	ko00000,ko01000,ko01001	-	-	-	PAS_9,Pkinase
Down-regulated	Cm157470.1	-5.15486	5.63e-11	Cm157470.1	2711.XP_006466145.1	3.13e-63	196	2CRXC@1|root,2S487@2759|Eukaryota,37W98@33090|Viridiplantae,3GKJE@35493|Streptophyta	35493|Streptophyta	-	-	-	-	-	-	-	-	-	-	-	-	-	-	-
Down-regulated	Cm169720.1	-5.1524	6.33e-17	Cm169720.1	85681.XP_006427948.1	3.68e-158	478	KOG4658@1|root,KOG4658@2759|Eukaryota,37M27@33090|Viridiplantae,3GBWJ@35493|Streptophyta	35493|Streptophyta	T	Belongs to the disease resistance NB-LRR family	-	-	-	ko:K13459,ko:K20599	ko04016,ko04626,map04016,map04626	-	-	-	ko00000,ko00001	-	-	-	LRR_8,NB-ARC
Down-regulated	Cm280780.1	-5.14336	0.000240017	Cm280780.1	4081.Solyc00g125990.1.1	1.91e-73	228	COG1007@1|root,KOG4668@2759|Eukaryota,37KKM@33090|Viridiplantae,3GCSG@35493|Streptophyta,44UBZ@71274|asterids	35493|Streptophyta	C	Proton-conducting membrane transporter	nad2	GO:0005575,GO:0005622,GO:0005623,GO:0005737,GO:0005739,GO:0005740,GO:0005743,GO:0016020,GO:0019866,GO:0031090,GO:0031966,GO:0031967,GO:0031975,GO:0043226,GO:0043227,GO:0043229,GO:0043231,GO:0044422,GO:0044424,GO:0044429,GO:0044444,GO:0044446,GO:0044464	1.6.5.3	ko:K03879	ko00190,ko01100,ko04714,ko04723,ko05012,map00190,map01100,map04714,map04723,map05012	M00142	R11945	RC00061	ko00000,ko00001,ko00002,ko01000,ko03029	3.D.1.6	-	-	Proton_antipo_M
Down-regulated	Cm147100.1	-5.14051	0.00975848	Cm147100.1	2711.XP_006476115.1	6.24e-193	539	2BD6H@1|root,2QVXK@2759|Eukaryota,37RWU@33090|Viridiplantae,3G7GB@35493|Streptophyta	35493|Streptophyta	S	Blue copper	-	GO:0002239,GO:0005575,GO:0005622,GO:0005623,GO:0005737,GO:0005773,GO:0005886,GO:0006810,GO:0006811,GO:0006812,GO:0006950,GO:0006979,GO:0008150,GO:0009266,GO:0009314,GO:0009409,GO:0009416,GO:0009605,GO:0009607,GO:0009628,GO:0009642,GO:0009646,GO:0009889,GO:0009987,GO:0015690,GO:0016020,GO:0019222,GO:0030001,GO:0031224,GO:0031225,GO:0031226,GO:0031323,GO:0031326,GO:0033554,GO:0043207,GO:0043226,GO:…	-	-	-	-	-	-	-	-	-	-	Cu_bind_like
Down-regulated	Cm121290.1	-5.13997	0.029017	Cm121290.1	85681.XP_006436412.1	0	1038	COG2124@1|root,KOG0156@2759|Eukaryota,37HQJ@33090|Viridiplantae,3GC9K@35493|Streptophyta	35493|Streptophyta	Q	Belongs to the cytochrome P450 family	-	GO:0005575,GO:0005622,GO:0005623,GO:0005737,GO:0005783,GO:0005789,GO:0012505,GO:0016020,GO:0031090,GO:0031984,GO:0042175,GO:0043226,GO:0043227,GO:0043229,GO:0043231,GO:0044422,GO:0044424,GO:0044425,GO:0044432,GO:0044444,GO:0044446,GO:0044464,GO:0098827	-	ko:K20623	ko00905,ko01100,ko01110,map00905,map01100,map01110	-	R07470,R07474	RC00661	ko00000,ko00001,ko00199	-	-	-	p450
Down-regulated	Cm195490.1	-5.13531	0.025008	Cm195490.1	3694.POPTR_0004s15520.1	3.01e-15	70.9	2E7QR@1|root,2SE9R@2759|Eukaryota,37XGF@33090|Viridiplantae,3GMNY@35493|Streptophyta,4JV9Z@91835|fabids	35493|Streptophyta	-	-	-	-	-	-	-	-	-	-	-	-	-	-	-
Down-regulated	Cm099070.1	-5.12216	1.01e-15	Cm099070.1	2711.XP_006472540.1	6.55e-209	580	28KFD@1|root,2QSWD@2759|Eukaryota,37J34@33090|Viridiplantae,3GEDK@35493|Streptophyta	35493|Streptophyta	K	transcription factor	-	GO:0003674,GO:0003700,GO:0006355,GO:0008150,GO:0009889,GO:0010468,GO:0010556,GO:0019219,GO:0019222,GO:0031323,GO:0031326,GO:0050789,GO:0050794,GO:0051171,GO:0051252,GO:0060255,GO:0065007,GO:0080090,GO:0140110,GO:1903506,GO:2000112,GO:2001141	-	ko:K18485	-	-	-	-	ko00000,ko03000	-	-	-	HLH
Down-regulated	Cm282120.1	-5.08369	0.0332469	Cm282120.1	85681.XP_006424313.1	2.29e-315	860	KOG1192@1|root,KOG1192@2759|Eukaryota,37YID@33090|Viridiplantae,3GN95@35493|Streptophyta	35493|Streptophyta	CG	Belongs to the UDP-glycosyltransferase family	-	-	2.4.1.236,2.4.1.330	ko:K13080,ko:K21354	ko00941,ko00944,map00941,map00944	-	R06820,R06826,R06829,R08022	RC00005,RC00049	ko00000,ko00001,ko01000	-	GT1	-	UDPGT
Down-regulated	Cm119590.1	-5.07101	1.67e-08	Cm119590.1	2711.XP_006489585.1	0	1214	COG3733@1|root,KOG1186@2759|Eukaryota,37PUP@33090|Viridiplantae,3GC4I@35493|Streptophyta	35493|Streptophyta	Q	amine oxidase	-	GO:0003674,GO:0003824,GO:0008150,GO:0008152,GO:0009987,GO:0010035,GO:0016491,GO:0016638,GO:0016641,GO:0042221,GO:0050896,GO:0051716,GO:0052597,GO:0055114,GO:0070887,GO:0071241,GO:0097184,GO:0097185,GO:1901698,GO:1901699	1.4.3.21	ko:K00276	ko00260,ko00350,ko00360,ko00410,ko00950,ko00960,ko01100,ko01110,map00260,map00350,map00360,map00410,map00950,map00960,map01100,map01110	-	R02382,R02529,R02613,R03139,R04027,R04300,R06154,R06740	RC00062,RC00189,RC00676,RC01052	ko00000,ko00001,ko01000	-	-	-	Cu_amine_oxid,Cu_amine_oxidN2,Cu_amine_oxidN3
Down-regulated	Cm105330.1	-5.07016	9e-06	Cm105330.1	2711.XP_006469782.1	0	1208	2CMGQ@1|root,2QQAN@2759|Eukaryota,37HGY@33090|Viridiplantae,3GXAI@35493|Streptophyta	35493|Streptophyta	S	Indole-3-acetic acid-amido synthetase	-	GO:0008150,GO:0009314,GO:0009416,GO:0009628,GO:0009719,GO:0009725,GO:0009733,GO:0010033,GO:0042221,GO:0050896	-	ko:K14487	ko04075,map04075	-	-	-	ko00000,ko00001	-	-	-	GH3
Down-regulated	Cm125210.1	-5.0675	0.00859164	Cm125210.1	2711.XP_006476276.1	1.88e-290	795	28JX2@1|root,2QSBA@2759|Eukaryota,37NZ0@33090|Viridiplantae,3GBGJ@35493|Streptophyta	35493|Streptophyta	K	NAC domain-containing protein	-	GO:0000003,GO:0003674,GO:0003700,GO:0006355,GO:0008150,GO:0009832,GO:0009834,GO:0009889,GO:0009891,GO:0009893,GO:0009900,GO:0009987,GO:0010047,GO:0010468,GO:0010556,GO:0010557,GO:0010604,GO:0010628,GO:0019219,GO:0019222,GO:0022414,GO:0031323,GO:0031325,GO:0031326,GO:0031328,GO:0032501,GO:0032504,GO:0042546,GO:0044085,GO:0045893,GO:0045935,GO:0048518,GO:0048522,GO:0048609,GO:0050789,GO:0050794,GO:…	-	-	-	-	-	-	-	-	-	-	NAM
Down-regulated	Cm204850.1	-5.06424	0.000411153
Down-regulated	Cm237720.1	-5.06369	0.0289273	Cm237720.1	2711.XP_006477234.1	4.19e-77	231	2C12H@1|root,2S26K@2759|Eukaryota,37V5W@33090|Viridiplantae,3GIRU@35493|Streptophyta	35493|Streptophyta	S	14 kDa proline-rich protein DC2.15-like	-	-	-	-	-	-	-	-	-	-	-	-	Hydrophob_seed
Down-regulated	Cm266480.1	-5.051	0.036196	Cm266480.1	2711.XP_006481157.1	0	885	COG1448@1|root,KOG1411@2759|Eukaryota,37THI@33090|Viridiplantae,3G8R1@35493|Streptophyta	35493|Streptophyta	E	Aspartate aminotransferase	-	GO:0003674,GO:0003824,GO:0004069,GO:0005488,GO:0005507,GO:0005575,GO:0005622,GO:0005623,GO:0005737,GO:0005739,GO:0006082,GO:0006103,GO:0006520,GO:0006531,GO:0006536,GO:0006807,GO:0008150,GO:0008152,GO:0008483,GO:0009064,GO:0009066,GO:0009987,GO:0010035,GO:0010038,GO:0016740,GO:0016769,GO:0019752,GO:0042221,GO:0043167,GO:0043169,GO:0043226,GO:0043227,GO:0043229,GO:0043231,GO:0043436,GO:0043648,GO:…	2.6.1.1	ko:K14455	ko00220,ko00250,ko00270,ko00330,ko00350,ko00360,ko00400,ko00710,ko00950,ko00960,ko01100,ko01110,ko01120,ko01130,ko01200,ko01210,ko01230,ko04975,map00220,map00250,map00270,map00330,map00350,map00360,map00400,map00710,map00950,map00960,map01100,map01110,map01120,map01130,map01200,map01210,map01230,map04975	M00170,M00171	R00355,R00694,R00734,R00896,R02433,R02619,R05052	RC00006	ko00000,ko00001,ko00002,ko01000,ko01007	-	-	-	Aminotran_1_2
Down-regulated	Cm309550.1	-5.04833	5.83e-16	Cm309550.1	85681.XP_006437867.1	0	988	COG2124@1|root,KOG0157@2759|Eukaryota,37IXF@33090|Viridiplantae,3GB5N@35493|Streptophyta	35493|Streptophyta	Q	cytochrome P450	-	-	-	ko:K15639	ko00905,map00905	-	R09761,R09762	RC01216	ko00000,ko00001,ko00199,ko01000	-	-	-	p450
Down-regulated	Cm275260.1	-5.03422	0.049014	Cm275260.1	2711.XP_006483671.1	0	873	COG0475@1|root,KOG1650@2759|Eukaryota,37RKP@33090|Viridiplantae,3G84R@35493|Streptophyta	35493|Streptophyta	P	Protein UPSTREAM OF	-	-	-	-	-	-	-	-	-	-	-	-	DUF966
Down-regulated	Cm161640.1	-5.02884	0.017231	Cm161640.1	2711.XP_006480422.1	1.93e-89	266	2CY5A@1|root,2S24M@2759|Eukaryota,37VCK@33090|Viridiplantae,3GJF3@35493|Streptophyta	35493|Streptophyta	S	CRIB domain-containing protein	RIC4	GO:0000003,GO:0000902,GO:0000904,GO:0003006,GO:0005575,GO:0005623,GO:0005886,GO:0008064,GO:0008150,GO:0009653,GO:0009664,GO:0009826,GO:0009832,GO:0009856,GO:0009860,GO:0009932,GO:0009987,GO:0010215,GO:0016020,GO:0016043,GO:0016049,GO:0016324,GO:0017157,GO:0022414,GO:0022607,GO:0030154,GO:0030198,GO:0030832,GO:0030833,GO:0032271,GO:0032501,GO:0032502,GO:0032535,GO:0032879,GO:0032956,GO:0032970,GO:…	-	-	-	-	-	-	-	-	-	-	PBD
Down-regulated	Cm298230.1	-4.93769	0.0357122	Cm298230.1	4096.XP_009763330.1	1.38e-27	112	2CXXA@1|root,2S0EN@2759|Eukaryota	2759|Eukaryota	-	-	-	-	-	-	-	-	-	-	-	-	-	-	Retrotrans_gag,zf-CCHC
Down-regulated	Cm239780.1	-4.9306	0.000514424	Cm239780.1	2711.XP_006489053.1	4.66e-194	550	28KSA@1|root,2QT8F@2759|Eukaryota,37IC3@33090|Viridiplantae,3GGR2@35493|Streptophyta	35493|Streptophyta	-	-	-	-	-	-	-	-	-	-	-	-	-	-	-
Down-regulated	Cm157020.1	-4.93048	3.72e-16	Cm157020.1	2711.XP_006488326.1	1.13e-98	286	2CXU2@1|root,2RZS0@2759|Eukaryota,37UQ3@33090|Viridiplantae,3GIYH@35493|Streptophyta	35493|Streptophyta	U	Outer envelope pore protein 16	-	GO:0001101,GO:0003333,GO:0003674,GO:0005215,GO:0005342,GO:0005488,GO:0005515,GO:0005575,GO:0005622,GO:0005623,GO:0005737,GO:0005739,GO:0005740,GO:0005743,GO:0005744,GO:0005773,GO:0006605,GO:0006626,GO:0006810,GO:0006811,GO:0006820,GO:0006839,GO:0006865,GO:0006886,GO:0006950,GO:0006996,GO:0007005,GO:0008104,GO:0008150,GO:0008509,GO:0008514,GO:0009266,GO:0009409,GO:0009507,GO:0009513,GO:0009526,GO:…	-	-	-	-	-	-	-	-	-	-	Tim17
Down-regulated	Cm017110.1	-4.92329	6.75e-08	Cm017110.1	2711.XP_006466750.1	7.98e-156	438	KOG0483@1|root,KOG0483@2759|Eukaryota,37TET@33090|Viridiplantae,3GHAR@35493|Streptophyta	35493|Streptophyta	K	homeobox-leucine zipper protein	-	GO:0003674,GO:0003700,GO:0006355,GO:0008150,GO:0009719,GO:0009725,GO:0009733,GO:0009889,GO:0010033,GO:0010468,GO:0010556,GO:0019219,GO:0019222,GO:0031323,GO:0031326,GO:0042221,GO:0050789,GO:0050794,GO:0050896,GO:0051171,GO:0051252,GO:0060255,GO:0065007,GO:0080090,GO:0140110,GO:1903506,GO:2000112,GO:2001141	-	ko:K09338	-	-	-	-	ko00000,ko03000	-	-	-	Homeobox
Down-regulated	Cm252520.1	-4.90693	0.0470722	Cm252520.1	85681.XP_006434479.1	4.28e-70	215	2BPZB@1|root,2S1T2@2759|Eukaryota,37VP5@33090|Viridiplantae,3GJHE@35493|Streptophyta	35493|Streptophyta	S	Abscisic stress-ripening protein	-	GO:0001101,GO:0003674,GO:0005488,GO:0005515,GO:0005575,GO:0005622,GO:0005623,GO:0005634,GO:0006950,GO:0008150,GO:0008270,GO:0009414,GO:0009415,GO:0009628,GO:0010035,GO:0032991,GO:0042221,GO:0042802,GO:0042803,GO:0043167,GO:0043169,GO:0043226,GO:0043227,GO:0043229,GO:0043231,GO:0044424,GO:0044464,GO:0046872,GO:0046914,GO:0046983,GO:0050896,GO:1901700	-	-	-	-	-	-	-	-	-	-	ABA_WDS
Down-regulated	Cm247750.1	-4.90484	0.000993236	Cm247750.1	85681.XP_006426795.1	0	888	2CMSX@1|root,2QRT4@2759|Eukaryota,37MKU@33090|Viridiplantae,3GABH@35493|Streptophyta	35493|Streptophyta	S	Remorin, C-terminal region	-	-	-	-	-	-	-	-	-	-	-	-	Remorin_C
Down-regulated	Cm068000.1	-4.90228	0.0100573	Cm068000.1	85681.XP_006442204.1	6.85e-73	243	COG4886@1|root,2SI7S@2759|Eukaryota,37QD6@33090|Viridiplantae,3GCW1@35493|Streptophyta	35493|Streptophyta	S	RESISTANCE protein	-	-	-	-	-	-	-	-	-	-	-	-	LRR_3,LRR_8,NB-ARC,TIR
Down-regulated	Cm045610.1	-4.90121	0.00448843	Cm045610.1	85681.XP_006434691.1	0	964	COG2124@1|root,KOG0156@2759|Eukaryota	2759|Eukaryota	Q	iron ion binding	-	-	1.14.13.53,1.14.13.89,1.14.14.1,1.14.14.19,1.14.14.32	ko:K00512,ko:K07418,ko:K13260,ko:K17961,ko:K20623	ko00140,ko00590,ko00591,ko00904,ko00905,ko00943,ko01100,ko01110,ko04212,ko04726,ko04750,ko04913,ko04917,ko04927,ko04934,map00140,map00590,map00591,map00904,map00905,map00943,map01100,map01110,map04212,map04726,map04750,map04913,map04917,map04927,map04934	M00109,M00110	R02211,R03783,R04852,R04853,R06560,R06561,R06606,R06607,R07042,R07043,R07044,R07045,R07046,R07048,R07050,R07051,R07052,R07055,R07056,R07371,R07470,R07474,R07746,R08517,R08518,R10562	RC00046,RC00607,RC00660,RC00661,RC00923,RC01184,RC01222,RC01710,RC01711,RC01723,RC01725,RC03196,RC03197	ko00000,ko00001,ko00002,ko00199,ko01000	-	-	-	p450
Down-regulated	Cm040580.1	-4.89917	3.64e-43	Cm040580.1	2711.XP_006472872.1	1.8e-81	245	COG5126@1|root,KOG0027@2759|Eukaryota,37VNG@33090|Viridiplantae,3GJIF@35493|Streptophyta	35493|Streptophyta	T	calcium-binding protein	-	GO:0003674,GO:0005488,GO:0005509,GO:0043167,GO:0043169,GO:0046872	-	ko:K13448	ko04626,map04626	-	-	-	ko00000,ko00001	-	-	-	EF-hand_1,EF-hand_5
Down-regulated	Cm129380.1	-4.87224	7.89e-07	Cm129380.1	2711.XP_006468946.1	1.44e-228	627	COG2273@1|root,2QQUC@2759|Eukaryota,37N4A@33090|Viridiplantae,3GC5J@35493|Streptophyta	35493|Streptophyta	G	Catalyzes xyloglucan endohydrolysis (XEH) and or endotransglycosylation (XET). Cleaves and religates xyloglucan polymers, an essential constituent of the primary cell wall, and thereby participates in cell wall construction of growing tissues	XTH	-	2.4.1.207	ko:K08235	-	-	-	-	ko00000,ko01000	-	-	-	Glyco_hydro_16,XET_C
Down-regulated	Cm038610.1	-4.86969	2.09e-14	Cm038610.1	85681.XP_006431021.1	5.42e-70	218	2A83I@1|root,2RYFP@2759|Eukaryota,37TV8@33090|Viridiplantae,3GJTP@35493|Streptophyta	35493|Streptophyta	S	Gibberellin-regulated protein	-	-	-	-	-	-	-	-	-	-	-	-	GASA
Down-regulated	Cm171870.1	-4.85859	4.16e-05	Cm171870.1	2711.XP_006493474.1	2.71e-46	160	2EC8G@1|root,2SI5C@2759|Eukaryota,37Y1X@33090|Viridiplantae,3GNID@35493|Streptophyta	35493|Streptophyta	S	isoform X1	-	-	-	-	-	-	-	-	-	-	-	-	Transposase_23,Transposase_24
Down-regulated	Cm009440.1	-4.85557	0.00201207	Cm009440.1	2711.XP_006493458.1	0	958	KOG1339@1|root,KOG1339@2759|Eukaryota,37SZN@33090|Viridiplantae,3GDVP@35493|Streptophyta	35493|Streptophyta	O	Belongs to the peptidase A1 family	-	-	-	-	-	-	-	-	-	-	-	-	TAXi_C,TAXi_N
Down-regulated	Cm005010.1	-4.85448	5.94e-11	Cm005010.1	85681.XP_006420396.1	2.03e-97	291	KOG3178@1|root,KOG3178@2759|Eukaryota,37T3K@33090|Viridiplantae,3G9GK@35493|Streptophyta	35493|Streptophyta	S	Belongs to the class I-like SAM-binding methyltransferase superfamily. Cation-independent O- methyltransferase family	-	-	-	-	-	-	-	-	-	-	-	-	Dimerisation,Methyltransf_2
Down-regulated	Cm187770.1	-4.85239	5.66e-11	Cm187770.1	2711.XP_006487097.1	5.44e-109	313	2A593@1|root,2S51W@2759|Eukaryota,37WJ3@33090|Viridiplantae,3GK87@35493|Streptophyta	35493|Streptophyta	-	-	-	-	-	-	-	-	-	-	-	-	-	-	-
Down-regulated	Cm166690.1	-4.84709	8.42e-09	Cm166690.1	2711.XP_006464940.1	0	1201	COG0154@1|root,KOG1211@2759|Eukaryota,37K5S@33090|Viridiplantae,3GB8H@35493|Streptophyta	35493|Streptophyta	J	Fatty acid amide	-	GO:0003674,GO:0003824,GO:0005575,GO:0005622,GO:0005623,GO:0005737,GO:0005773,GO:0005774,GO:0005783,GO:0005794,GO:0005886,GO:0006066,GO:0006576,GO:0006807,GO:0006950,GO:0006952,GO:0008150,GO:0008152,GO:0009308,GO:0009605,GO:0009607,GO:0009617,GO:0009987,GO:0012505,GO:0016020,GO:0016787,GO:0016810,GO:0016811,GO:0031090,GO:0034308,GO:0034641,GO:0042439,GO:0042742,GO:0043207,GO:0043226,GO:0043227,GO:…	-	-	-	-	-	-	-	-	-	-	Amidase,FPP
Down-regulated	Cm003920.1	-4.83729	0.000145114	Cm003920.1	2711.XP_006475783.1	0	1050	COG2124@1|root,KOG0157@2759|Eukaryota,37I60@33090|Viridiplantae,3GEDS@35493|Streptophyta	35493|Streptophyta	Q	Belongs to the cytochrome P450 family	-	GO:0003674,GO:0003824,GO:0004497,GO:0006629,GO:0008150,GO:0008152,GO:0008202,GO:0008395,GO:0009719,GO:0009725,GO:0009741,GO:0010033,GO:0010268,GO:0010817,GO:0014070,GO:0016128,GO:0016131,GO:0016491,GO:0033993,GO:0042221,GO:0042445,GO:0042592,GO:0044238,GO:0048878,GO:0050896,GO:0055088,GO:0055114,GO:0065007,GO:0065008,GO:0071704,GO:1901360,GO:1901615,GO:1901700	-	ko:K15639	ko00905,map00905	-	R09761,R09762	RC01216	ko00000,ko00001,ko00199,ko01000	-	-	-	p450
Down-regulated	Cm112920.1	-4.82946	0.0476159	Cm112920.1	85681.XP_006421138.1	0	1010	COG2124@1|root,KOG0156@2759|Eukaryota,37QA7@33090|Viridiplantae,3GDM1@35493|Streptophyta	35493|Streptophyta	Q	Belongs to the cytochrome P450 family	-	GO:0003674,GO:0003824,GO:0004497,GO:0005575,GO:0008150,GO:0008152,GO:0009058,GO:0016020,GO:0016491,GO:0016705,GO:0016709,GO:0019748,GO:0044550,GO:0055114	1.14.14.19,1.14.14.32	ko:K00512,ko:K13267	ko00140,ko00943,ko01100,ko01110,ko04913,ko04917,ko04927,ko04934,map00140,map00943,map01100,map01110,map04913,map04917,map04927,map04934	M00109,M00110	R02211,R03783,R04852,R04853,R07711,R08517,R08518	RC00046,RC00607,RC00660,RC00923,RC01222	ko00000,ko00001,ko00002,ko00199,ko01000	-	-	-	p450
Down-regulated	Cm097030.1	-4.79928	0.0121614	Cm097030.1	85681.XP_006437352.1	2.16e-218	623	COG0668@1|root,KOG4629@2759|Eukaryota,37JVN@33090|Viridiplantae,3G8IH@35493|Streptophyta	35493|Streptophyta	M	Mechanosensitive ion channel protein	-	GO:0000302,GO:0003674,GO:0005215,GO:0005575,GO:0005623,GO:0005886,GO:0006810,GO:0006811,GO:0006820,GO:0006950,GO:0006979,GO:0007275,GO:0007568,GO:0008150,GO:0008219,GO:0008381,GO:0009581,GO:0009582,GO:0009605,GO:0009612,GO:0009628,GO:0009987,GO:0010150,GO:0012501,GO:0015267,GO:0016020,GO:0022803,GO:0022836,GO:0022857,GO:0032501,GO:0032502,GO:0033554,GO:0034599,GO:0034614,GO:0036473,GO:0042221,GO:…	-	ko:K22048	-	-	-	-	ko00000,ko02000	1.A.23.4	-	-	MS_channel,PsbX
Down-regulated	Cm065780.1	-4.76547	3.8e-09	Cm065780.1	2711.XP_006473393.1	0	1066	COG3104@1|root,KOG1237@2759|Eukaryota,37QIX@33090|Viridiplantae,3GG8F@35493|Streptophyta	35493|Streptophyta	E	Protein NRT1 PTR FAMILY 4.5-like	-	GO:0003674,GO:0005215,GO:0005319,GO:0005342,GO:0005575,GO:0005623,GO:0005886,GO:0006810,GO:0006811,GO:0006820,GO:0006869,GO:0008028,GO:0008150,GO:0008509,GO:0008514,GO:0009605,GO:0009607,GO:0009624,GO:0010119,GO:0010876,GO:0015075,GO:0015318,GO:0015665,GO:0015711,GO:0015718,GO:0015849,GO:0015850,GO:0016020,GO:0022857,GO:0033036,GO:0034220,GO:0043207,GO:0044464,GO:0046864,GO:0046865,GO:0046942,GO:…	-	ko:K14638	-	-	-	-	ko00000,ko02000	2.A.17.3	-	-	PTR2
Down-regulated	Cm003010.1	-4.75579	4.17e-06	Cm003010.1	85681.XP_006421001.1	2.78e-196	547	KOG3178@1|root,KOG3178@2759|Eukaryota,37PX0@33090|Viridiplantae,3GFUM@35493|Streptophyta	35493|Streptophyta	J	Belongs to the class I-like SAM-binding methyltransferase superfamily. Cation-independent O- methyltransferase family	-	GO:0003674,GO:0003824,GO:0006725,GO:0008150,GO:0008152,GO:0008168,GO:0008171,GO:0008757,GO:0009058,GO:0009987,GO:0016740,GO:0016741,GO:0019438,GO:0032259,GO:0044237,GO:0044249	2.1.1.150,2.1.1.212,2.1.1.240,2.1.1.46	ko:K13259,ko:K13262,ko:K16040	ko00943,ko00945,ko01110,map00943,map00945,map01110	-	R02931,R06564,R06794,R07722,R07724,R09872	RC00003,RC00392,RC01558	ko00000,ko00001,ko01000	-	-	-	Dimerisation,Methyltransf_2
Down-regulated	Cm037650.1	-4.75006	0.0254792	Cm037650.1	2711.XP_006484572.1	4.59e-307	840	28N51@1|root,2QUQ6@2759|Eukaryota,37SXE@33090|Viridiplantae,3GCHJ@35493|Streptophyta	35493|Streptophyta	K	Transcription factor	-	-	-	-	-	-	-	-	-	-	-	-	TCP
Down-regulated	Cm172890.1	-4.74853	1.07e-08	Cm172890.1	85681.XP_006423407.1	1.07e-119	346	28HPQ@1|root,2SMD6@2759|Eukaryota,37YC8@33090|Viridiplantae,3GP5R@35493|Streptophyta	35493|Streptophyta	S	Protein SHI RELATED SEQUENCE	-	-	-	-	-	-	-	-	-	-	-	-	DUF702
Down-regulated	Cm174730.1	-4.73165	2.82e-15	Cm174730.1	2711.XP_006464561.1	1.76e-153	431	KOG0800@1|root,KOG0800@2759|Eukaryota,37TKN@33090|Viridiplantae,3GFGC@35493|Streptophyta	35493|Streptophyta	O	RING-H2 finger protein	-	GO:0003674,GO:0003824,GO:0004842,GO:0006464,GO:0006508,GO:0006511,GO:0006807,GO:0008150,GO:0008152,GO:0009056,GO:0009057,GO:0009987,GO:0010498,GO:0016567,GO:0016740,GO:0019538,GO:0019787,GO:0019941,GO:0030163,GO:0032446,GO:0036211,GO:0043161,GO:0043170,GO:0043412,GO:0043632,GO:0044237,GO:0044238,GO:0044248,GO:0044257,GO:0044260,GO:0044265,GO:0044267,GO:0051603,GO:0061630,GO:0061659,GO:0070647,GO:…	2.3.2.27	ko:K19040	-	-	-	-	ko00000,ko01000,ko04121	-	-	-	zf-RING_2
Down-regulated	Cm034430.1	-4.70902	0.000604523	Cm034430.1	2711.XP_006480854.1	4.62e-182	507	COG1028@1|root,KOG0725@2759|Eukaryota,37RW4@33090|Viridiplantae,3GBV5@35493|Streptophyta	35493|Streptophyta	Q	Tropinone reductase homolog	-	-	1.1.1.206	ko:K08081	ko00960,ko01100,ko01110,map00960,map01100,map01110	-	R02832	RC00144	ko00000,ko00001,ko01000	-	-	-	adh_short,adh_short_C2
Down-regulated	Cm275010.1	-4.70718	0.000217413	Cm275010.1	2711.XP_006468555.1	2.27e-229	635	KOG1558@1|root,KOG1558@2759|Eukaryota,37MHR@33090|Viridiplantae,3GAE5@35493|Streptophyta	35493|Streptophyta	P	zinc transporter	-	-	-	ko:K14709	-	-	-	-	ko00000,ko02000	2.A.5.1,2.A.5.3,2.A.5.6	-	-	Zip
Down-regulated	Cm317150.1	-4.6983	0.013379	Cm317150.1	2711.XP_006467807.1	2.52e-180	501	COG5574@1|root,KOG0823@2759|Eukaryota,37TJ9@33090|Viridiplantae,3GFZK@35493|Streptophyta	35493|Streptophyta	O	E3 ubiquitin-protein ligase	-	-	2.3.2.27	ko:K10666	ko04141,map04141	-	-	-	ko00000,ko00001,ko01000,ko04121	-	-	-	zf-C3HC4,zf-C3HC4_3
Down-regulated	Cm055800.1	-4.67666	0.00370938	Cm055800.1	85681.XP_006421638.1	4.87e-234	643	COG0656@1|root,KOG1577@2759|Eukaryota,37MVB@33090|Viridiplantae,3GERU@35493|Streptophyta	35493|Streptophyta	S	Aldo-keto reductase family 4 member	-	-	1.1.1.2,1.1.1.285	ko:K00002,ko:K22374	ko00010,ko00040,ko00561,ko00930,ko01100,ko01110,ko01120,ko01130,ko01220,map00010,map00040,map00561,map00930,map01100,map01110,map01120,map01130,map01220	M00014	R00746,R01041,R01481,R05231	RC00087,RC00088,RC00099,RC00108	ko00000,ko00001,ko00002,ko01000,ko04147	-	-	-	Aldo_ket_red
Down-regulated	Cm108380.1	-4.67101	1.56e-21	Cm108380.1	85681.XP_006433742.1	2.59e-257	704	28I79@1|root,2QQHH@2759|Eukaryota,37KFD@33090|Viridiplantae,3G8VT@35493|Streptophyta	35493|Streptophyta	K	transcription factor	-	-	-	-	-	-	-	-	-	-	-	-	HLH
Down-regulated	Cm084690.1	-4.662	0.00558701	Cm084690.1	2711.XP_006479184.1	1.09e-252	692	KOG4675@1|root,KOG4675@2759|Eukaryota,37V4X@33090|Viridiplantae,3GJ18@35493|Streptophyta	35493|Streptophyta	S	ENT	-	-	-	-	-	-	-	-	-	-	-	-	ENT
Down-regulated	Cm179210.1	-4.65914	9.97e-07	Cm179210.1	2711.XP_006488255.1	1.96e-125	361	COG5147@1|root,KOG0048@2759|Eukaryota,37S61@33090|Viridiplantae,3GD07@35493|Streptophyta	35493|Streptophyta	K	Transcription factor	-	GO:0000981,GO:0000988,GO:0000989,GO:0001067,GO:0001076,GO:0001101,GO:0001134,GO:0001135,GO:0003674,GO:0003676,GO:0003677,GO:0003700,GO:0005488,GO:0005575,GO:0005622,GO:0005623,GO:0005634,GO:0006355,GO:0006357,GO:0008150,GO:0009719,GO:0009723,GO:0009725,GO:0009739,GO:0009751,GO:0009753,GO:0009889,GO:0009987,GO:0010033,GO:0010035,GO:0010038,GO:0010200,GO:0010243,GO:0010468,GO:0010556,GO:0014070,GO:…	-	ko:K09422	-	-	-	-	ko00000,ko03000	-	-	-	Myb_DNA-binding
Down-regulated	Cm057640.1	-4.64901	0.0146979	Cm057640.1	85681.XP_006427668.1	3.98e-210	624	COG0515@1|root,2QUB0@2759|Eukaryota,37RT6@33090|Viridiplantae,3GCEX@35493|Streptophyta	35493|Streptophyta	T	Belongs to the protein kinase superfamily. Ser Thr protein kinase family	-	-	2.7.11.1	ko:K04730	ko04010,ko04064,ko04620,ko04624,ko04722,ko05133,ko05140,ko05142,ko05145,ko05152,ko05162,ko05169,map04010,map04064,map04620,map04624,map04722,map05133,map05140,map05142,map05145,map05152,map05162,map05169	M00686	-	-	ko00000,ko00001,ko00002,ko01000,ko01001	-	-	-	LRRNT_2,LRR_1,LRR_6,LRR_8,Pkinase
Down-regulated	Cm159700.1	-4.64897	6.29e-12	Cm159700.1	85681.XP_006445505.1	0	2884	COG1132@1|root,KOG0054@2759|Eukaryota,37PYD@33090|Viridiplantae,3G8VE@35493|Streptophyta	35493|Streptophyta	Q	ABC transporter C family member	-	GO:0000325,GO:0003674,GO:0003824,GO:0005215,GO:0005575,GO:0005622,GO:0005623,GO:0005737,GO:0005773,GO:0005774,GO:0005911,GO:0006810,GO:0008150,GO:0009506,GO:0009605,GO:0009607,GO:0009624,GO:0015399,GO:0015405,GO:0016020,GO:0016462,GO:0016787,GO:0016817,GO:0016818,GO:0016887,GO:0017111,GO:0022804,GO:0022857,GO:0030054,GO:0031090,GO:0042623,GO:0042626,GO:0043207,GO:0043226,GO:0043227,GO:0043229,GO:…	-	ko:K05665,ko:K05666,ko:K05670	ko01523,ko01524,ko02010,ko04071,ko04976,ko04977,ko05206,map01523,map01524,map02010,map04071,map04976,map04977,map05206	-	-	-	ko00000,ko00001,ko02000	3.A.1.208,3.A.1.208.2,3.A.1.208.8	-	-	ABC_membrane,ABC_tran
Down-regulated	Cm252510.1	-4.58259	0.00180404	Cm252510.1	2711.XP_006473071.1	1.04e-54	178	2BPZB@1|root,2S1T2@2759|Eukaryota,37VP5@33090|Viridiplantae,3GJHE@35493|Streptophyta	35493|Streptophyta	S	Abscisic stress-ripening protein	-	GO:0001101,GO:0003674,GO:0005488,GO:0005515,GO:0005575,GO:0005622,GO:0005623,GO:0005634,GO:0006950,GO:0008150,GO:0008270,GO:0009414,GO:0009415,GO:0009628,GO:0010035,GO:0032991,GO:0042221,GO:0042802,GO:0042803,GO:0043167,GO:0043169,GO:0043226,GO:0043227,GO:0043229,GO:0043231,GO:0044424,GO:0044464,GO:0046872,GO:0046914,GO:0046983,GO:0050896,GO:1901700	-	-	-	-	-	-	-	-	-	-	ABA_WDS
Down-regulated	Cm118060.1	-4.54975	0.000230853	Cm118060.1	2711.XP_006471258.1	6.03e-253	697	2CMRB@1|root,2QRJK@2759|Eukaryota,37NPZ@33090|Viridiplantae,3GBKH@35493|Streptophyta	35493|Streptophyta	C	Introduction of a cis double bond between carbons of the acyl chain	-	-	1.14.19.11,1.14.19.2,1.14.19.26	ko:K03921	ko00061,ko01040,ko01212,map00061,map01040,map01212	-	R03370,R08161,R11108,R11109	RC00917	ko00000,ko00001,ko01000,ko01004	-	-	-	FA_desaturase_2
Down-regulated	Cm011190.1	-4.54648	1.17e-15	Cm011190.1	2711.XP_006483044.1	0	1463	KOG1845@1|root,KOG1845@2759|Eukaryota,37SS6@33090|Viridiplantae,3G9CA@35493|Streptophyta	35493|Streptophyta	D	MORC family CW-type zinc finger protein	-	GO:0003674,GO:0003676,GO:0003677,GO:0003723,GO:0003824,GO:0004518,GO:0004519,GO:0005488,GO:0005575,GO:0005622,GO:0005623,GO:0005634,GO:0006139,GO:0006282,GO:0006355,GO:0006725,GO:0006807,GO:0008150,GO:0008152,GO:0009889,GO:0009987,GO:0010468,GO:0010556,GO:0016462,GO:0016787,GO:0016788,GO:0016817,GO:0016818,GO:0016887,GO:0017111,GO:0019219,GO:0019222,GO:0031323,GO:0031326,GO:0031935,GO:0033043,GO:…	-	-	-	-	-	-	-	-	-	-	HATPase_c_3
Down-regulated	Cm064220.1	-4.54054	5.41e-07	Cm064220.1	85681.XP_006451484.1	0	1048	COG0277@1|root,KOG1231@2759|Eukaryota,37MZN@33090|Viridiplantae,3GFKI@35493|Streptophyta	35493|Streptophyta	C	Cytokinin dehydrogenase	CKX3	GO:0003674,GO:0003824,GO:0005575,GO:0005622,GO:0005623,GO:0005737,GO:0005773,GO:0006725,GO:0006807,GO:0008131,GO:0008150,GO:0008152,GO:0009056,GO:0009308,GO:0009690,GO:0009823,GO:0009987,GO:0010817,GO:0016491,GO:0016638,GO:0016641,GO:0016645,GO:0019139,GO:0034754,GO:0042445,GO:0042447,GO:0043226,GO:0043227,GO:0043229,GO:0043231,GO:0044237,GO:0044424,GO:0044444,GO:0044464,GO:0046483,GO:0055114,GO:…	1.5.99.12	ko:K00279	ko00908,map00908	-	R05708	RC00121,RC01455	ko00000,ko00001,ko01000	-	-	-	Cytokin-bind,FAD_binding_4
Down-regulated	Cm050050.1	-4.50384	0.00166087	Cm050050.1	2711.XP_006482156.1	2.46e-102	296	KOG1603@1|root,KOG1603@2759|Eukaryota,37U81@33090|Viridiplantae,3GJ82@35493|Streptophyta	35493|Streptophyta	P	Heavy metal-associated isoprenylated plant protein	-	-	-	-	-	-	-	-	-	-	-	-	HMA
Down-regulated	Cm246670.1	-4.49316	9.83e-11	Cm246670.1	2711.XP_006465570.1	0	1175	COG2132@1|root,2QR4X@2759|Eukaryota,37N45@33090|Viridiplantae,3GBPZ@35493|Streptophyta	35493|Streptophyta	Q	Multicopper oxidase	-	GO:0003674,GO:0003824,GO:0005575,GO:0005618,GO:0005622,GO:0005623,GO:0005737,GO:0005783,GO:0005794,GO:0005829,GO:0006950,GO:0007154,GO:0008150,GO:0008152,GO:0009267,GO:0009605,GO:0009628,GO:0009888,GO:0009987,GO:0009991,GO:0010073,GO:0012505,GO:0016020,GO:0016036,GO:0016491,GO:0016679,GO:0016682,GO:0016722,GO:0030312,GO:0031667,GO:0031668,GO:0031669,GO:0032501,GO:0032502,GO:0033554,GO:0042594,GO:…	-	-	-	-	-	-	-	-	-	-	Cu-oxidase,Cu-oxidase_2,Cu-oxidase_3
Down-regulated	Cm228740.1	-4.48614	0.040814	Cm228740.1	85681.XP_006427888.1	5.94e-161	450	2CN1Q@1|root,2QTBJ@2759|Eukaryota,37UBQ@33090|Viridiplantae,3GHXQ@35493|Streptophyta	35493|Streptophyta	S	Citrate-binding protein-like	-	-	-	-	-	-	-	-	-	-	-	-	Alginate_lyase2
Down-regulated	Cm198080.1	-4.47939	0.0050381	Cm198080.1	85681.XP_006422961.1	1.04e-215	612	COG4886@1|root,2QV80@2759|Eukaryota,37RY8@33090|Viridiplantae,3GBSM@35493|Streptophyta	35493|Streptophyta	S	At4g06744-like	-	-	-	-	-	-	-	-	-	-	-	-	LRRNT_2
Down-regulated	Cm073870.1	-4.47699	0.000348654	Cm073870.1	2711.XP_006484331.1	0	1251	KOG4660@1|root,KOG4660@2759|Eukaryota,37JHZ@33090|Viridiplantae,3GAIZ@35493|Streptophyta	35493|Streptophyta	A	Protein terminal ear1	-	-	-	-	-	-	-	-	-	-	-	-	RRM_1,RRM_2
Down-regulated	Cm148800.1	-4.45771	2.18e-11	Cm148800.1	85681.XP_006437392.1	0	1024	COG2124@1|root,KOG0156@2759|Eukaryota,37KBR@33090|Viridiplantae,3GC1Y@35493|Streptophyta	35493|Streptophyta	Q	cytochrome P450	-	-	1.14.14.1,1.14.14.19,1.14.14.32	ko:K00512,ko:K07408	ko00140,ko00380,ko00830,ko00980,ko01100,ko04913,ko04917,ko04927,ko04934,ko05204,map00140,map00380,map00830,map00980,map01100,map04913,map04917,map04927,map04934,map05204	M00109,M00110	R02211,R02354,R02355,R03089,R03408,R03629,R03783,R04852,R04853,R07000,R07001,R07021,R07022,R07079,R07080,R07081,R07085,R07087,R07098,R07099,R08390,R08392,R08517,R08518,R09418,R09423,R09442	RC00046,RC00607,RC00660,RC00661,RC00704,RC00723,RC00724,RC00923,RC01222,RC01444,RC01445,RC01727,RC01732,RC01733,RC02531	ko00000,ko00001,ko00002,ko00199,ko01000	-	-	-	p450
Down-regulated	Cm032180.1	-4.43163	1.03e-30	Cm032180.1	85681.XP_006444732.1	0	1214	COG0297@1|root,2QQX3@2759|Eukaryota,37IBR@33090|Viridiplantae,3GDJM@35493|Streptophyta	35493|Streptophyta	H	Belongs to the glycosyltransferase 1 family. Bacterial plant glycogen synthase subfamily	WAXY	GO:0000166,GO:0000271,GO:0003674,GO:0003824,GO:0004373,GO:0005488,GO:0005575,GO:0005622,GO:0005623,GO:0005737,GO:0005975,GO:0005976,GO:0005982,GO:0006073,GO:0008150,GO:0008152,GO:0008194,GO:0009011,GO:0009058,GO:0009059,GO:0009250,GO:0009501,GO:0009507,GO:0009536,GO:0009987,GO:0016051,GO:0016740,GO:0016757,GO:0016758,GO:0017076,GO:0019252,GO:0019863,GO:0019865,GO:0030554,GO:0032553,GO:0032555,GO:…	2.4.1.242	ko:K13679	ko00500,ko01100,ko01110,map00500,map01100,map01110	-	R00292,R02421	RC00005	ko00000,ko00001,ko01000,ko01003	-	GT5	-	Glyco_transf_5,Glycos_transf_1
Down-regulated	Cm117410.1	-4.42233	3.88e-11	Cm117410.1	2711.XP_006486413.1	0	973	COG5184@1|root,KOG1426@2759|Eukaryota,37RCD@33090|Viridiplantae,3G9NP@35493|Streptophyta	35493|Streptophyta	I	ultraviolet-B receptor	-	-	-	-	-	-	-	-	-	-	-	-	RCC1,RCC1_2
Down-regulated	Cm169540.1	-4.39885	1.86e-05	Cm169540.1	85681.XP_006427934.1	5.05e-140	406	28N77@1|root,2QSKU@2759|Eukaryota,37MQ5@33090|Viridiplantae,3GP9Y@35493|Streptophyta	33090|Viridiplantae	S	Encoded by	-	-	2.3.1.133	ko:K13065	ko00940,ko00941,ko00945,ko01100,ko01110,map00940,map00941,map00945,map01100,map01110	M00039	R01945,R02416,R07432,R07433	RC00004,RC00055,RC02864	ko00000,ko00001,ko00002,ko01000	-	-	-	Transferase
Down-regulated	Cm059100.1	-4.38894	4.1e-05	Cm059100.1	85681.XP_006441461.1	4.46e-165	462	28Q3W@1|root,2QWSQ@2759|Eukaryota,37SSJ@33090|Viridiplantae,3GAHD@35493|Streptophyta	35493|Streptophyta	S	Encoded by	-	-	-	-	-	-	-	-	-	-	-	-	Kunitz_legume
Down-regulated	Cm233920.1	-4.38192	1.4e-10	Cm233920.1	85681.XP_006449206.1	0	1127	KOG1947@1|root,KOG1947@2759|Eukaryota,37KBY@33090|Viridiplantae,3G9QD@35493|Streptophyta	35493|Streptophyta	L	transport inhibitor response	-	-	-	ko:K14485	ko04075,map04075	-	-	-	ko00000,ko00001,ko04121	-	-	-	F-box-like,LRR_6
Down-regulated	Cm132630.1	-4.38139	0.0401898	Cm132630.1	85681.XP_006433138.1	3.65e-18	94.7	28IX6@1|root,2QR8U@2759|Eukaryota,37TNB@33090|Viridiplantae,3GFU8@35493|Streptophyta	35493|Streptophyta	S	FRIGIDA-like protein	-	-	-	ko:K10352	ko04530,map04530	-	-	-	ko00000,ko00001,ko04147,ko04812	-	-	-	Frigida
Down-regulated	Cm099110.1	-4.37312	0.00025942	Cm099110.1	85681.XP_006433913.1	9.39e-112	323	2BD6H@1|root,2RZ8U@2759|Eukaryota,37V26@33090|Viridiplantae,3GJGD@35493|Streptophyta	35493|Streptophyta	S	Blue copper	-	-	-	-	-	-	-	-	-	-	-	-	Cu_bind_like
Down-regulated	Cm142660.1	-4.36907	2.14e-25	Cm142660.1	85681.XP_006421555.1	0	1064	COG0277@1|root,2QVGN@2759|Eukaryota,38A08@33090|Viridiplantae,3GXAB@35493|Streptophyta	35493|Streptophyta	C	Belongs to the oxygen-dependent FAD-linked oxidoreductase family	-	GO:0003674,GO:0003824,GO:0005575,GO:0005576,GO:0005618,GO:0005622,GO:0005623,GO:0005737,GO:0005739,GO:0005773,GO:0005829,GO:0005886,GO:0005911,GO:0006950,GO:0006952,GO:0006979,GO:0008150,GO:0008152,GO:0009505,GO:0009506,GO:0009605,GO:0009607,GO:0009620,GO:0016020,GO:0016491,GO:0016614,GO:0016899,GO:0030054,GO:0030312,GO:0043207,GO:0043226,GO:0043227,GO:0043229,GO:0043231,GO:0044424,GO:0044444,GO:…	1.1.1.195	ko:K22395	ko00940,ko01100,ko01110,map00940,map01100,map01110	-	R02593,R03918,R06570,R07437	RC00649	ko00000,ko00001,ko01000	-	-	-	BBE,FAD_binding_4
Down-regulated	Cm032240.1	-4.36845	2.19e-10	Cm032240.1	2711.XP_006491371.1	0	1298	COG5641@1|root,KOG1601@2759|Eukaryota,37R8H@33090|Viridiplantae,3G75E@35493|Streptophyta	35493|Streptophyta	K	Two-component response regulator-like	-	GO:0003674,GO:0003676,GO:0003677,GO:0005488,GO:0006355,GO:0007154,GO:0007165,GO:0007623,GO:0008150,GO:0009314,GO:0009416,GO:0009628,GO:0009639,GO:0009889,GO:0009890,GO:0009892,GO:0009987,GO:0010017,GO:0010468,GO:0010556,GO:0010558,GO:0010605,GO:0010629,GO:0019219,GO:0019222,GO:0023052,GO:0031323,GO:0031324,GO:0031326,GO:0031327,GO:0045892,GO:0045934,GO:0048511,GO:0048519,GO:0048523,GO:0050789,GO:…	-	ko:K12128,ko:K12130	ko04712,map04712	-	-	-	ko00000,ko00001	-	-	-	CCT,Response_reg
Down-regulated	Cm225290.1	-4.36046	0.000158277	Cm225290.1	2711.XP_006474812.1	0	987	COG4886@1|root,2QSU9@2759|Eukaryota,37J0Y@33090|Viridiplantae,3GGYM@35493|Streptophyta	35493|Streptophyta	T	Belongs to the protein kinase superfamily. Ser Thr protein kinase family	-	GO:0005575,GO:0005623,GO:0005886,GO:0016020,GO:0044464,GO:0071944	-	-	-	-	-	-	-	-	-	-	LRRNT_2,LRR_1,LRR_8,Pkinase
Down-regulated	Cm034060.1	-4.35739	0.0330677	Cm034060.1	85681.XP_006432671.1	7.98e-174	501	COG0666@1|root,KOG0504@2759|Eukaryota,37HEY@33090|Viridiplantae,3G9UH@35493|Streptophyta	35493|Streptophyta	O	Ankyrin repeat-containing protein	-	-	-	-	-	-	-	-	-	-	-	-	Ank_2,PGG
Down-regulated	Cm137490.1	-4.35641	0.00169716	Cm137490.1	2711.XP_006468867.1	0	944	KOG1192@1|root,KOG1192@2759|Eukaryota,37M0D@33090|Viridiplantae,3GHDA@35493|Streptophyta	35493|Streptophyta	CG	Belongs to the UDP-glycosyltransferase family	-	-	2.4.1.218	ko:K08237	-	-	-	-	ko00000,ko01000,ko01003	-	GT1	-	UDPGT
Down-regulated	Cm207900.1	-4.35414	1.91e-06	Cm207900.1	2711.XP_006476136.1	0	1166	COG0277@1|root,KOG4730@2759|Eukaryota,37RV9@33090|Viridiplantae,3GBCI@35493|Streptophyta	35493|Streptophyta	V	L-gulonolactone oxidase activity	-	GO:0000166,GO:0003674,GO:0003824,GO:0005488,GO:0005975,GO:0005996,GO:0006082,GO:0006732,GO:0006766,GO:0006767,GO:0008150,GO:0008152,GO:0009058,GO:0009108,GO:0009110,GO:0009987,GO:0016051,GO:0016053,GO:0016491,GO:0016614,GO:0016899,GO:0019752,GO:0019852,GO:0019853,GO:0036094,GO:0042364,GO:0043167,GO:0043168,GO:0043436,GO:0044237,GO:0044238,GO:0044249,GO:0044281,GO:0044283,GO:0046364,GO:0046394,GO:…	-	-	-	-	-	-	-	-	-	-	ALO,FAD_binding_4
Down-regulated	Cm119960.1	-4.3506	2.76e-06	Cm119960.1	2711.XP_006489413.1	1.2e-76	228	2BVF8@1|root,2S279@2759|Eukaryota,37VKF@33090|Viridiplantae,3GJFH@35493|Streptophyta	35493|Streptophyta	S	Protein of unknown function (DUF1677)	-	-	-	-	-	-	-	-	-	-	-	-	DUF1677
Down-regulated	Cm082340.1	-4.35033	0.0332753	Cm082340.1	2711.XP_006481488.1	9.85e-52	164	2CZXK@1|root,2SC18@2759|Eukaryota,37XFW@33090|Viridiplantae,3GKZQ@35493|Streptophyta	35493|Streptophyta	-	-	-	-	-	-	-	-	-	-	-	-	-	-	-
Down-regulated	Cm030450.1	-4.33752	0.0112792	Cm030450.1	85681.XP_006446033.1	6.37e-124	369	COG4886@1|root,KOG0619@2759|Eukaryota,37RBP@33090|Viridiplantae,3GC4B@35493|Streptophyta	35493|Streptophyta	L	DNA-damage-repair toleration protein	-	GO:0000166,GO:0003674,GO:0005488,GO:0005575,GO:0005622,GO:0005623,GO:0005737,GO:0009507,GO:0009536,GO:0036094,GO:0043226,GO:0043227,GO:0043229,GO:0043231,GO:0044424,GO:0044444,GO:0044464,GO:0097159,GO:1901265,GO:1901363	-	-	-	-	-	-	-	-	-	-	LRRNT_2,LRR_1,LRR_8
Down-regulated	Cm250870.1	-4.32783	0.0139611	Cm250870.1	2711.XP_006470756.1	1.77e-211	586	COG5147@1|root,KOG0048@2759|Eukaryota,37RBS@33090|Viridiplantae,3G7XN@35493|Streptophyta	35493|Streptophyta	K	transcription factor	-	GO:0000981,GO:0000988,GO:0000989,GO:0001067,GO:0001076,GO:0001101,GO:0001134,GO:0001135,GO:0003674,GO:0003676,GO:0003677,GO:0003700,GO:0005488,GO:0005575,GO:0005622,GO:0005623,GO:0005634,GO:0006355,GO:0006357,GO:0006950,GO:0006952,GO:0008150,GO:0009605,GO:0009607,GO:0009620,GO:0009719,GO:0009725,GO:0009751,GO:0009832,GO:0009834,GO:0009889,GO:0009891,GO:0009893,GO:0009987,GO:0010033,GO:0010468,GO:…	-	ko:K09422	-	-	-	-	ko00000,ko03000	-	-	-	Myb_DNA-binding
Down-regulated	Cm004940.1	-4.32167	0.0161098	Cm004940.1	85681.XP_006420392.1	3.31e-126	360	29T1F@1|root,2RXK5@2759|Eukaryota,37TUH@33090|Viridiplantae,3GIC9@35493|Streptophyta	35493|Streptophyta	S	AWPM-19-like family	-	-	-	-	-	-	-	-	-	-	-	-	AWPM-19
Down-regulated	Cm095640.1	-4.29764	0.000385985
Down-regulated	Cm083510.1	-4.29761	0.0401103	Cm083510.1	2711.XP_006478288.1	3.17e-234	644	COG0524@1|root,KOG2855@2759|Eukaryota,37RQM@33090|Viridiplantae,3GERB@35493|Streptophyta	35493|Streptophyta	G	Belongs to the carbohydrate kinase PfkB family	-	GO:0003674,GO:0003824,GO:0004396,GO:0005575,GO:0005622,GO:0005623,GO:0005737,GO:0005829,GO:0005975,GO:0005996,GO:0006000,GO:0006793,GO:0006796,GO:0008150,GO:0008152,GO:0008865,GO:0009987,GO:0016301,GO:0016310,GO:0016740,GO:0016772,GO:0016773,GO:0019200,GO:0019318,GO:0044237,GO:0044238,GO:0044262,GO:0044281,GO:0044424,GO:0044444,GO:0044464,GO:0046835,GO:0071704	2.7.1.4	ko:K00847	ko00051,ko00500,ko00520,ko01100,map00051,map00500,map00520,map01100	-	R00760,R00867,R03920	RC00002,RC00017	ko00000,ko00001,ko01000	-	-	-	PfkB
Down-regulated	Cm049220.1	-4.28446	0.0197037	Cm049220.1	29730.Gorai.006G105700.1	1.91e-11	60.8	2E82B@1|root,2SEJX@2759|Eukaryota,37XR6@33090|Viridiplantae,3GMHS@35493|Streptophyta	35493|Streptophyta	-	-	-	-	-	-	-	-	-	-	-	-	-	-	-
Down-regulated	Cm291460.1	-4.25763	5.75e-05	Cm291460.1	2711.XP_006488017.1	3.39e-224	616	COG2273@1|root,2QQC7@2759|Eukaryota,37K4Z@33090|Viridiplantae,3GA9M@35493|Streptophyta	35493|Streptophyta	G	Catalyzes xyloglucan endohydrolysis (XEH) and or endotransglycosylation (XET). Cleaves and religates xyloglucan polymers, an essential constituent of the primary cell wall, and thereby participates in cell wall construction of growing tissues	-	GO:0003674,GO:0003824,GO:0004553,GO:0008150,GO:0008152,GO:0009056,GO:0009987,GO:0016787,GO:0016798,GO:0016998,GO:0033946,GO:0043170,GO:0044036,GO:0044237,GO:0044248,GO:0044260,GO:0052736,GO:0071554,GO:0071704	2.4.1.207	ko:K08235	-	-	-	-	ko00000,ko01000	-	-	-	Glyco_hydro_16,XET_C
Down-regulated	Cm146170.1	-4.25564	0.0208694	Cm146170.1	2711.XP_006480499.1	0	1259	28IJ6@1|root,2QSTN@2759|Eukaryota,37KJ6@33090|Viridiplantae,3GBIK@35493|Streptophyta	35493|Streptophyta	K	AP2-like ethylene-responsive transcription factor	-	-	-	ko:K09285	-	-	-	-	ko00000,ko03000	-	-	-	AP2
Down-regulated	Cm141220.1	-4.24278	1.74e-08	Cm141220.1	2711.XP_006470365.1	0	1531	COG3158@1|root,2QPSA@2759|Eukaryota,37NM3@33090|Viridiplantae,3G8B6@35493|Streptophyta	35493|Streptophyta	P	Potassium transporter	HAK25	GO:0003674,GO:0005215,GO:0005575,GO:0005623,GO:0005886,GO:0006810,GO:0006811,GO:0006812,GO:0006813,GO:0008150,GO:0008324,GO:0009987,GO:0015075,GO:0015077,GO:0015079,GO:0015318,GO:0015672,GO:0016020,GO:0022857,GO:0022890,GO:0030001,GO:0034220,GO:0044464,GO:0046873,GO:0051179,GO:0051234,GO:0055085,GO:0071804,GO:0071805,GO:0071944,GO:0098655,GO:0098660,GO:0098662	-	ko:K03549	-	-	-	-	ko00000,ko02000	2.A.72	-	-	K_trans
Down-regulated	Cm007060.1	-4.238	0.00595969	Cm007060.1	2711.XP_006480582.1	1.43e-291	803	28UNB@1|root,2QSBE@2759|Eukaryota,37HJD@33090|Viridiplantae,3GXBS@35493|Streptophyta	35493|Streptophyta	K	Transcription factor	-	GO:0000003,GO:0003002,GO:0003006,GO:0003674,GO:0003700,GO:0005575,GO:0005622,GO:0005623,GO:0005634,GO:0006355,GO:0007275,GO:0007389,GO:0008150,GO:0009653,GO:0009791,GO:0009888,GO:0009889,GO:0009908,GO:0010073,GO:0010093,GO:0010154,GO:0010468,GO:0010556,GO:0019219,GO:0019222,GO:0022414,GO:0031323,GO:0031326,GO:0032501,GO:0032502,GO:0035670,GO:0043226,GO:0043227,GO:0043229,GO:0043231,GO:0044424,GO:…	-	ko:K09284	-	-	-	-	ko00000,ko03000	-	-	-	AP2
Down-regulated	Cm237760.1	-4.22523	6.95e-07	Cm237760.1	85681.XP_006440344.1	0	1166	COG3104@1|root,KOG1237@2759|Eukaryota,37J1P@33090|Viridiplantae,3GDMY@35493|Streptophyta	35493|Streptophyta	E	Protein NRT1 PTR FAMILY 6.3-like	NRT1.1	GO:0001101,GO:0003674,GO:0005215,GO:0005575,GO:0005623,GO:0005886,GO:0006810,GO:0006811,GO:0006820,GO:0006950,GO:0008150,GO:0008509,GO:0009414,GO:0009415,GO:0009628,GO:0010035,GO:0010167,GO:0015075,GO:0015103,GO:0015112,GO:0015318,GO:0015698,GO:0015706,GO:0016020,GO:0022857,GO:0034220,GO:0042221,GO:0044464,GO:0050896,GO:0051179,GO:0051234,GO:0055085,GO:0071705,GO:0071944,GO:0098656,GO:1901698,GO:…	-	ko:K14638	-	-	-	-	ko00000,ko02000	2.A.17.3	-	-	PTR2
Down-regulated	Cm123290.1	-4.222	1.01e-22	Cm123290.1	85681.XP_006426520.1	0	935	COG2124@1|root,KOG0157@2759|Eukaryota,37R65@33090|Viridiplantae,3GECR@35493|Streptophyta	35493|Streptophyta	Q	Belongs to the cytochrome P450 family	-	GO:0000003,GO:0003006,GO:0003674,GO:0003824,GO:0004497,GO:0006629,GO:0006694,GO:0007275,GO:0008150,GO:0008152,GO:0008202,GO:0008610,GO:0009058,GO:0009791,GO:0009908,GO:0010268,GO:0010817,GO:0016125,GO:0016128,GO:0016129,GO:0016131,GO:0016132,GO:0016491,GO:0016705,GO:0016709,GO:0022414,GO:0032501,GO:0032502,GO:0042445,GO:0042446,GO:0042592,GO:0044238,GO:0048366,GO:0048367,GO:0048437,GO:0048438,GO:…	1.14.13.112	ko:K09589,ko:K12638	ko00905,ko01100,ko01110,map00905,map01100,map01110	M00371	R07431,R07444,R07448,R07449,R07786,R07787,R07791,R07792	RC00144,RC02078	ko00000,ko00001,ko00002,ko00199,ko01000	-	-	-	p450
Down-regulated	Cm045480.1	-4.21645	3.52e-10	Cm045480.1	85681.XP_006434701.1	4.36e-239	657	COG1446@1|root,KOG1592@2759|Eukaryota,37K97@33090|Viridiplantae,3G93W@35493|Streptophyta	35493|Streptophyta	E	isoaspartyl peptidase L-asparaginase	-	GO:0003674,GO:0003824,GO:0004067,GO:0004175,GO:0004190,GO:0006508,GO:0006807,GO:0008150,GO:0008152,GO:0008233,GO:0009056,GO:0009057,GO:0016787,GO:0016810,GO:0016811,GO:0019538,GO:0030163,GO:0043170,GO:0044238,GO:0070001,GO:0070011,GO:0071704,GO:0140096,GO:1901564,GO:1901565,GO:1901575	3.4.19.5	ko:K13051	-	-	-	-	ko00000,ko01000,ko01002	-	-	-	Asparaginase_2
Down-regulated	Cm273770.1	-4.19016	4.71e-05	Cm273770.1	2711.XP_006475129.1	0	900	KOG4698@1|root,KOG4698@2759|Eukaryota,37MID@33090|Viridiplantae,3GC1P@35493|Streptophyta	35493|Streptophyta	S	Protein O-linked-mannose beta-1,4-N-acetylglucosaminyltransferase 2-like	-	-	2.4.1.255,2.4.1.312	ko:K18134,ko:K18207	ko00514,ko00515,ko01100,map00514,map00515,map01100	-	R09304,R09676,R10596,R11407	RC00005,RC00049,RC00059	ko00000,ko00001,ko01000,ko01003	-	GT41,GT61	-	DUF563
Down-regulated	Cm214170.1	-4.18415	0.000731432	Cm214170.1	85681.XP_006422511.1	6.42e-223	617	KOG3178@1|root,KOG3178@2759|Eukaryota,37RI7@33090|Viridiplantae,3GCVB@35493|Streptophyta	35493|Streptophyta	S	Belongs to the class I-like SAM-binding methyltransferase superfamily. Cation-independent O- methyltransferase family	-	GO:0003674,GO:0003824,GO:0005575,GO:0005622,GO:0005623,GO:0005737,GO:0006725,GO:0006807,GO:0008150,GO:0008152,GO:0008168,GO:0008171,GO:0008757,GO:0009058,GO:0009987,GO:0010817,GO:0016740,GO:0016741,GO:0017096,GO:0017144,GO:0018130,GO:0019438,GO:0030186,GO:0030187,GO:0032259,GO:0034641,GO:0034754,GO:0042430,GO:0042435,GO:0042445,GO:0042446,GO:0043603,GO:0043604,GO:0044237,GO:0044249,GO:0044271,GO:…	-	-	-	-	-	-	-	-	-	-	Dimerisation,Methyltransf_2
Down-regulated	Cm127420.1	-4.16549	0.000410707	Cm127420.1	85681.XP_006432901.1	2.12e-252	693	COG3491@1|root,KOG0143@2759|Eukaryota,37SAW@33090|Viridiplantae,3GA4Z@35493|Streptophyta	35493|Streptophyta	Q	Belongs to the iron ascorbate-dependent oxidoreductase family	-	-	-	-	-	-	-	-	-	-	-	-	2OG-FeII_Oxy,DIOX_N
Down-regulated	Cm057630.1	-4.1644	2.31e-07	Cm057630.1	85681.XP_006427666.1	0	1185	COG0443@1|root,KOG0101@2759|Eukaryota,37HJ7@33090|Viridiplantae,3G8YX@35493|Streptophyta	35493|Streptophyta	O	Belongs to the heat shock protein 70 family	-	-	-	ko:K03283	ko03040,ko04010,ko04141,ko04144,ko04213,ko04612,ko04915,ko05134,ko05145,ko05162,ko05164,ko05169,map03040,map04010,map04141,map04144,map04213,map04612,map04915,map05134,map05145,map05162,map05164,map05169	M00353,M00355	-	-	ko00000,ko00001,ko00002,ko01009,ko03009,ko03029,ko03041,ko03051,ko03110,ko04131,ko04147,ko04516	1.A.33.1	-	-	HSP70
Down-regulated	Cm153450.1	-4.16282	4.08e-09	Cm153450.1	85681.XP_006426077.1	8.58e-304	831	28I1Z@1|root,2QQCN@2759|Eukaryota,37MX3@33090|Viridiplantae,3GB6R@35493|Streptophyta	35493|Streptophyta	S	N-acetyltransferase	-	GO:0000902,GO:0003674,GO:0003824,GO:0006464,GO:0006473,GO:0006807,GO:0007154,GO:0007165,GO:0007275,GO:0008080,GO:0008150,GO:0008152,GO:0009314,GO:0009416,GO:0009628,GO:0009639,GO:0009640,GO:0009653,GO:0009719,GO:0009723,GO:0009725,GO:0009733,GO:0009734,GO:0009755,GO:0009791,GO:0009826,GO:0009987,GO:0010033,GO:0016043,GO:0016049,GO:0016407,GO:0016410,GO:0016740,GO:0016746,GO:0016747,GO:0019538,GO:…	-	-	-	-	-	-	-	-	-	-	Acetyltransf_1
Down-regulated	Cm039940.1	-4.1524	0.00237703	Cm039940.1	85681.XP_006421031.1	9.52e-74	221	2D9J3@1|root,2S5DT@2759|Eukaryota,37W7W@33090|Viridiplantae,3GKJB@35493|Streptophyta	35493|Streptophyta	S	ralf-like 32	-	GO:0003674,GO:0005102,GO:0005179,GO:0005488,GO:0005515,GO:0005575,GO:0005576,GO:0005911,GO:0007154,GO:0007165,GO:0007267,GO:0008150,GO:0009506,GO:0009966,GO:0009987,GO:0010469,GO:0010646,GO:0019722,GO:0019932,GO:0023051,GO:0023052,GO:0030054,GO:0030545,GO:0035556,GO:0048018,GO:0048046,GO:0048583,GO:0050789,GO:0050794,GO:0050896,GO:0051716,GO:0055044,GO:0065007,GO:0065009,GO:0098772	-	-	-	-	-	-	-	-	-	-	RALF
Down-regulated	Cm059470.1	-4.14346	4.02e-06	Cm059470.1	85681.XP_006441405.1	6.21e-180	503	2CBKK@1|root,2SMXN@2759|Eukaryota,37ZKK@33090|Viridiplantae,3GIV7@35493|Streptophyta	35493|Streptophyta	S	Cotton fibre expressed protein	-	-	-	-	-	-	-	-	-	-	-	-	DUF4408,DUF761
Down-regulated	Cm265020.1	-4.13786	0.0293072	Cm265020.1	85681.XP_006447352.1	1.23e-85	275	COG4886@1|root,KOG0531@2759|Eukaryota,37JQP@33090|Viridiplantae,3GASF@35493|Streptophyta	35493|Streptophyta	T	Leucine rich repeat	-	-	-	-	-	-	-	-	-	-	-	-	LRR_4,LRR_6,LRR_8
Down-regulated	Cm298630.1	-4.13273	0.0484419	Cm298630.1	2711.XP_006475599.1	0	959	2CMN0@1|root,2QQX8@2759|Eukaryota,37T1Z@33090|Viridiplantae,3GDC5@35493|Streptophyta	35493|Streptophyta	J	Belongs to the Frigida family	-	-	-	-	-	-	-	-	-	-	-	-	Frigida
Down-regulated	Cm210320.1	-4.12809	6.98e-12	Cm210320.1	85681.XP_006448438.1	8.84e-161	452	2CN4H@1|root,2QTV9@2759|Eukaryota,37T85@33090|Viridiplantae,3GG61@35493|Streptophyta	35493|Streptophyta	S	Zinc finger protein	-	GO:0000902,GO:0000904,GO:0001067,GO:0001101,GO:0003674,GO:0003676,GO:0003677,GO:0003700,GO:0005488,GO:0005575,GO:0005622,GO:0005623,GO:0005634,GO:0005737,GO:0005829,GO:0005840,GO:0006082,GO:0006355,GO:0006790,GO:0006807,GO:0007154,GO:0007165,GO:0008150,GO:0008152,GO:0009653,GO:0009719,GO:0009725,GO:0009735,GO:0009736,GO:0009739,GO:0009740,GO:0009755,GO:0009787,GO:0009788,GO:0009888,GO:0009889,GO:…	-	-	-	-	-	-	-	-	-	-	zf-C2H2_6
Down-regulated	Cm079000.1	-4.12802	0.0159158	Cm079000.1	85681.XP_006448250.1	0	1262	COG0659@1|root,KOG0236@2759|Eukaryota,37SMN@33090|Viridiplantae,3GAZR@35493|Streptophyta	35493|Streptophyta	P	sulfate transporter	-	GO:0003674,GO:0005215,GO:0005575,GO:0005623,GO:0005886,GO:0005887,GO:0006810,GO:0006811,GO:0006820,GO:0008150,GO:0008272,GO:0008509,GO:0015075,GO:0015103,GO:0015116,GO:0015318,GO:0015698,GO:0016020,GO:0016021,GO:0022857,GO:0031224,GO:0031226,GO:0034220,GO:0044425,GO:0044459,GO:0044464,GO:0051179,GO:0051234,GO:0055085,GO:0071944,GO:0072348,GO:0098656,GO:0098660,GO:0098661,GO:1901682,GO:1902358	-	ko:K17471	-	-	-	-	ko00000,ko02000	2.A.53.1	-	-	STAS,Sulfate_transp
Down-regulated	Cm176900.1	-4.12046	3.14e-17	Cm176900.1	85681.XP_006440876.1	1.82e-145	410	2CXXK@1|root,2S0HI@2759|Eukaryota,37V2W@33090|Viridiplantae,3GJ2T@35493|Streptophyta	35493|Streptophyta	K	ethylene-responsive transcription factor	-	GO:0000302,GO:0003674,GO:0003676,GO:0003677,GO:0003700,GO:0005488,GO:0005575,GO:0005622,GO:0005623,GO:0005634,GO:0006355,GO:0006950,GO:0006979,GO:0007275,GO:0008150,GO:0009719,GO:0009723,GO:0009725,GO:0009791,GO:0009889,GO:0009987,GO:0010033,GO:0010035,GO:0010038,GO:0010468,GO:0010556,GO:0019219,GO:0019222,GO:0022622,GO:0031323,GO:0031326,GO:0032501,GO:0032502,GO:0035864,GO:0035865,GO:0042221,GO:…	-	-	-	-	-	-	-	-	-	-	AP2
Down-regulated	Cm158660.1	-4.10347	6.66e-13	Cm158660.1	85681.XP_006437867.1	0	1002	COG2124@1|root,KOG0157@2759|Eukaryota,37IXF@33090|Viridiplantae,3GB5N@35493|Streptophyta	35493|Streptophyta	Q	cytochrome P450	-	-	-	ko:K15639	ko00905,map00905	-	R09761,R09762	RC01216	ko00000,ko00001,ko00199,ko01000	-	-	-	p450
Down-regulated	Cm313730.1	-4.10205	0.0021276
Down-regulated	Cm019800.1	-4.09999	0.00564195	Cm019800.1	85681.XP_006439961.1	0	934	COG2124@1|root,KOG0156@2759|Eukaryota,37PSS@33090|Viridiplantae,3GD4J@35493|Streptophyta	35493|Streptophyta	Q	cytochrome P450	-	GO:0003674,GO:0003824,GO:0004497,GO:0005575,GO:0008150,GO:0008152,GO:0009058,GO:0016020,GO:0016491,GO:0016705,GO:0016709,GO:0019748,GO:0044550,GO:0055114	-	ko:K20617	-	-	-	-	ko00000,ko00199	-	-	-	p450
Down-regulated	Cm130950.1	-4.09322	4.28e-13	Cm130950.1	3983.cassava4.1_016251m	5.79e-15	72	COG0214@1|root,KOG3035@2759|Eukaryota,37MRI@33090|Viridiplantae,3GAY6@35493|Streptophyta,4JVNI@91835|fabids	35493|Streptophyta	I	GDSL-like Lipase/Acylhydrolase family	-	-	-	-	-	-	-	-	-	-	-	-	Lipase_GDSL_2
Down-regulated	Cm024050.1	-4.08808	9.5e-05	Cm024050.1	85681.XP_006430268.1	3.38e-130	408	COG1131@1|root,KOG0065@2759|Eukaryota,37NZT@33090|Viridiplantae,3GDC6@35493|Streptophyta	35493|Streptophyta	Q	Belongs to the ABC transporter superfamily. ABCG family. PDR (TC 3.A.1.205) subfamily	-	GO:0000302,GO:0003674,GO:0003824,GO:0005215,GO:0005575,GO:0005623,GO:0005886,GO:0006810,GO:0006855,GO:0006950,GO:0006979,GO:0008150,GO:0015399,GO:0015405,GO:0015893,GO:0016020,GO:0016021,GO:0016462,GO:0016787,GO:0016817,GO:0016818,GO:0016887,GO:0017111,GO:0022804,GO:0022857,GO:0031224,GO:0042221,GO:0042493,GO:0042623,GO:0042626,GO:0043492,GO:0044425,GO:0044464,GO:0050896,GO:0051179,GO:0051234,GO:…	-	-	-	-	-	-	-	-	-	-	ABC2_membrane,ABC_tran,ABC_trans_N,PDR_assoc
Down-regulated	Cm209440.1	-4.08442	0.000357021	Cm209440.1	2711.XP_006486089.1	4.28e-227	626	28R2B@1|root,2QXRC@2759|Eukaryota,37NQV@33090|Viridiplantae,3GAZI@35493|Streptophyta	35493|Streptophyta	-	-	-	-	-	-	-	-	-	-	-	-	-	-	-
Down-regulated	Cm249030.1	-4.07632	9.7e-05	Cm249030.1	2711.XP_006490288.1	1.03e-287	784	COG3491@1|root,KOG0143@2759|Eukaryota,37JQU@33090|Viridiplantae,3G757@35493|Streptophyta	35493|Streptophyta	Q	Belongs to the iron ascorbate-dependent oxidoreductase family	GA20ox1	GO:0000003,GO:0000902,GO:0001101,GO:0003006,GO:0003674,GO:0003824,GO:0005575,GO:0005622,GO:0005623,GO:0005737,GO:0006082,GO:0006629,GO:0006720,GO:0006721,GO:0007154,GO:0007165,GO:0007275,GO:0008150,GO:0008152,GO:0008299,GO:0008610,GO:0009058,GO:0009314,GO:0009416,GO:0009628,GO:0009639,GO:0009648,GO:0009653,GO:0009685,GO:0009686,GO:0009719,GO:0009725,GO:0009739,GO:0009740,GO:0009755,GO:0009791,GO:…	1.14.11.12	ko:K05282	ko00904,ko01100,ko01110,map00904,map01100,map01110	-	R03806,R03807,R05097,R06322,R06323,R06326	RC00257,RC00893,RC01596	ko00000,ko00001,ko01000	-	-	-	2OG-FeII_Oxy,DIOX_N
Down-regulated	Cm167430.1	-4.07424	1.78e-05	Cm167430.1	85681.XP_006447754.1	2.49e-82	244	2E0P2@1|root,2S833@2759|Eukaryota,37X4Z@33090|Viridiplantae,3GKR5@35493|Streptophyta	35493|Streptophyta	-	-	-	-	-	-	-	-	-	-	-	-	-	-	-
Down-regulated	Cm246480.1	-4.06556	1.46e-18	Cm246480.1	2711.XP_006468628.1	0	967	COG2723@1|root,KOG0626@2759|Eukaryota,37I38@33090|Viridiplantae,3GC7Z@35493|Streptophyta	35493|Streptophyta	G	Belongs to the glycosyl hydrolase 1 family	-	GO:0000160,GO:0000302,GO:0002218,GO:0002252,GO:0002253,GO:0002376,GO:0002682,GO:0002684,GO:0003674,GO:0003824,GO:0004553,GO:0005575,GO:0005622,GO:0005623,GO:0005737,GO:0005829,GO:0006950,GO:0006952,GO:0006955,GO:0006979,GO:0007154,GO:0007165,GO:0008150,GO:0008152,GO:0008422,GO:0009605,GO:0009607,GO:0009617,GO:0009682,GO:0009719,GO:0009723,GO:0009725,GO:0009755,GO:0009866,GO:0009873,GO:0009987,GO:…	3.2.1.21	ko:K01188	ko00460,ko00500,ko00940,ko01100,ko01110,map00460,map00500,map00940,map01100,map01110	-	R00026,R02558,R02887,R02985,R03527,R04949,R04998,R10035,R10039,R10040	RC00049,RC00059,RC00171,RC00262,RC00397,RC00451,RC00714,RC00746,RC01248	ko00000,ko00001,ko01000	-	GH1	-	Glyco_hydro_1
Down-regulated	Cm162830.1	-4.06429	0.0399158	Cm162830.1	2711.XP_006464460.1	3.14e-139	399	28PHQ@1|root,2QW5S@2759|Eukaryota,37TGX@33090|Viridiplantae,3GHGV@35493|Streptophyta	35493|Streptophyta	K	Transcription factor	-	GO:0001067,GO:0003674,GO:0003676,GO:0003677,GO:0003700,GO:0005488,GO:0006355,GO:0008150,GO:0009889,GO:0010468,GO:0010556,GO:0019219,GO:0019222,GO:0031323,GO:0031326,GO:0043565,GO:0044212,GO:0050789,GO:0050794,GO:0051171,GO:0051252,GO:0060255,GO:0065007,GO:0080090,GO:0097159,GO:0140110,GO:1901363,GO:1903506,GO:2000112,GO:2001141	-	-	-	-	-	-	-	-	-	-	AP2
Down-regulated	Cm186680.1	-4.05862	0.0126814	Cm186680.1	85681.XP_006424335.1	3.19e-55	172	2E2II@1|root,2S9S0@2759|Eukaryota,37X4J@33090|Viridiplantae,3GM9T@35493|Streptophyta	35493|Streptophyta	S	Phytosulfokines	-	-	-	-	-	-	-	-	-	-	-	-	PSK
Down-regulated	Cm035480.1	-4.03793	0.0298737	Cm035480.1	2711.XP_006491098.1	0	1272	2CN0Y@1|root,2QT7W@2759|Eukaryota,37QRK@33090|Viridiplantae,3GBU9@35493|Streptophyta	35493|Streptophyta	K	transcription factor	-	-	-	-	-	-	-	-	-	-	-	-	HLH,bHLH-MYC_N
Down-regulated	Cm066000.1	-4.0294	1.08e-15	Cm066000.1	2711.XP_006473370.1	0	1095	28IMD@1|root,2R9AE@2759|Eukaryota,37NSD@33090|Viridiplantae,3GCHV@35493|Streptophyta	35493|Streptophyta	S	isoform X1	-	-	-	-	-	-	-	-	-	-	-	-	DUF547,Lzipper-MIP1
Down-regulated	Cm212170.1	-4.02718	0.0332614	Cm212170.1	2711.XP_006467838.1	1.4e-233	647	KOG1928@1|root,KOG1928@2759|Eukaryota,37Q73@33090|Viridiplantae,3G8PM@35493|Streptophyta	35493|Streptophyta	G	Lactosylceramide	-	-	2.4.1.228	ko:K01988	ko00601,ko00603,ko01100,map00601,map00603,map01100	M00068	R05960,R11375,R11376,R11377	-	ko00000,ko00001,ko00002,ko01000,ko01003	-	GT32	-	Gb3_synth,Gly_transf_sug
Down-regulated	Cm140390.1	-4.01413	4.92e-05	Cm140390.1	2711.XP_006464896.1	0	935	COG0534@1|root,KOG1347@2759|Eukaryota,37QY1@33090|Viridiplantae,3G7SZ@35493|Streptophyta	35493|Streptophyta	V	Belongs to the multi antimicrobial extrusion (MATE) (TC 2.A.66.1) family	-	GO:0002229,GO:0002239,GO:0003674,GO:0005215,GO:0006810,GO:0006855,GO:0006950,GO:0006952,GO:0008150,GO:0009605,GO:0009607,GO:0009636,GO:0015238,GO:0015893,GO:0022857,GO:0042221,GO:0042493,GO:0043207,GO:0050896,GO:0051179,GO:0051234,GO:0051704,GO:0051707,GO:0055085,GO:0098542	-	ko:K03327	-	-	-	-	ko00000,ko02000	2.A.66.1	-	-	MatE
Down-regulated	Cm240470.1	-4.00589	3.03e-08	Cm240470.1	85681.XP_006430959.1	5.58e-152	438	28I65@1|root,2QQ26@2759|Eukaryota,37SGU@33090|Viridiplantae,3GDV5@35493|Streptophyta	35493|Streptophyta	S	Pollen Ole e 1 allergen and extensin	-	-	-	-	-	-	-	-	-	-	-	-	Pollen_Ole_e_I
Down-regulated	Cm052850.1	-4.00398	5.7e-05	Cm052850.1	2711.XP_006484631.1	0	1245	COG3670@1|root,KOG1285@2759|Eukaryota,37IYB@33090|Viridiplantae,3GF6E@35493|Streptophyta	35493|Streptophyta	Q	carotenoid cleavage dioxygenase 4	CCD4a	-	1.13.11.51	ko:K09840	ko00906,ko01100,ko01110,map00906,map01100,map01110	M00372	R06952,R06953,R09682	RC00912,RC01690	ko00000,ko00001,ko00002,ko01000	-	-	-	RPE65
Down-regulated	Cm011810.1	-3.97352	7.98e-07	Cm011810.1	85681.XP_006438909.1	0	1058	COG0277@1|root,KOG1231@2759|Eukaryota,37MFZ@33090|Viridiplantae,3G834@35493|Streptophyta	35493|Streptophyta	C	Cytokinin dehydrogenase	CKX9	GO:0003674,GO:0003824,GO:0005575,GO:0005622,GO:0005623,GO:0005737,GO:0005773,GO:0006725,GO:0006807,GO:0007275,GO:0008150,GO:0008152,GO:0009056,GO:0009308,GO:0009653,GO:0009690,GO:0009791,GO:0009823,GO:0009888,GO:0009987,GO:0010016,GO:0010103,GO:0010374,GO:0010817,GO:0016491,GO:0016645,GO:0019139,GO:0032501,GO:0032502,GO:0034754,GO:0042445,GO:0042447,GO:0043226,GO:0043227,GO:0043229,GO:0043231,GO:…	1.5.99.12	ko:K00279	ko00908,map00908	-	R05708	RC00121,RC01455	ko00000,ko00001,ko01000	-	-	-	Cytokin-bind,FAD_binding_4
Down-regulated	Cm217560.1	-3.97005	0.000854051	Cm217560.1	2711.XP_006474176.1	9.66e-234	644	28NTE@1|root,2QVDF@2759|Eukaryota,37HI3@33090|Viridiplantae,3GHB8@35493|Streptophyta	35493|Streptophyta	S	Syntaxin t-SNARE family protein	-	-	-	-	-	-	-	-	-	-	-	-	Syntaxin-6_N
Down-regulated	Cm296760.1	-3.96119	0.00598877	Cm296760.1	2711.XP_006494386.1	5.13e-210	580	COG1011@1|root,KOG3085@2759|Eukaryota,37QNX@33090|Viridiplantae,3GCBM@35493|Streptophyta	35493|Streptophyta	S	Haloacid dehalogenase-like hydrolase domain-containing protein	-	-	-	-	-	-	-	-	-	-	-	-	HAD_2
Down-regulated	Cm041290.1	-3.95981	0.0282411	Cm041290.1	2711.XP_006472924.1	1.12e-281	771	28KXW@1|root,2QTEI@2759|Eukaryota,37S9G@33090|Viridiplantae,3GBSY@35493|Streptophyta	35493|Streptophyta	C	Acyl- acyl-carrier-protein desaturase	-	GO:0005575,GO:0016020	1.14.19.11,1.14.19.2,1.14.19.26	ko:K03921	ko00061,ko01040,ko01212,map00061,map01040,map01212	-	R03370,R08161,R11108,R11109	RC00917	ko00000,ko00001,ko01000,ko01004	-	-	-	FA_desaturase_2
Down-regulated	Cm199400.1	-3.95964	4.59e-07	Cm199400.1	2711.XP_006469655.1	0	1482	COG1215@1|root,2QTT0@2759|Eukaryota,37SJH@33090|Viridiplantae,3GAG4@35493|Streptophyta	35493|Streptophyta	G	Belongs to the glycosyltransferase 2 family	-	GO:0000271,GO:0000278,GO:0000281,GO:0000910,GO:0003674,GO:0003824,GO:0005575,GO:0005622,GO:0005623,GO:0005737,GO:0005794,GO:0005886,GO:0005975,GO:0005976,GO:0006073,GO:0007049,GO:0007275,GO:0008150,GO:0008152,GO:0009058,GO:0009059,GO:0009250,GO:0009653,GO:0009832,GO:0009833,GO:0009888,GO:0009987,GO:0010015,GO:0010053,GO:0010054,GO:0012505,GO:0016020,GO:0016049,GO:0016051,GO:0016740,GO:0016757,GO:…	-	-	-	-	-	-	-	-	-	-	Cellulose_synt
Down-regulated	Cm213380.1	-3.9593	5.92e-18	Cm213380.1	85681.XP_006450209.1	0	1838	COG0642@1|root,KOG0519@2759|Eukaryota,37SWM@33090|Viridiplantae,3G7M4@35493|Streptophyta	35493|Streptophyta	T	Histidine kinase	-	GO:0000302,GO:0002237,GO:0003674,GO:0003824,GO:0004672,GO:0004673,GO:0005575,GO:0005622,GO:0005623,GO:0005737,GO:0005773,GO:0005886,GO:0006464,GO:0006468,GO:0006793,GO:0006796,GO:0006807,GO:0006950,GO:0006979,GO:0007154,GO:0007165,GO:0007275,GO:0008150,GO:0008152,GO:0009605,GO:0009607,GO:0009617,GO:0009636,GO:0009719,GO:0009725,GO:0009735,GO:0009736,GO:0009755,GO:0009787,GO:0009788,GO:0009966,GO:…	-	-	-	-	-	-	-	-	-	-	HATPase_c,HisKA,Response_reg
Down-regulated	Cm104250.1	-3.95349	5.14e-45	Cm104250.1	85681.XP_006435193.1	6.4e-235	645	28MZH@1|root,2QUID@2759|Eukaryota,37IWC@33090|Viridiplantae,3GA15@35493|Streptophyta	35493|Streptophyta	S	thaumatin-like protein	-	-	-	-	-	-	-	-	-	-	-	-	Thaumatin
Down-regulated	Cm232360.1	-3.9409	0.0282161	Cm232360.1	85681.XP_006426101.1	4.58e-122	349	2A43K@1|root,2RY6K@2759|Eukaryota,37TR6@33090|Viridiplantae,3GI2B@35493|Streptophyta	35493|Streptophyta	S	Domain of unknown function (DUF4228)	-	-	-	-	-	-	-	-	-	-	-	-	DUF4228
Down-regulated	Cm150950.1	-3.93977	1.16e-06	Cm150950.1	2711.XP_006473537.1	1.6e-158	447	2D4G8@1|root,2SV1K@2759|Eukaryota,380VS@33090|Viridiplantae,3GKXF@35493|Streptophyta	35493|Streptophyta	-	-	-	-	-	-	-	-	-	-	-	-	-	-	-
Down-regulated	Cm141520.1	-3.93258	0.00125758	Cm141520.1	85681.XP_006446489.1	5.14e-293	798	28K72@1|root,2QQSM@2759|Eukaryota,37PTC@33090|Viridiplantae,3GGYE@35493|Streptophyta	35493|Streptophyta	S	Belongs to the 'GDSL' lipolytic enzyme family	-	GO:0005575,GO:0005618,GO:0005623,GO:0005911,GO:0009505,GO:0009506,GO:0030054,GO:0030312,GO:0044464,GO:0055044,GO:0071944	-	-	-	-	-	-	-	-	-	-	Lipase_GDSL
Down-regulated	Cm324460.1	-3.91596	0.00688752	Cm324460.1	2711.XP_006488953.1	2.65e-94	294	KOG1901@1|root,KOG1901@2759|Eukaryota,37HJF@33090|Viridiplantae,3GAHU@35493|Streptophyta	35493|Streptophyta	O	YTH domain-containing family protein	-	-	-	ko:K20102	-	-	-	-	ko00000,ko03019	-	-	-	YTH
Down-regulated	Cm197260.1	-3.91432	0.00649803	Cm197260.1	2711.XP_006471910.1	0	909	KOG4282@1|root,KOG4282@2759|Eukaryota,37KB3@33090|Viridiplantae,3GA63@35493|Streptophyta	35493|Streptophyta	K	Trihelix transcription factor	-	GO:0000976,GO:0001067,GO:0001158,GO:0003674,GO:0003676,GO:0003677,GO:0003690,GO:0003700,GO:0005488,GO:0005515,GO:0005516,GO:0005575,GO:0005622,GO:0005623,GO:0005634,GO:0006355,GO:0008150,GO:0009889,GO:0009891,GO:0009893,GO:0010468,GO:0010556,GO:0010557,GO:0010604,GO:0010628,GO:0019219,GO:0019222,GO:0031323,GO:0031325,GO:0031326,GO:0031328,GO:0035326,GO:0043226,GO:0043227,GO:0043229,GO:0043231,GO:…	-	-	-	-	-	-	-	-	-	-	Myb_DNA-bind_4
Down-regulated	Cm155960.1	-3.91294	0.00586241	Cm155960.1	2711.XP_006464489.1	0	1028	COG2124@1|root,KOG0157@2759|Eukaryota,37JT4@33090|Viridiplantae,3GD5V@35493|Streptophyta	35493|Streptophyta	Q	cytochrome P450	-	-	-	-	-	-	-	-	-	-	-	-	p450
Down-regulated	Cm274820.1	-3.90739	0.00595282	Cm274820.1	85681.XP_006424440.1	3.09e-178	502	KOG1721@1|root,KOG1721@2759|Eukaryota,37JGV@33090|Viridiplantae,3GFBT@35493|Streptophyta	35493|Streptophyta	S	ZINC FINGER protein	-	GO:0003674,GO:0003676,GO:0003677,GO:0003700,GO:0005488,GO:0005575,GO:0005622,GO:0005623,GO:0005634,GO:0006355,GO:0008150,GO:0009889,GO:0010468,GO:0010556,GO:0019219,GO:0019222,GO:0031323,GO:0031326,GO:0043226,GO:0043227,GO:0043229,GO:0043231,GO:0043565,GO:0044424,GO:0044464,GO:0050789,GO:0050794,GO:0051171,GO:0051252,GO:0060255,GO:0065007,GO:0080090,GO:0097159,GO:0140110,GO:1901363,GO:1903506,GO:…	-	-	-	-	-	-	-	-	-	-	zf-C2H2_6
Down-regulated	Cm095540.1	-3.90603	0.0286018	Cm095540.1	2711.XP_006471006.1	0	1618	COG2940@1|root,KOG1081@2759|Eukaryota,388I9@33090|Viridiplantae,3GXAQ@35493|Streptophyta	35493|Streptophyta	K	PHD zinc finger	-	-	-	-	-	-	-	-	-	-	-	-	-
Down-regulated	Cm050020.1	-3.90037	0.00042923	Cm050020.1	85681.XP_006430661.1	5.15e-175	495	KOG3002@1|root,KOG3002@2759|Eukaryota,37NYH@33090|Viridiplantae,3GGB6@35493|Streptophyta	35493|Streptophyta	O	E3 ubiquitin-protein ligase that mediates ubiquitination and subsequent proteasomal degradation of target proteins. E3 ubiquitin ligases accept ubiquitin from an E2 ubiquitin- conjugating enzyme in the form of a thioester and then directly transfers the ubiquitin to targeted substrates	-	GO:0003674,GO:0003824,GO:0004842,GO:0006464,GO:0006807,GO:0008150,GO:0008152,GO:0009314,GO:0009411,GO:0009416,GO:0009628,GO:0009987,GO:0016567,GO:0016740,GO:0019538,GO:0019787,GO:0032446,GO:0036211,GO:0043170,GO:0043412,GO:0044237,GO:0044238,GO:0044260,GO:0044267,GO:0050896,GO:0061630,GO:0061659,GO:0070647,GO:0071704,GO:0140096,GO:1901564	2.3.2.27	ko:K04506	ko04013,ko04115,ko04120,ko04310,map04013,map04115,map04120,map04310	-	-	-	ko00000,ko00001,ko01000,ko04121	-	-	-	Sina
Down-regulated	Cm121310.1	-3.89984	0.025653	Cm121310.1	2711.XP_006468116.1	0	1605	COG1657@1|root,KOG0497@2759|Eukaryota,37T4V@33090|Viridiplantae,3GHIZ@35493|Streptophyta	35493|Streptophyta	I	Belongs to the terpene cyclase mutase family	-	-	5.4.99.39	ko:K15813	ko00909,ko01110,map00909,map01110	-	R06469	RC01863	ko00000,ko00001,ko01000	-	-	-	SQHop_cyclase_C,SQHop_cyclase_N
Down-regulated	Cm179200.1	-3.89609	0.0251727	Cm179200.1	4081.Solyc06g075670.1.1	1.23e-17	75.1	COG5147@1|root,KOG0048@2759|Eukaryota	2759|Eukaryota	ADK	RNA polymerase II transcription regulator recruiting activity	-	GO:0000981,GO:0000988,GO:0000989,GO:0001067,GO:0001076,GO:0001101,GO:0001134,GO:0001135,GO:0003674,GO:0003676,GO:0003677,GO:0003700,GO:0005488,GO:0005575,GO:0005622,GO:0005623,GO:0005634,GO:0006355,GO:0006357,GO:0008150,GO:0009719,GO:0009723,GO:0009725,GO:0009739,GO:0009751,GO:0009753,GO:0009889,GO:0009987,GO:0010033,GO:0010035,GO:0010038,GO:0010200,GO:0010243,GO:0010468,GO:0010556,GO:0014070,GO:…	-	ko:K09422	-	-	-	-	ko00000,ko03000	-	-	-	Myb_DNA-binding
Down-regulated	Cm204130.1	-3.89478	0.00020717	Cm204130.1	2711.XP_006466253.1	0	1248	COG1131@1|root,KOG0061@2759|Eukaryota,37IF3@33090|Viridiplantae,3G8G0@35493|Streptophyta	35493|Streptophyta	Q	ABC transporter G family member	-	GO:0000003,GO:0001101,GO:0003002,GO:0003006,GO:0003674,GO:0003824,GO:0005215,GO:0005319,GO:0005342,GO:0005488,GO:0005515,GO:0005575,GO:0005623,GO:0005886,GO:0006810,GO:0006811,GO:0006820,GO:0006869,GO:0006950,GO:0006970,GO:0007275,GO:0007389,GO:0008028,GO:0008150,GO:0008509,GO:0008514,GO:0009611,GO:0009628,GO:0009651,GO:0009653,GO:0009719,GO:0009725,GO:0009737,GO:0009790,GO:0009791,GO:0009793,GO:…	-	-	-	-	-	-	-	-	-	-	ABC2_membrane,ABC_tran
Down-regulated	Cm048850.1	-3.89366	1.06e-06	Cm048850.1	2711.XP_006488017.1	3.39e-224	616	COG2273@1|root,2QQC7@2759|Eukaryota,37K4Z@33090|Viridiplantae,3GA9M@35493|Streptophyta	35493|Streptophyta	G	Catalyzes xyloglucan endohydrolysis (XEH) and or endotransglycosylation (XET). Cleaves and religates xyloglucan polymers, an essential constituent of the primary cell wall, and thereby participates in cell wall construction of growing tissues	-	GO:0003674,GO:0003824,GO:0004553,GO:0008150,GO:0008152,GO:0009056,GO:0009987,GO:0016787,GO:0016798,GO:0016998,GO:0033946,GO:0043170,GO:0044036,GO:0044237,GO:0044248,GO:0044260,GO:0052736,GO:0071554,GO:0071704	2.4.1.207	ko:K08235	-	-	-	-	ko00000,ko01000	-	-	-	Glyco_hydro_16,XET_C
Down-regulated	Cm154660.1	-3.88873	0.0189643	Cm154660.1	2711.XP_006486000.1	2.49e-238	658	295ZV@1|root,2RCYF@2759|Eukaryota,37MIM@33090|Viridiplantae,3G9ZD@35493|Streptophyta	35493|Streptophyta	S	membrane-associated kinase regulator 4	-	GO:0005575,GO:0005911,GO:0009506,GO:0030054,GO:0055044	-	-	-	-	-	-	-	-	-	-	-
Down-regulated	Cm073510.1	-3.8805	8.74e-05	Cm073510.1	85681.XP_006438142.1	0	1017	COG2124@1|root,KOG0156@2759|Eukaryota,37JZ1@33090|Viridiplantae,3GDBY@35493|Streptophyta	35493|Streptophyta	Q	cytochrome P450	-	GO:0003674,GO:0003824,GO:0004497,GO:0005575,GO:0005622,GO:0005623,GO:0005737,GO:0005783,GO:0005789,GO:0008150,GO:0008152,GO:0009058,GO:0012505,GO:0016020,GO:0016491,GO:0016705,GO:0016709,GO:0019748,GO:0031090,GO:0031984,GO:0042175,GO:0043226,GO:0043227,GO:0043229,GO:0043231,GO:0044422,GO:0044424,GO:0044425,GO:0044432,GO:0044444,GO:0044446,GO:0044464,GO:0044550,GO:0055114,GO:0098827	-	ko:K20617	-	-	-	-	ko00000,ko00199	-	-	-	p450
Down-regulated	Cm245760.1	-3.84912	1.32e-18	Cm245760.1	2711.XP_006467767.1	3.83e-256	702	2CSGD@1|root,2RBT7@2759|Eukaryota,37RKF@33090|Viridiplantae,3GARV@35493|Streptophyta	35493|Streptophyta	K	dof zinc finger protein	-	-	-	-	-	-	-	-	-	-	-	-	zf-Dof
Down-regulated	Cm147360.1	-3.84702	3.59e-10	Cm147360.1	2711.XP_006475907.1	0	1058	KOG1721@1|root,KOG1721@2759|Eukaryota,37JSG@33090|Viridiplantae,3GH78@35493|Streptophyta	35493|Streptophyta	K	ZINC FINGER protein	-	-	-	ko:K13210	-	-	-	-	ko00000,ko03019,ko03041	-	-	-	zf-C2H2,zf-C2H2_jaz
Down-regulated	Cm263340.1	-3.82939	7.53e-09
Down-regulated	Cm153150.1	-3.8291	0.00985938	Cm153150.1	85681.XP_006419891.1	6.02e-129	367	2AHAV@1|root,2RZ1W@2759|Eukaryota,37UZ8@33090|Viridiplantae,3GIQT@35493|Streptophyta	35493|Streptophyta	S	Plastocyanin-like domain	-	-	-	-	-	-	-	-	-	-	-	-	Cu_bind_like
Down-regulated	Cm242180.1	-3.8183	2.79e-11	Cm242180.1	2711.XP_006480043.1	3.38e-72	217	2CKNG@1|root,2SEBW@2759|Eukaryota,37XWY@33090|Viridiplantae	33090|Viridiplantae	S	Domain of unknown function (DUF3511)	-	-	-	-	-	-	-	-	-	-	-	-	DUF3511
Down-regulated	Cm040350.1	-3.81795	0.000106031	Cm040350.1	85681.XP_006434271.1	0	1077	COG0318@1|root,KOG1176@2759|Eukaryota,37KT0@33090|Viridiplantae,3GMZG@35493|Streptophyta	35493|Streptophyta	I	ligase activity	-	-	-	-	-	-	-	-	-	-	-	-	AMP-binding,AMP-binding_C
Down-regulated	Cm178840.1	-3.80826	0.0245857	Cm178840.1	2711.XP_006488296.1	1.1e-232	646	COG0706@1|root,KOG1239@2759|Eukaryota,37IIV@33090|Viridiplantae,3GB9B@35493|Streptophyta	35493|Streptophyta	OU	Inner membrane protein PPF-1	-	GO:0003674,GO:0005488,GO:0005515,GO:0005575,GO:0005622,GO:0005623,GO:0005737,GO:0006605,GO:0006612,GO:0006810,GO:0006886,GO:0006996,GO:0008104,GO:0008150,GO:0009507,GO:0009534,GO:0009535,GO:0009536,GO:0009579,GO:0009657,GO:0009668,GO:0009987,GO:0010027,GO:0015031,GO:0015833,GO:0016020,GO:0016043,GO:0017038,GO:0019904,GO:0022607,GO:0031976,GO:0031984,GO:0032991,GO:0033036,GO:0033365,GO:0034357,GO:…	-	ko:K03217	ko02024,ko03060,ko03070,map02024,map03060,map03070	M00335	-	-	ko00000,ko00001,ko00002,ko02044,ko03029	2.A.9	-	-	60KD_IMP
Down-regulated	Cm215730.1	-3.79421	0.0309176	Cm215730.1	85681.XP_006427923.1	1.14e-52	166	2DZGQ@1|root,2S70R@2759|Eukaryota,37WQX@33090|Viridiplantae,3GKTH@35493|Streptophyta	35493|Streptophyta	S	Domain of unknown function (DUF3511)	-	-	-	-	-	-	-	-	-	-	-	-	DUF3511
Down-regulated	Cm024310.1	-3.7914	0.0232073	Cm024310.1	2711.XP_006481805.1	1.12e-224	624	COG0697@1|root,KOG2766@2759|Eukaryota,37RAC@33090|Viridiplantae,3GGAP@35493|Streptophyta	35493|Streptophyta	EG	Solute carrier family 35 member	-	-	-	ko:K15287	-	-	-	-	ko00000,ko02000	-	-	-	SLC35F
Down-regulated	Cm137970.1	-3.79093	1.26e-14	Cm137970.1	85681.XP_006427604.1	6.64e-268	765	KOG4658@1|root,KOG4658@2759|Eukaryota,37M27@33090|Viridiplantae,3GBWJ@35493|Streptophyta	35493|Streptophyta	T	Belongs to the disease resistance NB-LRR family	-	-	-	ko:K13459	ko04626,map04626	-	-	-	ko00000,ko00001	-	-	-	LRR_4,LRR_8,NB-ARC
Down-regulated	Cm192950.1	-3.75171	0.0202028	Cm192950.1	2711.XP_006471699.1	2.41e-109	328	28M37@1|root,2QTJX@2759|Eukaryota,37PEB@33090|Viridiplantae,3GDPH@35493|Streptophyta	35493|Streptophyta	S	shikimate	-	-	2.3.1.133	ko:K13065	ko00940,ko00941,ko00945,ko01100,ko01110,map00940,map00941,map00945,map01100,map01110	M00039	R01945,R02416,R07432,R07433	RC00004,RC00055,RC02864	ko00000,ko00001,ko00002,ko01000	-	-	-	Transferase
Down-regulated	Cm051530.1	-3.74777	6.4e-05	Cm051530.1	85681.XP_006439446.1	0	1549	COG0464@1|root,KOG0737@2759|Eukaryota,37IX2@33090|Viridiplantae,3GC4V@35493|Streptophyta	35493|Streptophyta	O	ATPase family	-	GO:0000166,GO:0003674,GO:0003824,GO:0005488,GO:0005524,GO:0005575,GO:0005622,GO:0005623,GO:0005634,GO:0005737,GO:0005739,GO:0005740,GO:0005741,GO:0006605,GO:0006626,GO:0006810,GO:0006839,GO:0006886,GO:0006996,GO:0007005,GO:0008104,GO:0008144,GO:0008150,GO:0009987,GO:0015031,GO:0015833,GO:0016020,GO:0016043,GO:0016462,GO:0016787,GO:0016817,GO:0016818,GO:0016887,GO:0017038,GO:0017076,GO:0017111,GO:…	-	-	-	-	-	-	-	-	-	-	AAA
Down-regulated	Cm169530.1	-3.74689	0.00602021	Cm169530.1	2711.XP_006464857.1	3.6e-135	394	28N77@1|root,2QSKU@2759|Eukaryota,37MQ5@33090|Viridiplantae,3GP9Y@35493|Streptophyta	35493|Streptophyta	S	Encoded by	-	-	-	-	-	-	-	-	-	-	-	-	Transferase
Down-regulated	Cm075480.1	-3.71756	7.16e-05	Cm075480.1	2711.XP_006483902.1	0	842	COG0045@1|root,KOG1254@2759|Eukaryota,37IP2@33090|Viridiplantae,3GCZE@35493|Streptophyta	35493|Streptophyta	C	ATP-citrate synthase alpha chain protein	ACLA-1	GO:0003674,GO:0003824,GO:0003878,GO:0005575,GO:0005622,GO:0005623,GO:0005737,GO:0005829,GO:0006082,GO:0006084,GO:0006085,GO:0006139,GO:0006163,GO:0006164,GO:0006629,GO:0006631,GO:0006633,GO:0006637,GO:0006725,GO:0006732,GO:0006753,GO:0006790,GO:0006793,GO:0006796,GO:0006807,GO:0008150,GO:0008152,GO:0008610,GO:0009058,GO:0009108,GO:0009117,GO:0009150,GO:0009152,GO:0009165,GO:0009259,GO:0009260,GO:…	2.3.3.8	ko:K01648	ko00020,ko00720,ko01100,ko01110,ko01120,ko01130,map00020,map00720,map01100,map01110,map01120,map01130	-	R00352	RC00004,RC00067	ko00000,ko00001,ko01000,ko04147	-	-	-	ATP-grasp_2,Citrate_bind
Down-regulated	Cm119460.1	-3.71493	5.24e-06	Cm119460.1	85681.XP_006429788.1	2.19e-50	182	28YES@1|root,2R58N@2759|Eukaryota,37SR2@33090|Viridiplantae,3GFBN@35493|Streptophyta	35493|Streptophyta	S	36.4 kDa proline-rich	-	-	-	-	-	-	-	-	-	-	-	-	Hydrophob_seed
Down-regulated	Cm112240.1	-3.71289	0.000406602	Cm112240.1	2711.XP_006490919.1	2.95e-238	655	COG0451@1|root,KOG1502@2759|Eukaryota,37KRK@33090|Viridiplantae,3GEI0@35493|Streptophyta	35493|Streptophyta	V	vestitone reductase-like	-	-	1.1.1.348	ko:K13265	ko00943,ko01110,map00943,map01110	-	R07737	RC00235	ko00000,ko00001,ko01000	-	-	-	Epimerase
Down-regulated	Cm290050.1	-3.70569	4.46e-06	Cm290050.1	85681.XP_006430501.1	0	1004	COG2124@1|root,KOG0157@2759|Eukaryota,37IEK@33090|Viridiplantae,3G7DA@35493|Streptophyta	35493|Streptophyta	Q	cytochrome P450	-	-	-	-	-	-	-	-	-	-	-	-	p450
Down-regulated	Cm083430.1	-3.7031	0.0296672	Cm083430.1	85681.XP_006441833.1	0	989	COG2124@1|root,KOG0156@2759|Eukaryota,37QY3@33090|Viridiplantae,3GHDP@35493|Streptophyta	35493|Streptophyta	Q	Belongs to the cytochrome P450 family	-	-	1.14.14.1	ko:K07408,ko:K14985	ko00140,ko00380,ko00830,ko00980,ko00981,ko01100,ko04913,ko05204,map00140,map00380,map00830,map00980,map00981,map01100,map04913,map05204	-	R02354,R02355,R03089,R03408,R03629,R07000,R07001,R07021,R07022,R07079,R07080,R07081,R07085,R07087,R07098,R07099,R08143,R08390,R08392,R09418,R09423,R09442	RC00046,RC00661,RC00704,RC00723,RC00724,RC01444,RC01445,RC01693,RC01727,RC01732,RC01733,RC02531	ko00000,ko00001,ko00199,ko01000	-	-	-	p450
Down-regulated	Cm054330.1	-3.68835	0.047994	Cm054330.1	2711.XP_006474307.1	4.29e-308	843	KOG0800@1|root,KOG0800@2759|Eukaryota,37IEJ@33090|Viridiplantae,3GEXP@35493|Streptophyta	35493|Streptophyta	O	RING-H2 finger protein	-	GO:0003674,GO:0003824,GO:0004842,GO:0006464,GO:0006508,GO:0006511,GO:0006807,GO:0008150,GO:0008152,GO:0009056,GO:0009057,GO:0009987,GO:0010498,GO:0016567,GO:0016740,GO:0019538,GO:0019787,GO:0019941,GO:0030163,GO:0032446,GO:0036211,GO:0043161,GO:0043170,GO:0043412,GO:0043632,GO:0044237,GO:0044238,GO:0044248,GO:0044257,GO:0044260,GO:0044265,GO:0044267,GO:0051603,GO:0061630,GO:0061659,GO:0070647,GO:…	2.3.2.27	ko:K19041	-	-	-	-	ko00000,ko01000,ko04121	-	-	-	zf-RING_2
Down-regulated	Cm011860.1	-3.6874	1.68e-07
Down-regulated	Cm069200.1	-3.67263	0.000545116	Cm069200.1	2711.XP_006474924.1	0	994	COG2124@1|root,KOG0156@2759|Eukaryota,37QA7@33090|Viridiplantae,3GDM1@35493|Streptophyta	35493|Streptophyta	Q	Belongs to the cytochrome P450 family	-	GO:0003674,GO:0003824,GO:0004497,GO:0005575,GO:0008150,GO:0008152,GO:0009058,GO:0016020,GO:0016491,GO:0016705,GO:0016709,GO:0019748,GO:0044550,GO:0055114	1.14.14.19,1.14.14.32	ko:K00512,ko:K13267	ko00140,ko00943,ko01100,ko01110,ko04913,ko04917,ko04927,ko04934,map00140,map00943,map01100,map01110,map04913,map04917,map04927,map04934	M00109,M00110	R02211,R03783,R04852,R04853,R07711,R08517,R08518	RC00046,RC00607,RC00660,RC00923,RC01222	ko00000,ko00001,ko00002,ko00199,ko01000	-	-	-	p450
Down-regulated	Cm066730.1	-3.67186	0.0110827	Cm066730.1	85681.XP_006420104.1	2.26e-275	764	COG0666@1|root,KOG0504@2759|Eukaryota,37UME@33090|Viridiplantae,3GH9C@35493|Streptophyta	35493|Streptophyta	M	ankyrin repeat-containing protein	-	-	-	ko:K15502	-	-	-	-	ko00000,ko01009,ko03400	-	-	-	Ank,Ank_2,Ank_3,Ank_4,Ank_5,PGG
Down-regulated	Cm217550.1	-3.65627	0.0323291	Cm217550.1	2711.XP_006474175.1	0	1108	28JDF@1|root,2QRSB@2759|Eukaryota,37T72@33090|Viridiplantae,3G9XM@35493|Streptophyta	35493|Streptophyta	-	-	-	-	2.1.1.43	ko:K19199	ko00310,map00310	-	R03875,R04866,R04867	RC00003,RC00060,RC00181,RC00496	ko00000,ko00001,ko01000,ko03036	-	-	-	Rubis-subs-bind,SET
Down-regulated	Cm008670.1	-3.65349	0.00328533
Down-regulated	Cm184210.1	-3.62504	2.3e-05	Cm184210.1	2711.XP_006481109.1	0	1002	COG0534@1|root,KOG1347@2759|Eukaryota,37K8X@33090|Viridiplantae,3G7N4@35493|Streptophyta	35493|Streptophyta	U	Belongs to the multi antimicrobial extrusion (MATE) (TC 2.A.66.1) family	-	-	-	ko:K20359	-	-	-	-	ko00000,ko02000,ko04131	9.A.49.1	-	-	MIF,MatE
Down-regulated	Cm066030.1	-3.61512	1.24e-43	Cm066030.1	2711.XP_006473364.1	1.22e-181	509	COG1587@1|root,2QST9@2759|Eukaryota,37I1H@33090|Viridiplantae,3GG3B@35493|Streptophyta	35493|Streptophyta	H	Uroporphyrinogen-III synthase	-	GO:0003674,GO:0003824,GO:0004852,GO:0005575,GO:0005622,GO:0005623,GO:0005737,GO:0006082,GO:0006725,GO:0006778,GO:0006779,GO:0006780,GO:0006807,GO:0008150,GO:0008152,GO:0009058,GO:0009507,GO:0009536,GO:0009987,GO:0016053,GO:0016829,GO:0016835,GO:0016836,GO:0018130,GO:0019438,GO:0019752,GO:0033013,GO:0033014,GO:0034641,GO:0043226,GO:0043227,GO:0043229,GO:0043231,GO:0043436,GO:0044237,GO:0044249,GO:…	4.2.1.75	ko:K01719	ko00860,ko01100,ko01110,ko01120,map00860,map01100,map01110,map01120	M00121	R03165	RC01861	ko00000,ko00001,ko00002,ko01000	-	-	-	HEM4
Down-regulated	Cm259980.1	-3.6128	8.19e-23	Cm259980.1	2711.XP_006466974.1	0	2013	KOG1959@1|root,KOG1959@2759|Eukaryota,37JT3@33090|Viridiplantae,3G8X5@35493|Streptophyta	35493|Streptophyta	G	Lysosomal	-	GO:0000323,GO:0003674,GO:0003824,GO:0004553,GO:0004559,GO:0005575,GO:0005622,GO:0005623,GO:0005737,GO:0005764,GO:0005773,GO:0005975,GO:0005996,GO:0006013,GO:0006464,GO:0006517,GO:0006807,GO:0008150,GO:0008152,GO:0009100,GO:0009987,GO:0015923,GO:0016787,GO:0016798,GO:0019318,GO:0019538,GO:0036211,GO:0043170,GO:0043226,GO:0043227,GO:0043229,GO:0043231,GO:0043412,GO:0044237,GO:0044238,GO:0044260,GO:…	3.2.1.24	ko:K01191	ko00511,map00511	-	-	-	ko00000,ko00001,ko01000,ko04131	-	GH38	-	Alpha-mann_mid,Glyco_hydro_38,Glyco_hydro_38C
Down-regulated	Cm297930.1	-3.60716	0.00848564	Cm297930.1	85681.XP_006419207.1	1.66e-233	657	COG0553@1|root,KOG1000@2759|Eukaryota,37JEZ@33090|Viridiplantae,3GFEV@35493|Streptophyta	35493|Streptophyta	B	SWI SNF-related matrix-associated actin-dependent regulator of chromatin subfamily A-like protein	-	GO:0000018,GO:0000228,GO:0000733,GO:0003674,GO:0003676,GO:0003824,GO:0004518,GO:0004519,GO:0004520,GO:0004536,GO:0005488,GO:0005515,GO:0005575,GO:0005622,GO:0005623,GO:0005634,GO:0005657,GO:0005694,GO:0006139,GO:0006259,GO:0006260,GO:0006261,GO:0006275,GO:0006281,GO:0006725,GO:0006807,GO:0006950,GO:0006974,GO:0006996,GO:0008150,GO:0008152,GO:0008156,GO:0009058,GO:0009059,GO:0009314,GO:0009411,GO:…	3.6.4.12	ko:K14440	-	-	-	-	ko00000,ko01000,ko03036	-	-	-	Helicase_C,SNF2_N
Down-regulated	Cm116360.1	-3.60667	4.86e-14	Cm116360.1	2711.XP_006475203.1	3.37e-248	682	COG1635@1|root,KOG2960@2759|Eukaryota,37J38@33090|Viridiplantae,3GDWZ@35493|Streptophyta	35493|Streptophyta	H	Involved in biosynthesis of the thiamine precursor thiazole. Catalyzes the conversion of NAD and glycine to adenosine diphosphate 5-(2-hydroxyethyl)-4-methylthiazole-2-carboxylic acid (ADT), an adenylated thiazole intermediate. The reaction includes an iron-dependent sulfide transfer from a conserved cysteine residue of the protein to a thiazole intermediate. The enzyme can only undergo a single …	THI1	GO:0003674,GO:0005488,GO:0005506,GO:0005575,GO:0005622,GO:0005623,GO:0005737,GO:0005829,GO:0006725,GO:0006766,GO:0006767,GO:0006772,GO:0006790,GO:0006807,GO:0008150,GO:0008152,GO:0009058,GO:0009110,GO:0009228,GO:0009987,GO:0017144,GO:0018130,GO:0018131,GO:0019438,GO:0034641,GO:0042364,GO:0042723,GO:0042724,GO:0043167,GO:0043169,GO:0044237,GO:0044249,GO:0044271,GO:0044272,GO:0044281,GO:0044283,GO:…	-	ko:K03146	ko00730,ko01100,map00730,map01100	-	R10685	RC00033,RC03253,RC03254	ko00000,ko00001	-	-	-	Thi4
Down-regulated	Cm045430.1	-3.60581	0.0323118	Cm045430.1	2711.XP_006473276.1	3.29e-273	747	28K1Y@1|root,2RI18@2759|Eukaryota,37SMV@33090|Viridiplantae,3GGNE@35493|Streptophyta	35493|Streptophyta	S	bHLH-MYC and R2R3-MYB transcription factors N-terminal	-	-	-	-	-	-	-	-	-	-	-	-	bHLH-MYC_N
Down-regulated	Cm037710.1	-3.58564	0.0107603	Cm037710.1	2711.XP_006484407.1	2.42e-236	650	28ISK@1|root,2QR3U@2759|Eukaryota,37HFK@33090|Viridiplantae,3GAQH@35493|Streptophyta	35493|Streptophyta	S	leucoanthocyanidin	LAR1	-	1.17.1.3	ko:K13081	ko00941,ko01110,map00941,map01110	-	R06532,R06533,R06615	RC01552	ko00000,ko00001,ko01000	-	-	-	NmrA
Down-regulated	Cm187320.1	-3.57797	0.0416046
Down-regulated	Cm068810.1	-3.57353	1.22e-09	Cm068810.1	2711.XP_006474967.1	0	898	COG0025@1|root,KOG1965@2759|Eukaryota,37QU7@33090|Viridiplantae,3GH6Q@35493|Streptophyta	35493|Streptophyta	P	Sodium hydrogen exchanger	-	GO:0003674,GO:0005215,GO:0005451,GO:0005575,GO:0005623,GO:0005886,GO:0006810,GO:0006811,GO:0006812,GO:0006813,GO:0006814,GO:0006873,GO:0006885,GO:0008150,GO:0008324,GO:0009987,GO:0015075,GO:0015077,GO:0015078,GO:0015079,GO:0015081,GO:0015291,GO:0015297,GO:0015298,GO:0015299,GO:0015318,GO:0015385,GO:0015386,GO:0015491,GO:0015672,GO:0016020,GO:0019725,GO:0022804,GO:0022821,GO:0022857,GO:0022890,GO:…	-	ko:K14724	-	-	-	-	ko00000,ko02000	2.A.36.1.12,2.A.36.1.9	-	-	Na_H_Exchanger
Down-regulated	Cm065970.1	-3.55597	2.04e-07	Cm065970.1	2711.XP_006473374.1	1.34e-171	478	2CIVD@1|root,2QSFM@2759|Eukaryota,37KTS@33090|Viridiplantae,3G8G4@35493|Streptophyta	35493|Streptophyta	S	mizu-kussei	-	-	-	-	-	-	-	-	-	-	-	-	DUF617
Down-regulated	Cm317750.1	-3.54791	3.6e-05	Cm317750.1	2711.XP_006468260.1	9.94e-197	556	28N15@1|root,2RCII@2759|Eukaryota,37M5R@33090|Viridiplantae,3GF92@35493|Streptophyta	35493|Streptophyta	S	Remorin, C-terminal region	-	-	-	-	-	-	-	-	-	-	-	-	Remorin_C
Down-regulated	Cm305720.1	-3.54607	0.016179	Cm305720.1	85681.XP_006452231.1	9.72e-256	703	2C9MA@1|root,2QSFD@2759|Eukaryota,37IC0@33090|Viridiplantae,3GA2Y@35493|Streptophyta	35493|Streptophyta	-	-	-	-	-	-	-	-	-	-	-	-	-	-	DUF4477
Down-regulated	Cm166920.1	-3.54523	1.76e-05	Cm166920.1	2711.XP_006480853.1	5.95e-169	488	28HZS@1|root,2QQAK@2759|Eukaryota,37K94@33090|Viridiplantae,3GBH7@35493|Streptophyta	35493|Streptophyta	-	-	-	-	-	-	-	-	-	-	-	-	-	-	-
Down-regulated	Cm177940.1	-3.54278	2.16e-06	Cm177940.1	2711.XP_006479911.1	1.42e-186	520	KOG1603@1|root,KOG1603@2759|Eukaryota,37UTP@33090|Viridiplantae,3GIR8@35493|Streptophyta	35493|Streptophyta	P	Heavy-metal-associated domain	-	-	-	-	-	-	-	-	-	-	-	-	HMA
Down-regulated	Cm037150.1	-3.5427	0.00135541	Cm037150.1	2711.XP_006484292.1	1.49e-123	354	2C7YN@1|root,2RY8E@2759|Eukaryota,37TVC@33090|Viridiplantae,3GHYW@35493|Streptophyta	35493|Streptophyta	K	Basic leucine zipper	-	GO:0005575,GO:0005622,GO:0005623,GO:0005634,GO:0043226,GO:0043227,GO:0043229,GO:0043231,GO:0044424,GO:0044464	-	-	-	-	-	-	-	-	-	-	bZIP_1
Down-regulated	Cm085570.1	-3.53668	3.02e-07	Cm085570.1	85681.XP_006450746.1	0	943	COG0205@1|root,KOG2440@2759|Eukaryota,37J8W@33090|Viridiplantae,3G7FQ@35493|Streptophyta	35493|Streptophyta	G	Catalyzes the phosphorylation of D-fructose 6-phosphate to fructose 1,6-bisphosphate by ATP, the first committing step of glycolysis	-	GO:0003674,GO:0003824,GO:0003872,GO:0005575,GO:0005622,GO:0005623,GO:0005737,GO:0005829,GO:0005975,GO:0006082,GO:0006090,GO:0006091,GO:0006096,GO:0006139,GO:0006163,GO:0006164,GO:0006165,GO:0006725,GO:0006732,GO:0006733,GO:0006753,GO:0006754,GO:0006757,GO:0006793,GO:0006796,GO:0006807,GO:0008150,GO:0008152,GO:0008443,GO:0009056,GO:0009058,GO:0009108,GO:0009117,GO:0009123,GO:0009124,GO:0009126,GO:…	2.7.1.11	ko:K00850	ko00010,ko00030,ko00051,ko00052,ko00680,ko01100,ko01110,ko01120,ko01130,ko01200,ko01230,ko03018,ko04152,ko05230,map00010,map00030,map00051,map00052,map00680,map01100,map01110,map01120,map01130,map01200,map01230,map03018,map04152,map05230	M00001,M00345	R00756,R03236,R03237,R03238,R03239,R04779	RC00002,RC00017	ko00000,ko00001,ko00002,ko01000,ko01009,ko03019	-	-	-	PFK
Down-regulated	Cm209890.1	-3.53305	0.000447553	Cm209890.1	2711.XP_006472131.1	6.42e-210	581	KOG1623@1|root,KOG1623@2759|Eukaryota,37HIQ@33090|Viridiplantae,3GBIV@35493|Streptophyta	35493|Streptophyta	U	Mediates both low-affinity uptake and efflux of sugar across the membrane	-	GO:0003674,GO:0005215,GO:0005575,GO:0005623,GO:0005886,GO:0005887,GO:0006810,GO:0008150,GO:0008643,GO:0015144,GO:0016020,GO:0016021,GO:0022857,GO:0031224,GO:0031226,GO:0034219,GO:0044425,GO:0044459,GO:0044464,GO:0051119,GO:0051179,GO:0051234,GO:0055085,GO:0071702,GO:0071944	-	ko:K15382	-	-	-	-	ko00000,ko02000	9.A.58.1	-	-	MtN3_slv
Down-regulated	Cm080670.1	-3.53232	0.00288914	Cm080670.1	85681.XP_006419808.1	2.4e-313	853	KOG1339@1|root,KOG1339@2759|Eukaryota,37Q1N@33090|Viridiplantae,3G89Y@35493|Streptophyta	35493|Streptophyta	O	Belongs to the peptidase A1 family	-	-	-	-	-	-	-	-	-	-	-	-	TAXi_C,TAXi_N
Down-regulated	Cm098540.1	-3.52872	0.0324663
Down-regulated	Cm164400.1	-3.52549	0.00833948	Cm164400.1	2711.XP_006482740.1	0	898	KOG1192@1|root,KOG1192@2759|Eukaryota,37KEN@33090|Viridiplantae,3GARH@35493|Streptophyta	35493|Streptophyta	CG	Belongs to the UDP-glycosyltransferase family	-	GO:0003674,GO:0003824,GO:0005575,GO:0005622,GO:0005623,GO:0008194,GO:0016740,GO:0016757,GO:0016758,GO:0035251,GO:0043226,GO:0043227,GO:0043229,GO:0043231,GO:0044424,GO:0044464,GO:0046527,GO:0080043,GO:0080044	-	-	-	-	-	-	-	-	-	-	UDPGT
Down-regulated	Cm019170.1	-3.52458	7.42e-16	Cm019170.1	2711.XP_006476838.1	0	1557	COG0464@1|root,KOG0730@2759|Eukaryota,37KI9@33090|Viridiplantae,3G7QA@35493|Streptophyta	35493|Streptophyta	O	cell division cycle protein 48	-	GO:0005575,GO:0005623,GO:0005886,GO:0016020,GO:0044464,GO:0071944	-	ko:K13525	ko04141,ko05134,map04141,map05134	M00400,M00403	-	-	ko00000,ko00001,ko00002,ko03019,ko04131,ko04147	3.A.16.1	-	-	AAA,CDC48_2,CDC48_N,Vps4_C
Down-regulated	Cm052210.1	-3.50503	0.00124071	Cm052210.1	2711.XP_006476384.1	2.51e-70	212	2DZPQ@1|root,2S76Q@2759|Eukaryota,37WNI@33090|Viridiplantae,3GKY9@35493|Streptophyta	35493|Streptophyta	-	-	-	-	-	-	-	-	-	-	-	-	-	-	-
Down-regulated	Cm182680.1	-3.50426	0.0413626	Cm182680.1	2711.XP_006479463.1	0	2103	COG1215@1|root,2QPUN@2759|Eukaryota,37I4K@33090|Viridiplantae,3GAKG@35493|Streptophyta	35493|Streptophyta	G	Belongs to the glycosyltransferase 2 family. Plant cellulose synthase subfamily	-	GO:0000271,GO:0000278,GO:0000281,GO:0000910,GO:0003674,GO:0003824,GO:0005575,GO:0005622,GO:0005623,GO:0005737,GO:0005794,GO:0005886,GO:0005975,GO:0005976,GO:0006073,GO:0006950,GO:0006952,GO:0007049,GO:0008150,GO:0008152,GO:0009058,GO:0009059,GO:0009250,GO:0009605,GO:0009607,GO:0009617,GO:0009620,GO:0009832,GO:0009833,GO:0009834,GO:0009987,GO:0012505,GO:0016020,GO:0016051,GO:0016740,GO:0016757,GO:…	2.4.1.12	ko:K10999	-	-	-	-	ko00000,ko01000,ko01003,ko02000	4.D.3.1.4,4.D.3.1.7	GT2	-	Cellulose_synt,zf-UDP
Down-regulated	Cm138340.1	-3.49609	0.000114206	Cm138340.1	2711.XP_006494521.1	0	1224	COG4886@1|root,2QU7G@2759|Eukaryota,37PB9@33090|Viridiplantae,3G8U3@35493|Streptophyta	35493|Streptophyta	T	Probably inactive leucine-rich repeat receptor-like protein kinase	-	-	-	-	-	-	-	-	-	-	-	-	LRRNT_2,LRR_1,LRR_6,LRR_8,Pkinase
Down-regulated	Cm274830.1	-3.49194	6.26e-05	Cm274830.1	2711.XP_006488000.1	7.31e-154	433	COG2032@1|root,KOG0441@2759|Eukaryota,37Q1U@33090|Viridiplantae,3G8NX@35493|Streptophyta	35493|Streptophyta	P	Destroys radicals which are normally produced within the cells and which are toxic to biological systems	SODCP	GO:0000302,GO:0000303,GO:0000305,GO:0001101,GO:0003674,GO:0003824,GO:0004784,GO:0005488,GO:0005507,GO:0005575,GO:0005576,GO:0005615,GO:0005622,GO:0005623,GO:0005737,GO:0006801,GO:0006950,GO:0006970,GO:0006979,GO:0008150,GO:0008152,GO:0008270,GO:0009314,GO:0009411,GO:0009416,GO:0009507,GO:0009532,GO:0009536,GO:0009570,GO:0009579,GO:0009628,GO:0009636,GO:0009642,GO:0009651,GO:0009743,GO:0009744,GO:…	1.15.1.1	ko:K04565	ko04146,ko04213,ko05014,ko05016,ko05020,map04146,map04213,map05014,map05016,map05020	-	-	-	ko00000,ko00001,ko01000	-	-	-	Sod_Cu
Down-regulated	Cm147270.1	-3.48501	0.000239345	Cm147270.1	2711.XP_006475895.1	2.06e-168	470	COG5147@1|root,KOG0048@2759|Eukaryota,37UA8@33090|Viridiplantae,3GI4M@35493|Streptophyta	35493|Streptophyta	K	transcription factor	-	GO:0000981,GO:0000988,GO:0000989,GO:0001067,GO:0001076,GO:0001134,GO:0001135,GO:0003674,GO:0003676,GO:0003677,GO:0003700,GO:0005488,GO:0005575,GO:0005622,GO:0005623,GO:0005634,GO:0006355,GO:0006357,GO:0008150,GO:0009888,GO:0009889,GO:0009891,GO:0009893,GO:0009987,GO:0010026,GO:0010468,GO:0010556,GO:0010557,GO:0010604,GO:0010628,GO:0019219,GO:0019222,GO:0030154,GO:0031323,GO:0031325,GO:0031326,GO:…	-	ko:K09422	-	-	-	-	ko00000,ko03000	-	-	-	Myb_DNA-binding
Down-regulated	Cm215710.1	-3.48425	0.0104181	Cm215710.1	85681.XP_006427919.1	6.97e-49	155	2C0G5@1|root,2SFNR@2759|Eukaryota,37Y00@33090|Viridiplantae	33090|Viridiplantae	-	-	-	-	-	-	-	-	-	-	-	-	-	-	-
Down-regulated	Cm108630.1	-3.4807	3.3e-06	Cm108630.1	2711.XP_006472359.1	1.38e-79	242	2D5WB@1|root,2S55V@2759|Eukaryota,37W9J@33090|Viridiplantae,3GKQ9@35493|Streptophyta	35493|Streptophyta	-	-	-	-	-	-	-	-	-	-	-	-	-	-	-
Down-regulated	Cm043070.1	-3.47766	3.05e-10	Cm043070.1	85681.XP_006446997.1	6.96e-223	620	COG0382@1|root,2QZ7Z@2759|Eukaryota,37HDV@33090|Viridiplantae,3GHAJ@35493|Streptophyta	35493|Streptophyta	H	homogentisate phytyltransferase 1, chloroplastic-like	-	-	2.5.1.115,2.5.1.116,2.5.1.138	ko:K09833,ko:K21587	ko00130,ko01100,ko01110,map00130,map01100,map01110	M00112	R07500,R10708,R11602,R11603	RC01840,RC02895	ko00000,ko00001,ko00002,ko01000,ko01006	-	-	-	UbiA
Down-regulated	Cm007490.1	-3.46749	3.24e-17	Cm007490.1	2711.XP_006473942.1	2.13e-135	384	KOG0800@1|root,KOG0800@2759|Eukaryota,37V5C@33090|Viridiplantae,3GHQG@35493|Streptophyta	35493|Streptophyta	O	E3 ubiquitin-protein ligase	-	GO:0001664,GO:0003674,GO:0003824,GO:0004842,GO:0005102,GO:0005109,GO:0005488,GO:0005515,GO:0005575,GO:0005623,GO:0005886,GO:0005887,GO:0006464,GO:0006508,GO:0006511,GO:0006807,GO:0007154,GO:0007165,GO:0007166,GO:0007267,GO:0008150,GO:0008152,GO:0008283,GO:0009056,GO:0009057,GO:0009966,GO:0009968,GO:0009987,GO:0010646,GO:0010648,GO:0016020,GO:0016021,GO:0016055,GO:0016567,GO:0016740,GO:0019538,GO:…	-	-	-	-	-	-	-	-	-	-	zf-RING_2
Down-regulated	Cm198610.1	-3.45422	0.00136294
Down-regulated	Cm145500.1	-3.44811	0.0218865	Cm145500.1	2711.XP_006467290.1	1.83e-83	247	2DZH4@1|root,2S714@2759|Eukaryota,37WNM@33090|Viridiplantae,3GKGD@35493|Streptophyta	35493|Streptophyta	S	BEST Arabidopsis thaliana protein match is	-	-	-	-	-	-	-	-	-	-	-	-	-
Down-regulated	Cm295020.1	-3.44469	0.0250492	Cm295020.1	2711.XP_006479572.1	6.86e-164	461	COG0489@1|root,KOG3022@2759|Eukaryota,37JNQ@33090|Viridiplantae,3GBZ5@35493|Streptophyta	35493|Streptophyta	D	Iron-sulfur protein	-	-	-	ko:K03593	-	-	-	-	ko00000,ko03029,ko03036	-	-	-	ParA
Down-regulated	Cm106810.1	-3.43515	3.74e-14	Cm106810.1	2711.XP_006491295.1	0	1379	28JYJ@1|root,2QTME@2759|Eukaryota,37M8F@33090|Viridiplantae,3G932@35493|Streptophyta	35493|Streptophyta	K	Auxin response factors (ARFs) are transcriptional factors that bind specifically to the DNA sequence 5'-TGTCTC-3' found in the auxin-responsive promoter elements (AuxREs)	ARF11	GO:0003674,GO:0003700,GO:0005575,GO:0005622,GO:0005623,GO:0005634,GO:0005911,GO:0006355,GO:0008150,GO:0009506,GO:0009889,GO:0010468,GO:0010556,GO:0019219,GO:0019222,GO:0030054,GO:0031323,GO:0031326,GO:0043226,GO:0043227,GO:0043229,GO:0043231,GO:0044424,GO:0044464,GO:0050789,GO:0050794,GO:0051171,GO:0051252,GO:0055044,GO:0060255,GO:0065007,GO:0080090,GO:0140110,GO:1903506,GO:2000112,GO:2001141	-	ko:K14486	ko04075,map04075	-	-	-	ko00000,ko00001	-	-	-	AUX_IAA,Auxin_resp,B3
Down-regulated	Cm116280.1	-3.43107	1.59e-05	Cm116280.1	2711.XP_006483144.1	8.91e-154	433	KOG0800@1|root,KOG0800@2759|Eukaryota,37U2K@33090|Viridiplantae,3GHZW@35493|Streptophyta	35493|Streptophyta	O	E3 ubiquitin-protein ligase	-	-	2.3.2.27	ko:K11982,ko:K22378	-	-	-	-	ko00000,ko01000,ko04121,ko04131	-	-	-	zf-RING_2
Down-regulated	Cm169460.1	-3.43016	9.19e-08	Cm169460.1	85681.XP_006424152.1	0	1114	2CCM3@1|root,2QXJW@2759|Eukaryota,37R8F@33090|Viridiplantae,3GBTJ@35493|Streptophyta	35493|Streptophyta	-	-	-	-	-	-	-	-	-	-	-	-	-	-	-
Down-regulated	Cm048440.1	-3.42694	0.00125758	Cm048440.1	85681.XP_006424085.1	1.28e-284	791	28N76@1|root,2QUSH@2759|Eukaryota,37JC6@33090|Viridiplantae,3GCMN@35493|Streptophyta	35493|Streptophyta	S	Protein FAF-like, chloroplastic	-	-	-	ko:K09528	-	-	-	-	ko00000,ko03041,ko03110	-	-	-	FAF
Down-regulated	Cm013060.1	-3.425	0.000131845	Cm013060.1	85681.XP_006439006.1	7.71e-129	368	2B3NZ@1|root,2S0FC@2759|Eukaryota,37UT5@33090|Viridiplantae,3GJ3W@35493|Streptophyta	35493|Streptophyta	S	Belongs to the plant LTP family	-	-	-	-	-	-	-	-	-	-	-	-	LTP_2
Down-regulated	Cm113600.1	-3.41926	0.00186371	Cm113600.1	85681.XP_006433498.1	9.28e-74	226	COG5641@1|root,KOG1601@2759|Eukaryota,37UT4@33090|Viridiplantae,3GJ4S@35493|Streptophyta	35493|Streptophyta	K	GATA transcription factor	-	-	-	-	-	-	-	-	-	-	-	-	GATA
Down-regulated	Cm175930.1	-3.4069	0.00147247	Cm175930.1	2711.XP_006471875.1	1.79e-129	374	2AQ9B@1|root,2RZIF@2759|Eukaryota,37UVK@33090|Viridiplantae,3GI0N@35493|Streptophyta	35493|Streptophyta	S	Protein FANTASTIC FOUR	-	-	-	-	-	-	-	-	-	-	-	-	FAF
Down-regulated	Cm113690.1	-3.39104	4e-06	Cm113690.1	2711.XP_006472179.1	4.82e-240	663	28NIN@1|root,2QV49@2759|Eukaryota,37M4P@33090|Viridiplantae,3GDQ6@35493|Streptophyta	35493|Streptophyta	S	Protein of unknown function (DUF1645)	-	-	-	-	-	-	-	-	-	-	-	-	DUF1645
Down-regulated	Cm051750.1	-3.38029	9.13e-10	Cm051750.1	85681.XP_006439407.1	1.59e-223	617	290FS@1|root,2R7AV@2759|Eukaryota,37V58@33090|Viridiplantae,3G7PM@35493|Streptophyta	35493|Streptophyta	K	transcription factor	-	GO:0000003,GO:0003006,GO:0003674,GO:0003676,GO:0003677,GO:0003700,GO:0005488,GO:0005515,GO:0005575,GO:0005622,GO:0005623,GO:0005634,GO:0006355,GO:0007275,GO:0008150,GO:0009790,GO:0009791,GO:0009793,GO:0009889,GO:0010154,GO:0010468,GO:0010556,GO:0019219,GO:0019222,GO:0022414,GO:0022622,GO:0031323,GO:0031326,GO:0032501,GO:0032502,GO:0042802,GO:0043226,GO:0043227,GO:0043229,GO:0043231,GO:0043565,GO:…	-	-	-	-	-	-	-	-	-	-	AP2
Down-regulated	Cm151840.1	-3.37817	2.11e-06	Cm151840.1	2711.XP_006468030.1	3.2e-173	485	2BHQD@1|root,2S1CD@2759|Eukaryota,37VUP@33090|Viridiplantae,3GJHD@35493|Streptophyta	35493|Streptophyta	-	-	-	-	-	-	-	-	-	-	-	-	-	-	DUF761
Down-regulated	Cm069270.1	-3.36965	9.45e-05	Cm069270.1	2711.XP_006474919.1	0	988	COG2124@1|root,KOG0156@2759|Eukaryota,37QA7@33090|Viridiplantae,3GDM1@35493|Streptophyta	35493|Streptophyta	Q	Belongs to the cytochrome P450 family	-	GO:0003674,GO:0003824,GO:0004497,GO:0005575,GO:0008150,GO:0008152,GO:0009058,GO:0016020,GO:0016491,GO:0016705,GO:0016709,GO:0019748,GO:0044550,GO:0055114	1.14.14.19,1.14.14.32	ko:K00512,ko:K13267	ko00140,ko00943,ko01100,ko01110,ko04913,ko04917,ko04927,ko04934,map00140,map00943,map01100,map01110,map04913,map04917,map04927,map04934	M00109,M00110	R02211,R03783,R04852,R04853,R07711,R08517,R08518	RC00046,RC00607,RC00660,RC00923,RC01222	ko00000,ko00001,ko00002,ko00199,ko01000	-	-	-	p450
Down-regulated	Cm214740.1	-3.35855	3.23e-08	Cm214740.1	85681.XP_006429542.1	6.35e-98	285	2CI3F@1|root,2RY4X@2759|Eukaryota,37UTW@33090|Viridiplantae,3GJGR@35493|Streptophyta	35493|Streptophyta	S	Transcription factor	-	-	-	-	-	-	-	-	-	-	-	-	-
Down-regulated	Cm157340.1	-3.3566	0.000134345	Cm157340.1	85681.XP_006426658.1	2.74e-115	336	COG0596@1|root,KOG1454@2759|Eukaryota,37IDK@33090|Viridiplantae,3GC6Q@35493|Streptophyta	35493|Streptophyta	S	Alpha/beta hydrolase family	-	-	-	-	-	-	-	-	-	-	-	-	Abhydrolase_1,Abhydrolase_6
Down-regulated	Cm248110.1	-3.35027	0.00115845
Down-regulated	Cm073130.1	-3.34929	0.000764239	Cm073130.1	2711.XP_006484340.1	0	1394	COG0666@1|root,KOG0504@2759|Eukaryota,37M8Y@33090|Viridiplantae,3GHN4@35493|Streptophyta	35493|Streptophyta	S	Ankyrin repeats (3 copies)	-	-	-	-	-	-	-	-	-	-	-	-	Ank_2,Ank_3,Ank_4
Down-regulated	Cm126110.1	-3.33954	0.028652	Cm126110.1	85681.XP_006452974.1	1.14e-288	789	COG0515@1|root,KOG1187@2759|Eukaryota,37TCR@33090|Viridiplantae,3GGA5@35493|Streptophyta	35493|Streptophyta	T	Serine threonine-protein kinase	ARSK1	GO:0003674,GO:0003824,GO:0004672,GO:0004674,GO:0004675,GO:0004888,GO:0005575,GO:0005623,GO:0005886,GO:0006464,GO:0006468,GO:0006793,GO:0006796,GO:0006807,GO:0007154,GO:0007165,GO:0007166,GO:0007167,GO:0007178,GO:0008150,GO:0008152,GO:0009987,GO:0016020,GO:0016301,GO:0016310,GO:0016740,GO:0016772,GO:0016773,GO:0019199,GO:0019538,GO:0023052,GO:0036211,GO:0038023,GO:0043170,GO:0043412,GO:0044237,GO:…	-	-	-	-	-	-	-	-	-	-	Pkinase,Pkinase_Tyr
Down-regulated	Cm229350.1	-3.32236	1.62e-14
Down-regulated	Cm009450.1	-3.3188	0.012834	Cm009450.1	2711.XP_006493457.1	2.05e-207	578	28IJ6@1|root,2QUXV@2759|Eukaryota,37HVI@33090|Viridiplantae,3GC64@35493|Streptophyta	35493|Streptophyta	K	AP2-like ethylene-responsive transcription factor	-	GO:0000981,GO:0001101,GO:0003674,GO:0003700,GO:0006355,GO:0006357,GO:0006950,GO:0006970,GO:0008150,GO:0009414,GO:0009415,GO:0009628,GO:0009651,GO:0009719,GO:0009725,GO:0009737,GO:0009889,GO:0009891,GO:0009893,GO:0010029,GO:0010033,GO:0010035,GO:0010187,GO:0010468,GO:0010556,GO:0010557,GO:0010565,GO:0010604,GO:0019216,GO:0019217,GO:0019219,GO:0019222,GO:0031323,GO:0031325,GO:0031326,GO:0031328,GO:…	-	ko:K09285	-	-	-	-	ko00000,ko03000	-	-	-	AP2
Down-regulated	Cm014860.1	-3.30891	0.00578755	Cm014860.1	2711.XP_006477310.1	0	1016	COG0534@1|root,KOG1347@2759|Eukaryota,37SAR@33090|Viridiplantae,3G7EP@35493|Streptophyta	35493|Streptophyta	V	Belongs to the multi antimicrobial extrusion (MATE) (TC 2.A.66.1) family	-	GO:0000041,GO:0003674,GO:0005215,GO:0005575,GO:0005623,GO:0005886,GO:0006810,GO:0006811,GO:0006812,GO:0006855,GO:0008150,GO:0009987,GO:0010033,GO:0010035,GO:0010037,GO:0010119,GO:0015238,GO:0015691,GO:0015893,GO:0016020,GO:0022857,GO:0030001,GO:0035690,GO:0042221,GO:0042493,GO:0044464,GO:0050789,GO:0050794,GO:0050896,GO:0051179,GO:0051234,GO:0051235,GO:0051238,GO:0051716,GO:0055085,GO:0065007,GO:…	-	ko:K03327	-	-	-	-	ko00000,ko02000	2.A.66.1	-	-	MatE
Down-regulated	Cm190470.1	-3.29739	0.0112538	Cm190470.1	4081.Solyc00g125990.1.1	2.54e-71	223	COG1007@1|root,KOG4668@2759|Eukaryota,37KKM@33090|Viridiplantae,3GCSG@35493|Streptophyta,44UBZ@71274|asterids	35493|Streptophyta	C	Proton-conducting membrane transporter	nad2	GO:0005575,GO:0005622,GO:0005623,GO:0005737,GO:0005739,GO:0005740,GO:0005743,GO:0016020,GO:0019866,GO:0031090,GO:0031966,GO:0031967,GO:0031975,GO:0043226,GO:0043227,GO:0043229,GO:0043231,GO:0044422,GO:0044424,GO:0044429,GO:0044444,GO:0044446,GO:0044464	1.6.5.3	ko:K03879	ko00190,ko01100,ko04714,ko04723,ko05012,map00190,map01100,map04714,map04723,map05012	M00142	R11945	RC00061	ko00000,ko00001,ko00002,ko01000,ko03029	3.D.1.6	-	-	Proton_antipo_M
Down-regulated	Cm286210.1	-3.28644	0.000953177	Cm286210.1	2711.XP_006475040.1	0	873	COG0508@1|root,KOG0559@2759|Eukaryota,37KD6@33090|Viridiplantae,3G9YX@35493|Streptophyta	35493|Streptophyta	C	Dihydrolipoyllysine-residue succinyltransferase component of 2-oxoglutarate dehydrogenase complex	-	-	2.3.1.61	ko:K00658	ko00020,ko00310,ko01100,ko01110,ko01120,ko01130,ko01200,map00020,map00310,map01100,map01110,map01120,map01130,map01200	M00009,M00011,M00032	R02570,R02571,R08549	RC00004,RC02727,RC02833	br01601,ko00000,ko00001,ko00002,ko01000	-	-	-	2-oxoacid_dh,Biotin_lipoyl
Down-regulated	Cm077460.1	-3.28496	0.04649	Cm077460.1	2711.XP_006486242.1	0	1110	COG2132@1|root,KOG1263@2759|Eukaryota,37RQW@33090|Viridiplantae,3GBHJ@35493|Streptophyta	35493|Streptophyta	Q	Lignin degradation and detoxification of lignin-derived products	-	GO:0003674,GO:0003824,GO:0008150,GO:0008152,GO:0010035,GO:0010038,GO:0016491,GO:0016722,GO:0042221,GO:0046688,GO:0050896,GO:0055114	1.10.3.2	ko:K05909	-	-	-	-	ko00000,ko01000	-	-	-	Cu-oxidase,Cu-oxidase_2,Cu-oxidase_3
Down-regulated	Cm230360.1	-3.28319	0.0495894	Cm230360.1	2711.XP_006480099.1	0	1656	2CKJS@1|root,2QQN6@2759|Eukaryota,37RTC@33090|Viridiplantae,3G8Z6@35493|Streptophyta	35493|Streptophyta	S	Belongs to the terpene synthase family	CPS1	GO:0000287,GO:0001101,GO:0003674,GO:0003824,GO:0005488,GO:0005575,GO:0005622,GO:0005623,GO:0005737,GO:0006082,GO:0006629,GO:0006720,GO:0006721,GO:0007154,GO:0007165,GO:0008150,GO:0008152,GO:0008299,GO:0008610,GO:0009058,GO:0009507,GO:0009536,GO:0009685,GO:0009686,GO:0009719,GO:0009725,GO:0009739,GO:0009740,GO:0009755,GO:0009905,GO:0009987,GO:0010033,GO:0010476,GO:0010817,GO:0016053,GO:0016101,GO:…	5.5.1.13,5.5.1.14	ko:K04120,ko:K14043	ko00904,ko01100,ko01110,map00904,map01100,map01110	-	R02068,R06312	RC00642	ko00000,ko00001,ko01000	-	-	-	Terpene_synth,Terpene_synth_C
Down-regulated	Cm013740.1	-3.28301	0.0473256	Cm013740.1	38727.Pavir.J18427.1.p	5.78e-18	81.6	COG2133@1|root,2QQKP@2759|Eukaryota,37JS2@33090|Viridiplantae,3GFS6@35493|Streptophyta,3KRCV@4447|Liliopsida,3I66B@38820|Poales	35493|Streptophyta	G	Glucose / Sorbosone dehydrogenase	-	-	-	-	-	-	-	-	-	-	-	-	GSDH
Down-regulated	Cm036350.1	-3.27226	8.86e-05	Cm036350.1	2711.XP_006491222.1	8.2e-289	788	2CM7J@1|root,2QPIT@2759|Eukaryota,37JUW@33090|Viridiplantae,3G9DF@35493|Streptophyta	35493|Streptophyta	S	Belongs to the 'GDSL' lipolytic enzyme family	-	-	-	-	-	-	-	-	-	-	-	-	Lipase_GDSL
Down-regulated	Cm228650.1	-3.26566	0.00222838	Cm228650.1	2711.XP_006464551.1	1.09e-69	220	2E4UM@1|root,2SBPP@2759|Eukaryota,37XHV@33090|Viridiplantae,3GMH0@35493|Streptophyta	35493|Streptophyta	-	-	-	-	-	-	-	-	-	-	-	-	-	-	-
Down-regulated	Cm000900.1	-3.26038	3.43e-06	Cm000900.1	85681.XP_006421002.1	1.26e-224	621	KOG3178@1|root,KOG3178@2759|Eukaryota,37PX0@33090|Viridiplantae,3GFUM@35493|Streptophyta	35493|Streptophyta	J	Belongs to the class I-like SAM-binding methyltransferase superfamily. Cation-independent O- methyltransferase family	-	GO:0003674,GO:0003824,GO:0006725,GO:0008150,GO:0008152,GO:0008168,GO:0008171,GO:0008757,GO:0009058,GO:0009987,GO:0016740,GO:0016741,GO:0019438,GO:0032259,GO:0044237,GO:0044249	2.1.1.150,2.1.1.212,2.1.1.240,2.1.1.46	ko:K13259,ko:K13262,ko:K16040	ko00943,ko00945,ko01110,map00943,map00945,map01110	-	R02931,R06564,R06794,R07722,R07724,R09872	RC00003,RC00392,RC01558	ko00000,ko00001,ko01000	-	-	-	Dimerisation,Methyltransf_2
Down-regulated	Cm146710.1	-3.25274	0.000286965	Cm146710.1	85681.XP_006440813.1	7.85e-269	734	KOG1584@1|root,KOG1584@2759|Eukaryota,37P2M@33090|Viridiplantae,3G7Q8@35493|Streptophyta	35493|Streptophyta	H	Belongs to the sulfotransferase 1 family	-	-	-	-	-	-	-	-	-	-	-	-	Sulfotransfer_1
Down-regulated	Cm174400.1	-3.2515	0.0408129	Cm174400.1	85681.XP_006437975.1	9.52e-98	287	2B5EW@1|root,2S0IX@2759|Eukaryota,37V4P@33090|Viridiplantae,3GJ8H@35493|Streptophyta	35493|Streptophyta	S	Domain of unknown function (DUF4408)	-	-	-	-	-	-	-	-	-	-	-	-	DUF4408
Down-regulated	Cm046010.1	-3.25094	1.37e-05	Cm046010.1	2711.XP_006473222.1	0	1001	COG0534@1|root,KOG1347@2759|Eukaryota,37KS9@33090|Viridiplantae,3GEVI@35493|Streptophyta	35493|Streptophyta	V	Belongs to the multi antimicrobial extrusion (MATE) (TC 2.A.66.1) family	-	GO:0003674,GO:0005215,GO:0006810,GO:0006855,GO:0008150,GO:0015238,GO:0015893,GO:0022857,GO:0042221,GO:0042493,GO:0050896,GO:0051179,GO:0051234,GO:0055085	-	ko:K03327	-	-	-	-	ko00000,ko02000	2.A.66.1	-	-	MatE
Down-regulated	Cm142130.1	-3.23839	0.00730029	Cm142130.1	85681.XP_006451737.1	1.37e-212	593	COG0679@1|root,KOG2722@2759|Eukaryota,37QQQ@33090|Viridiplantae,3G78D@35493|Streptophyta	35493|Streptophyta	L	Transporter	-	-	-	-	-	-	-	-	-	-	-	-	Mem_trans
Down-regulated	Cm281680.1	-3.23704	0.000227902	Cm281680.1	85681.XP_006438345.1	1.86e-296	813	COG5434@1|root,2QWCM@2759|Eukaryota,37SD7@33090|Viridiplantae,3GEWR@35493|Streptophyta	35493|Streptophyta	G	Polygalacturonase	-	GO:0003674,GO:0003824,GO:0004553,GO:0004650,GO:0005575,GO:0005618,GO:0005623,GO:0008150,GO:0009664,GO:0009825,GO:0009827,GO:0009831,GO:0009987,GO:0016043,GO:0016049,GO:0016787,GO:0016798,GO:0030312,GO:0040007,GO:0042545,GO:0042547,GO:0044464,GO:0045229,GO:0071554,GO:0071555,GO:0071669,GO:0071840,GO:0071944	3.2.1.67	ko:K01213	ko00040,ko01100,map00040,map01100	M00081	R01982,R07413	RC00049	ko00000,ko00001,ko00002,ko01000	-	-	-	Glyco_hydro_28
Down-regulated	Cm165010.1	-3.23694	0.0176	Cm165010.1	2711.XP_006467566.1	3.65e-59	187	2C42X@1|root,2S431@2759|Eukaryota,37WDY@33090|Viridiplantae,3GKYK@35493|Streptophyta	35493|Streptophyta	S	DUF584 domain containing protein	-	-	-	-	-	-	-	-	-	-	-	-	Senescence_reg
Down-regulated	Cm145440.1	-3.23154	0.00276128	Cm145440.1	2711.XP_006467299.1	0	1014	COG2124@1|root,KOG0156@2759|Eukaryota,37QA7@33090|Viridiplantae,3GDM1@35493|Streptophyta	35493|Streptophyta	Q	Belongs to the cytochrome P450 family	-	GO:0003674,GO:0003824,GO:0004497,GO:0005575,GO:0008150,GO:0008152,GO:0009058,GO:0016020,GO:0016491,GO:0016705,GO:0016709,GO:0019748,GO:0044550,GO:0055114	1.14.13.121,1.14.14.1,1.14.14.19,1.14.14.32	ko:K00512,ko:K07418,ko:K15472	ko00140,ko00590,ko00591,ko00909,ko01100,ko01110,ko04212,ko04726,ko04750,ko04913,ko04917,ko04927,ko04934,map00140,map00590,map00591,map00909,map01100,map01110,map04212,map04726,map04750,map04913,map04917,map04927,map04934	M00109,M00110	R02211,R03783,R04852,R04853,R07042,R07043,R07044,R07045,R07046,R07048,R07050,R07051,R07052,R07055,R07056,R08517,R08518,R09576,R09577,R10073	RC00607,RC00660,RC00923,RC01184,RC01222,RC01710,RC01711,RC01723,RC01725,RC01963,RC02077,RC03044	ko00000,ko00001,ko00002,ko00199,ko01000	-	-	-	p450
Down-regulated	Cm153590.1	-3.21666	0.00197364	Cm153590.1	2711.XP_006466491.1	4.78e-306	838	COG4281@1|root,KOG0817@2759|Eukaryota,37V7P@33090|Viridiplantae,3GIX4@35493|Streptophyta	35493|Streptophyta	I	acyl-CoA-binding domain-containing protein	-	GO:0000062,GO:0000166,GO:0003674,GO:0005488,GO:0005575,GO:0005576,GO:0005615,GO:0017076,GO:0030554,GO:0032553,GO:0032555,GO:0032559,GO:0033218,GO:0036094,GO:0043167,GO:0043168,GO:0044421,GO:0048037,GO:0050662,GO:0097159,GO:0097367,GO:1901265,GO:1901363,GO:1901567,GO:1901681	-	-	-	-	-	-	-	-	-	-	ACBP
Down-regulated	Cm046320.1	-3.20712	0.000133563	Cm046320.1	2711.XP_006473185.1	1.31e-137	391	2B710@1|root,2S0ND@2759|Eukaryota,37V55@33090|Viridiplantae,3GIJS@35493|Streptophyta	35493|Streptophyta	-	-	-	-	-	-	-	-	-	-	-	-	-	-	DUF688
Down-regulated	Cm052700.1	-3.2002	9.34e-11	Cm052700.1	2711.XP_006484647.1	0	1067	2CM9T@1|root,2QPQT@2759|Eukaryota,37KNU@33090|Viridiplantae,3GDMP@35493|Streptophyta	35493|Streptophyta	S	Belongs to the NPH3 family	-	-	-	-	-	-	-	-	-	-	-	-	BTB,NPH3
Down-regulated	Cm027400.1	-3.18816	0.0210224	Cm027400.1	2711.XP_006490607.1	2.14e-157	441	2CM9Y@1|root,2QPRB@2759|Eukaryota,37SWD@33090|Viridiplantae,3GB1B@35493|Streptophyta	35493|Streptophyta	S	membrane-associated kinase regulator	-	-	-	-	-	-	-	-	-	-	-	-	-
Down-regulated	Cm097800.1	-3.18269	0.00155422	Cm097800.1	2711.XP_006482029.1	1.49e-167	478	COG2124@1|root,KOG0157@2759|Eukaryota,37IEK@33090|Viridiplantae,3G7DA@35493|Streptophyta	35493|Streptophyta	Q	cytochrome P450	-	-	-	-	-	-	-	-	-	-	-	-	p450
Down-regulated	Cm313280.1	-3.18133	8.29e-05	Cm313280.1	2711.XP_006481027.1	4.02e-109	326	COG0387@1|root,KOG1397@2759|Eukaryota,37NB2@33090|Viridiplantae,3GAAB@35493|Streptophyta	35493|Streptophyta	P	Belongs to the Ca(2 ) cation antiporter (CaCA) (TC 2.A.19) family	-	GO:0000325,GO:0003674,GO:0005215,GO:0005575,GO:0005622,GO:0005623,GO:0005737,GO:0005773,GO:0005774,GO:0006793,GO:0006810,GO:0006811,GO:0006812,GO:0006816,GO:0006873,GO:0006874,GO:0006875,GO:0006882,GO:0007275,GO:0008150,GO:0008152,GO:0008324,GO:0009605,GO:0009607,GO:0009624,GO:0009705,GO:0009719,GO:0009725,GO:0009733,GO:0009987,GO:0010033,GO:0010035,GO:0010038,GO:0015075,GO:0015077,GO:0015078,GO:…	-	ko:K07300	-	-	-	-	ko00000,ko02000	2.A.19	-	-	Na_Ca_ex
Down-regulated	Cm092420.1	-3.17198	0.00343777	Cm092420.1	2711.XP_006480256.1	2.58e-253	749	COG4886@1|root,2QQEU@2759|Eukaryota,37SQD@33090|Viridiplantae,3GHJZ@35493|Streptophyta	35493|Streptophyta	T	Belongs to the protein kinase superfamily. Ser Thr protein kinase family	-	-	-	-	-	-	-	-	-	-	-	-	LRRNT_2,LRR_1,LRR_8,Pkinase,Pkinase_Tyr
Down-regulated	Cm291530.1	-3.16935	1.95e-05	Cm291530.1	2711.XP_006466288.1	1.04e-125	363	2C0PQ@1|root,2QWJY@2759|Eukaryota,37MIE@33090|Viridiplantae,3GBN5@35493|Streptophyta	35493|Streptophyta	O	Belongs to the peroxidase family	-	-	1.11.1.7	ko:K00430	ko00940,ko01100,ko01110,map00940,map01100,map01110	-	R00602,R02596,R03919,R04007,R07443	RC00034	ko00000,ko00001,ko01000	-	-	-	peroxidase
Down-regulated	Cm125040.1	-3.16588	6.52e-17	Cm125040.1	2711.XP_006476286.1	5.51e-124	356	KOG0483@1|root,KOG0483@2759|Eukaryota,37Q04@33090|Viridiplantae,3GH74@35493|Streptophyta	35493|Streptophyta	K	homeobox-leucine zipper protein	-	GO:0001101,GO:0003674,GO:0003700,GO:0005575,GO:0005622,GO:0005623,GO:0005634,GO:0006355,GO:0006950,GO:0008150,GO:0009414,GO:0009415,GO:0009628,GO:0009719,GO:0009725,GO:0009737,GO:0009889,GO:0009891,GO:0009893,GO:0010033,GO:0010035,GO:0010468,GO:0010556,GO:0010557,GO:0010604,GO:0010628,GO:0019219,GO:0019222,GO:0031323,GO:0031325,GO:0031326,GO:0031328,GO:0033993,GO:0042221,GO:0043226,GO:0043227,GO:…	-	ko:K09338	-	-	-	-	ko00000,ko03000	-	-	-	HALZ,Homeobox
Down-regulated	Cm181160.1	-3.15975	0.0140961	Cm181160.1	2711.XP_006464209.1	7.28e-257	709	28KVF@1|root,2QVHU@2759|Eukaryota,37S8K@33090|Viridiplantae,3GBHI@35493|Streptophyta	35493|Streptophyta	S	Protein UPSTREAM OF	-	-	-	-	-	-	-	-	-	-	-	-	DUF966
Down-regulated	Cm138900.1	-3.15915	0.030696	Cm138900.1	2711.XP_006485429.1	0	892	COG2124@1|root,KOG0157@2759|Eukaryota,37Z8T@33090|Viridiplantae,3GCFI@35493|Streptophyta	35493|Streptophyta	Q	Belongs to the cytochrome P450 family	-	-	1.14.13.79	ko:K04123	ko00904,ko01100,ko01110,map00904,map01100,map01110	-	R06294,R06295,R06296,R06297,R10067	RC00613,RC01218,RC01453,RC01622,RC03041	ko00000,ko00001,ko00199,ko01000	-	-	-	p450
Down-regulated	Cm044000.1	-3.15346	0.000208254	Cm044000.1	85681.XP_006446712.1	0	929	KOG1721@1|root,KOG1721@2759|Eukaryota,37R84@33090|Viridiplantae,3GBJ0@35493|Streptophyta	35493|Streptophyta	S	ZINC FINGER protein	-	-	-	-	-	-	-	-	-	-	-	-	zf-C2H2
Down-regulated	Cm065400.1	-3.15103	7.1e-05	Cm065400.1	2711.XP_006473454.1	9.88e-263	720	KOG2966@1|root,KOG2966@2759|Eukaryota,37K5C@33090|Viridiplantae,3G997@35493|Streptophyta	35493|Streptophyta	S	Calcium uniporter protein	-	-	-	ko:K20858	ko04020,ko04218,ko04621,map04020,map04218,map04621	-	-	-	ko00000,ko00001,ko02000	1.A.77.1	-	-	MCU
Down-regulated	Cm018310.1	-3.13686	1.41e-06	Cm018310.1	2711.XP_006485355.1	1.14e-253	695	COG0520@1|root,KOG2142@2759|Eukaryota,37PUJ@33090|Viridiplantae,3GAFP@35493|Streptophyta	35493|Streptophyta	H	molybdenum cofactor sulfurtransferase activity	-	-	-	-	-	-	-	-	-	-	-	-	-
Down-regulated	Cm229760.1	-3.12559	0.00638329	Cm229760.1	85681.XP_006426384.1	2.01e-245	673	COG0657@1|root,KOG1515@2759|Eukaryota,37KMI@33090|Viridiplantae,3GBJJ@35493|Streptophyta	35493|Streptophyta	V	Carboxylesterase	-	GO:0000003,GO:0000902,GO:0000904,GO:0003006,GO:0003674,GO:0003824,GO:0008150,GO:0008152,GO:0009056,GO:0009653,GO:0009826,GO:0009856,GO:0009860,GO:0009932,GO:0009987,GO:0016043,GO:0016049,GO:0016787,GO:0016788,GO:0022414,GO:0030154,GO:0032501,GO:0032502,GO:0032989,GO:0040007,GO:0044706,GO:0048468,GO:0048588,GO:0048589,GO:0048856,GO:0048868,GO:0048869,GO:0051704,GO:0052689,GO:0060560,GO:0071840	-	ko:K07874,ko:K14493	ko04075,ko05134,map04075,map05134	-	-	-	ko00000,ko00001,ko01000,ko04031,ko04131,ko04147	-	-	-	Abhydrolase_3
Down-regulated	Cm242230.1	-3.12494	7.1e-19	Cm242230.1	2711.XP_006480032.1	5.2e-166	464	2C19A@1|root,2S2P8@2759|Eukaryota,37VHS@33090|Viridiplantae,3GJ8J@35493|Streptophyta	35493|Streptophyta	-	-	-	-	-	-	-	-	-	-	-	-	-	-	-
Down-regulated	Cm012800.1	-3.12135	3.89e-18	Cm012800.1	2711.XP_006482832.1	0	1018	COG2723@1|root,KOG0626@2759|Eukaryota,37JU0@33090|Viridiplantae,3GDUF@35493|Streptophyta	35493|Streptophyta	G	Belongs to the glycosyl hydrolase 1 family	-	GO:0003674,GO:0003824,GO:0004553,GO:0008150,GO:0008152,GO:0008422,GO:0015926,GO:0016787,GO:0016798,GO:0071704,GO:1901135,GO:1901657	3.2.1.119,3.2.1.21	ko:K01188,ko:K22279	ko00460,ko00500,ko00940,ko01100,ko01110,map00460,map00500,map00940,map01100,map01110	-	R00026,R02558,R02887,R02985,R03527,R04949,R04998,R10035,R10039,R10040	RC00049,RC00059,RC00171,RC00262,RC00397,RC00451,RC00714,RC00746,RC01248	ko00000,ko00001,ko01000	-	GH1	-	Glyco_hydro_1
Down-regulated	Cm153530.1	-3.11258	0.0222361	Cm153530.1	85681.XP_006426061.1	3.31e-239	657	2C0PQ@1|root,2QV9M@2759|Eukaryota,37PJY@33090|Viridiplantae,3GBPG@35493|Streptophyta	35493|Streptophyta	Q	Removal of H(2)O(2), oxidation of toxic reductants, biosynthesis and degradation of lignin, suberization, auxin catabolism, response to environmental stresses such as wounding, pathogen attack and oxidative stress	-	-	1.11.1.7	ko:K00430	ko00940,ko01100,ko01110,map00940,map01100,map01110	-	R00602,R02596,R03919,R04007,R07443	RC00034	ko00000,ko00001,ko01000	-	-	-	peroxidase
Down-regulated	Cm167600.1	-3.11049	0.00153252
Down-regulated	Cm104530.1	-3.11037	2.66e-12	Cm104530.1	85681.XP_006426202.1	3.65e-250	687	28I79@1|root,2QQHH@2759|Eukaryota,37KFD@33090|Viridiplantae,3G8VT@35493|Streptophyta	35493|Streptophyta	K	transcription factor	-	GO:0003674,GO:0003700,GO:0005575,GO:0005622,GO:0005623,GO:0005634,GO:0006082,GO:0006355,GO:0006629,GO:0006720,GO:0006721,GO:0008150,GO:0008152,GO:0008300,GO:0009056,GO:0009685,GO:0009889,GO:0009987,GO:0010371,GO:0010468,GO:0010556,GO:0010565,GO:0010817,GO:0016042,GO:0016054,GO:0016101,GO:0016103,GO:0016115,GO:0019216,GO:0019219,GO:0019222,GO:0019747,GO:0019752,GO:0031323,GO:0031326,GO:0032350,GO:…	-	-	-	-	-	-	-	-	-	-	HLH
Down-regulated	Cm133400.1	-3.10751	0.0389795	Cm133400.1	2711.XP_006485428.1	0	989	COG2124@1|root,KOG0157@2759|Eukaryota,37Z8T@33090|Viridiplantae,3GCFI@35493|Streptophyta	35493|Streptophyta	Q	Belongs to the cytochrome P450 family	-	-	1.14.13.79	ko:K04123	ko00904,ko01100,ko01110,map00904,map01100,map01110	-	R06294,R06295,R06296,R06297,R10067	RC00613,RC01218,RC01453,RC01622,RC03041	ko00000,ko00001,ko00199,ko01000	-	-	-	p450
Down-regulated	Cm115000.1	-3.1029	4.28e-06	Cm115000.1	2711.XP_006472310.1	8.12e-262	717	KOG2048@1|root,KOG2048@2759|Eukaryota,37MIN@33090|Viridiplantae,3GG9P@35493|Streptophyta	35493|Streptophyta	S	maturation of SSU-rRNA	-	-	-	-	-	-	-	-	-	-	-	-	-
Down-regulated	Cm029160.1	-3.08008	1.36e-08	Cm029160.1	2711.XP_006481852.1	1.69e-109	317	COG0589@1|root,2RXWD@2759|Eukaryota,37UWB@33090|Viridiplantae,3GI2N@35493|Streptophyta	35493|Streptophyta	T	Universal stress protein	-	GO:0000166,GO:0003674,GO:0005488,GO:0005575,GO:0005623,GO:0005886,GO:0008144,GO:0016020,GO:0016208,GO:0017076,GO:0030554,GO:0032553,GO:0032555,GO:0032559,GO:0036094,GO:0043167,GO:0043168,GO:0043169,GO:0044464,GO:0071944,GO:0097159,GO:0097367,GO:1901265,GO:1901363	-	-	-	-	-	-	-	-	-	-	Usp
Down-regulated	Cm226050.1	-3.07599	0.00939651	Cm226050.1	2711.XP_006474839.1	0	1505	KOG2262@1|root,KOG2262@2759|Eukaryota,37NV0@33090|Viridiplantae,3GBBY@35493|Streptophyta	35493|Streptophyta	T	oligopeptide transporter	-	GO:0003674,GO:0005215,GO:0005575,GO:0005623,GO:0005886,GO:0005887,GO:0006810,GO:0006857,GO:0008150,GO:0015833,GO:0016020,GO:0016021,GO:0022857,GO:0031224,GO:0031226,GO:0035672,GO:0035673,GO:0042886,GO:0042887,GO:0044425,GO:0044459,GO:0044464,GO:0051179,GO:0051234,GO:0055085,GO:0071702,GO:0071705,GO:0071944,GO:1904680	-	-	-	-	-	-	-	-	-	-	OPT
Down-regulated	Cm075180.1	-3.07555	2.19e-06	Cm075180.1	2711.XP_006493331.1	0	1392	28KU2@1|root,2QTAA@2759|Eukaryota,37Q6Z@33090|Viridiplantae,3G7YT@35493|Streptophyta	35493|Streptophyta	-	-	-	-	-	ko:K10352	ko04530,map04530	-	-	-	ko00000,ko00001,ko04147,ko04812	-	-	-	-
Down-regulated	Cm032850.1	-3.0744	2.32e-06	Cm032850.1	2711.XP_006492430.1	1.35e-118	339	28JYJ@1|root,2S04C@2759|Eukaryota,37UKE@33090|Viridiplantae,3GITH@35493|Streptophyta	35493|Streptophyta	K	Aux IAA proteins are short-lived transcriptional factors that function as repressors of early auxin response genes at low auxin concentrations	IAA20	GO:0000003,GO:0003002,GO:0003006,GO:0003674,GO:0003700,GO:0005575,GO:0005622,GO:0005623,GO:0005634,GO:0006355,GO:0007275,GO:0007389,GO:0008150,GO:0009314,GO:0009416,GO:0009605,GO:0009606,GO:0009628,GO:0009629,GO:0009630,GO:0009642,GO:0009646,GO:0009647,GO:0009653,GO:0009719,GO:0009725,GO:0009733,GO:0009790,GO:0009791,GO:0009793,GO:0009889,GO:0009965,GO:0010016,GO:0010033,GO:0010051,GO:0010154,GO:…	-	ko:K14484	ko04075,map04075	-	-	-	ko00000,ko00001	-	-	-	AUX_IAA
Down-regulated	Cm158000.1	-3.07416	5.78e-11	Cm158000.1	85681.XP_006420755.1	0	1133	28JTT@1|root,2QS7P@2759|Eukaryota,37SKR@33090|Viridiplantae,3GCXQ@35493|Streptophyta	35493|Streptophyta	S	isoform X1	-	-	-	-	-	-	-	-	-	-	-	-	-
Down-regulated	Cm134320.1	-3.06858	0.0036955	Cm134320.1	85681.XP_006439791.1	4.29e-95	277	KOG0800@1|root,KOG0800@2759|Eukaryota,37VVG@33090|Viridiplantae,3GJI6@35493|Streptophyta	35493|Streptophyta	O	RING-H2 finger protein	-	GO:0003674,GO:0003824,GO:0004842,GO:0005575,GO:0005623,GO:0005886,GO:0006464,GO:0006508,GO:0006511,GO:0006807,GO:0006950,GO:0008150,GO:0008152,GO:0009056,GO:0009057,GO:0009266,GO:0009409,GO:0009628,GO:0009909,GO:0009987,GO:0010033,GO:0010200,GO:0010243,GO:0010498,GO:0010966,GO:0016020,GO:0016567,GO:0016740,GO:0019538,GO:0019787,GO:0019941,GO:0030163,GO:0032446,GO:0032879,GO:0033554,GO:0036211,GO:…	-	-	-	-	-	-	-	-	-	-	zf-RING_2
Down-regulated	Cm112170.1	-3.06667	0.000189528	Cm112170.1	2711.XP_006490933.1	0	1311	KOG4302@1|root,KOG4302@2759|Eukaryota,37Z13@33090|Viridiplantae,3GNUX@35493|Streptophyta	35493|Streptophyta	DZ	Microtubule-associated protein	-	-	-	ko:K16732	-	-	-	-	ko00000,ko03036,ko04812	-	-	-	MAP65_ASE1
Down-regulated	Cm029170.1	-3.06611	4.01e-14	Cm029170.1	2711.XP_006481666.1	0	1592	COG0515@1|root,2RFYK@2759|Eukaryota,37N04@33090|Viridiplantae,3GB6N@35493|Streptophyta	35493|Streptophyta	T	Belongs to the protein kinase superfamily. Ser Thr protein kinase family	-	-	-	-	-	-	-	-	-	-	-	-	LRRNT_2,Pkinase_Tyr
Down-regulated	Cm051300.1	-3.06353	0.00778643	Cm051300.1	85681.XP_006439482.1	1.31e-246	675	COG5147@1|root,KOG0048@2759|Eukaryota,37SEQ@33090|Viridiplantae,3GX69@35493|Streptophyta	35493|Streptophyta	K	transcription factor	-	GO:0000981,GO:0000988,GO:0000989,GO:0001067,GO:0001076,GO:0001134,GO:0001135,GO:0003674,GO:0003676,GO:0003677,GO:0003700,GO:0005488,GO:0005575,GO:0005622,GO:0005623,GO:0005634,GO:0006355,GO:0006357,GO:0008150,GO:0009889,GO:0009987,GO:0010468,GO:0010556,GO:0019219,GO:0019222,GO:0030154,GO:0031323,GO:0031326,GO:0032502,GO:0043226,GO:0043227,GO:0043229,GO:0043231,GO:0043565,GO:0044212,GO:0044424,GO:…	-	ko:K09422	-	-	-	-	ko00000,ko03000	-	-	-	Myb_DNA-binding
Down-regulated	Cm028020.1	-3.05908	1.48e-08	Cm028020.1	85681.XP_006421971.1	4.81e-228	629	COG1028@1|root,KOG1208@2759|Eukaryota,37Q3T@33090|Viridiplantae,3GBAM@35493|Streptophyta	35493|Streptophyta	Q	Belongs to the short-chain dehydrogenases reductases (SDR) family	-	-	1.1.1.300	ko:K11153,ko:K19329	ko00830,ko01100,map00830,map01100	-	R08379,R08383	RC00649	ko00000,ko00001,ko01000	-	-	-	adh_short
Down-regulated	Cm071510.1	-3.05555	0.00884692	Cm071510.1	2711.XP_006465189.1	1.94e-95	280	2CYUC@1|root,2S6HC@2759|Eukaryota,37XGE@33090|Viridiplantae,3GMHA@35493|Streptophyta	35493|Streptophyta	-	-	-	-	-	-	-	-	-	-	-	-	-	-	-
Down-regulated	Cm082300.1	-3.05306	1.45e-09	Cm082300.1	2711.XP_006493041.1	2.82e-101	298	2ATXQ@1|root,2RZSX@2759|Eukaryota,37UEA@33090|Viridiplantae,3GJ0K@35493|Streptophyta	35493|Streptophyta	K	transcription factor	-	GO:0003674,GO:0003700,GO:0006355,GO:0007623,GO:0008150,GO:0009889,GO:0010468,GO:0010556,GO:0019219,GO:0019222,GO:0031323,GO:0031326,GO:0048511,GO:0050789,GO:0050794,GO:0051171,GO:0051252,GO:0060255,GO:0065007,GO:0080090,GO:0140110,GO:1903506,GO:2000112,GO:2001141	-	-	-	-	-	-	-	-	-	-	TCP
Down-regulated	Cm179310.1	-3.05075	0.000144574	Cm179310.1	2711.XP_006488243.1	1.48e-162	456	KOG1603@1|root,KOG1603@2759|Eukaryota,37V1A@33090|Viridiplantae,3GHDR@35493|Streptophyta	35493|Streptophyta	P	heavy metal-associated domain containing protein, expressed	-	-	-	-	-	-	-	-	-	-	-	-	HMA
Down-regulated	Cm061090.1	-3.03765	0.00628013	Cm061090.1	2711.XP_006480091.1	1.01e-150	435	COG0020@1|root,KOG1602@2759|Eukaryota,37HK3@33090|Viridiplantae,3GC3W@35493|Streptophyta	35493|Streptophyta	I	Belongs to the UPP synthase family	-	-	2.5.1.87	ko:K11778	ko00900,ko01110,map00900,map01110	-	R05556	RC00279,RC02839	ko00000,ko00001,ko01000,ko01006	-	-	-	Prenyltransf
Down-regulated	Cm309470.1	-3.03654	0.0221276	Cm309470.1	2711.XP_006483403.1	4.83e-137	392	KOG3306@1|root,KOG3306@2759|Eukaryota,37RKW@33090|Viridiplantae,3GFHI@35493|Streptophyta	35493|Streptophyta	S	ER membrane protein complex subunit 7 homolog	-	GO:0005575,GO:0005622,GO:0005623,GO:0005737,GO:0005783,GO:0005789,GO:0012505,GO:0016020,GO:0016021,GO:0030176,GO:0031224,GO:0031227,GO:0031984,GO:0032991,GO:0042175,GO:0043226,GO:0043227,GO:0043229,GO:0043231,GO:0044422,GO:0044424,GO:0044425,GO:0044432,GO:0044444,GO:0044446,GO:0044464,GO:0072546,GO:0098796,GO:0098827	-	-	-	-	-	-	-	-	-	-	DUF2012
Down-regulated	Cm217200.1	-3.0307	0.00126314	Cm217200.1	85681.XP_006441795.1	1.87e-246	676	COG0451@1|root,KOG1502@2759|Eukaryota,37PBF@33090|Viridiplantae,3GDNM@35493|Streptophyta	35493|Streptophyta	V	Anthocyanidin reductase-like	-	-	-	-	-	-	-	-	-	-	-	-	3Beta_HSD,Epimerase
Down-regulated	Cm130910.1	-3.02073	1.41e-08	Cm130910.1	2711.XP_006481027.1	1.74e-307	840	COG0387@1|root,KOG1397@2759|Eukaryota,37NB2@33090|Viridiplantae,3GAAB@35493|Streptophyta	35493|Streptophyta	P	Belongs to the Ca(2 ) cation antiporter (CaCA) (TC 2.A.19) family	-	GO:0000325,GO:0003674,GO:0005215,GO:0005575,GO:0005622,GO:0005623,GO:0005737,GO:0005773,GO:0005774,GO:0006793,GO:0006810,GO:0006811,GO:0006812,GO:0006816,GO:0006873,GO:0006874,GO:0006875,GO:0006882,GO:0007275,GO:0008150,GO:0008152,GO:0008324,GO:0009605,GO:0009607,GO:0009624,GO:0009705,GO:0009719,GO:0009725,GO:0009733,GO:0009987,GO:0010033,GO:0010035,GO:0010038,GO:0015075,GO:0015077,GO:0015078,GO:…	-	ko:K07300	-	-	-	-	ko00000,ko02000	2.A.19	-	-	Na_Ca_ex
Down-regulated	Cm107140.1	-2.99872	5.52e-09	Cm107140.1	2711.XP_006491339.1	0	1062	COG2124@1|root,KOG0156@2759|Eukaryota,37HWJ@33090|Viridiplantae,3GBZ0@35493|Streptophyta	35493|Streptophyta	Q	cytochrome P450	-	GO:0000003,GO:0003006,GO:0003674,GO:0003824,GO:0004497,GO:0005575,GO:0007275,GO:0008150,GO:0008152,GO:0009058,GO:0009791,GO:0010154,GO:0016020,GO:0016491,GO:0016705,GO:0016709,GO:0019748,GO:0022414,GO:0032501,GO:0032502,GO:0044550,GO:0048316,GO:0048608,GO:0048731,GO:0048856,GO:0055114,GO:0061458	-	ko:K20619	-	-	-	-	ko00000,ko00199	-	-	-	p450
Down-regulated	Cm011280.1	-2.99565	9.81e-06
Down-regulated	Cm017620.1	-2.99344	0.00312988	Cm017620.1	2711.XP_006465750.1	0	863	KOG1339@1|root,KOG1339@2759|Eukaryota,37RW1@33090|Viridiplantae,3GH16@35493|Streptophyta	35493|Streptophyta	O	Belongs to the peptidase A1 family	-	-	3.4.23.25	ko:K01381	ko04138,map04138	-	-	-	ko00000,ko00001,ko01000,ko01002	-	-	-	TAXi_C,TAXi_N
Down-regulated	Cm100490.1	-2.98778	4.31e-14	Cm100490.1	2711.XP_006488392.1	8.83e-303	826	COG0631@1|root,KOG0698@2759|Eukaryota,37M3H@33090|Viridiplantae,3GABN@35493|Streptophyta	35493|Streptophyta	T	phosphatase 2C	-	GO:0000003,GO:0001101,GO:0003006,GO:0003674,GO:0003824,GO:0004721,GO:0004722,GO:0005575,GO:0005622,GO:0005623,GO:0005634,GO:0005737,GO:0005794,GO:0005801,GO:0005829,GO:0006464,GO:0006470,GO:0006793,GO:0006796,GO:0006807,GO:0006950,GO:0006996,GO:0007275,GO:0007568,GO:0008150,GO:0008152,GO:0009414,GO:0009415,GO:0009628,GO:0009657,GO:0009658,GO:0009719,GO:0009725,GO:0009737,GO:0009787,GO:0009788,GO:…	3.1.3.16	ko:K14497	ko04016,ko04075,ko04931,map04016,map04075,map04931	-	-	-	ko00000,ko00001,ko01000	-	-	-	PP2C
Down-regulated	Cm021410.1	-2.98643	0.0218317	Cm021410.1	85681.XP_006434111.1	0	1875	COG0543@1|root,COG2041@1|root,COG5274@1|root,KOG0534@2759|Eukaryota,KOG0535@2759|Eukaryota,KOG0537@2759|Eukaryota,37KGC@33090|Viridiplantae,3GEH9@35493|Streptophyta	35493|Streptophyta	C	Nitrate reductase is a key enzyme involved in the first step of nitrate assimilation in plants, fungi and bacteria	NIA1	GO:0001505,GO:0003674,GO:0003824,GO:0005575,GO:0005622,GO:0005623,GO:0005737,GO:0005773,GO:0005829,GO:0005886,GO:0006082,GO:0006807,GO:0006809,GO:0008150,GO:0008152,GO:0008940,GO:0009058,GO:0009314,GO:0009416,GO:0009605,GO:0009607,GO:0009608,GO:0009610,GO:0009620,GO:0009628,GO:0009703,GO:0009987,GO:0016020,GO:0016491,GO:0016661,GO:0017144,GO:0034641,GO:0042126,GO:0042128,GO:0042133,GO:0042136,GO:…	1.7.1.1,1.7.1.2,1.7.1.3	ko:K10534	ko00910,ko01120,map00910,map01120	M00531	R00794,R00796	RC02812	ko00000,ko00001,ko00002,ko01000	-	-	-	Cyt-b5,FAD_binding_6,Mo-co_dimer,NAD_binding_1,Oxidored_molyb
Down-regulated	Cm147720.1	-2.97898	0.000517002	Cm147720.1	2711.XP_006464707.1	8.88e-268	734	28IZK@1|root,2QRBC@2759|Eukaryota,37RM6@33090|Viridiplantae,3G75S@35493|Streptophyta	35493|Streptophyta	K	NAC transcription factor	-	GO:0000003,GO:0001067,GO:0001101,GO:0003006,GO:0003674,GO:0003676,GO:0003677,GO:0003700,GO:0005488,GO:0005575,GO:0005622,GO:0005623,GO:0005634,GO:0006355,GO:0007275,GO:0008150,GO:0009555,GO:0009653,GO:0009719,GO:0009725,GO:0009753,GO:0009791,GO:0009888,GO:0009889,GO:0009908,GO:0010033,GO:0010154,GO:0010468,GO:0010556,GO:0019219,GO:0019222,GO:0022414,GO:0031323,GO:0031326,GO:0032501,GO:0032502,GO:…	-	-	-	-	-	-	-	-	-	-	NAM
Down-regulated	Cm130900.1	-2.97146	2.77e-13	Cm130900.1	2711.XP_006481027.1	0	844	COG0387@1|root,KOG1397@2759|Eukaryota,37NB2@33090|Viridiplantae,3GAAB@35493|Streptophyta	35493|Streptophyta	P	Belongs to the Ca(2 ) cation antiporter (CaCA) (TC 2.A.19) family	-	GO:0000325,GO:0003674,GO:0005215,GO:0005575,GO:0005622,GO:0005623,GO:0005737,GO:0005773,GO:0005774,GO:0006793,GO:0006810,GO:0006811,GO:0006812,GO:0006816,GO:0006873,GO:0006874,GO:0006875,GO:0006882,GO:0007275,GO:0008150,GO:0008152,GO:0008324,GO:0009605,GO:0009607,GO:0009624,GO:0009705,GO:0009719,GO:0009725,GO:0009733,GO:0009987,GO:0010033,GO:0010035,GO:0010038,GO:0015075,GO:0015077,GO:0015078,GO:…	-	ko:K07300	-	-	-	-	ko00000,ko02000	2.A.19	-	-	Na_Ca_ex
Down-regulated	Cm108500.1	-2.96511	0.00785889	Cm108500.1	2711.XP_006472377.1	0	1072	COG0534@1|root,KOG1347@2759|Eukaryota,37HKC@33090|Viridiplantae,3GEYU@35493|Streptophyta	35493|Streptophyta	V	Belongs to the multi antimicrobial extrusion (MATE) (TC 2.A.66.1) family	-	GO:0000041,GO:0001101,GO:0003674,GO:0005215,GO:0005381,GO:0005575,GO:0005622,GO:0005623,GO:0005737,GO:0005768,GO:0005770,GO:0005794,GO:0006810,GO:0006811,GO:0006812,GO:0006826,GO:0006855,GO:0006950,GO:0006970,GO:0007275,GO:0008150,GO:0008324,GO:0009266,GO:0009314,GO:0009408,GO:0009416,GO:0009605,GO:0009607,GO:0009624,GO:0009628,GO:0009642,GO:0009646,GO:0009653,GO:0009719,GO:0009725,GO:0009737,GO:…	-	ko:K03327	-	-	-	-	ko00000,ko02000	2.A.66.1	-	-	MatE
Down-regulated	Cm153790.1	-2.96192	0.000117062	Cm153790.1	2711.XP_006466527.1	0	1190	2CMPM@1|root,2QR80@2759|Eukaryota,37PYK@33090|Viridiplantae,3G8VB@35493|Streptophyta	35493|Streptophyta	S	Indole-3-acetic acid-amido synthetase	GH3.4	GO:0003674,GO:0003824,GO:0008150,GO:0009314,GO:0009416,GO:0009628,GO:0009719,GO:0009725,GO:0009733,GO:0010033,GO:0010252,GO:0010279,GO:0016874,GO:0016879,GO:0016881,GO:0042221,GO:0042592,GO:0048878,GO:0050896,GO:0065007,GO:0065008	-	ko:K14487	ko04075,map04075	-	-	-	ko00000,ko00001	-	-	-	GH3
Down-regulated	Cm196940.1	-2.95974	0.00426174	Cm196940.1	85681.XP_006441766.1	1.37e-271	768	COG0699@1|root,KOG0446@2759|Eukaryota,37SAS@33090|Viridiplantae,3GD8R@35493|Streptophyta	35493|Streptophyta	U	Belongs to the TRAFAC class dynamin-like GTPase superfamily. Dynamin Fzo YdjA family	-	GO:0000266,GO:0000902,GO:0000904,GO:0001101,GO:0003674,GO:0003824,GO:0003924,GO:0005488,GO:0005515,GO:0005575,GO:0005622,GO:0005623,GO:0005737,GO:0005773,GO:0005774,GO:0005794,GO:0005829,GO:0005886,GO:0005911,GO:0006810,GO:0006892,GO:0006896,GO:0006897,GO:0006898,GO:0006996,GO:0007005,GO:0007034,GO:0007275,GO:0008017,GO:0008092,GO:0008150,GO:0009504,GO:0009506,GO:0009653,GO:0009719,GO:0009725,GO:…	3.6.5.5	ko:K01528	ko04072,ko04144,ko04721,ko04961,ko05100,map04072,map04144,map04721,map04961,map05100	-	-	-	ko00000,ko00001,ko01000,ko04131,ko04147	-	-	-	Dynamin_M,Dynamin_N,GED,PH
Down-regulated	Cm212440.1	-2.95148	1.96e-09	Cm212440.1	85681.XP_006449250.1	5.04e-37	126	2D0K3@1|root,2SEIE@2759|Eukaryota,3883Q@33090|Viridiplantae,3GMQ6@35493|Streptophyta	35493|Streptophyta	-	-	-	-	-	-	-	-	-	-	-	-	-	-	-
Down-regulated	Cm079390.1	-2.94984	0.00422974	Cm079390.1	85681.XP_006448203.1	0	999	COG2124@1|root,KOG0156@2759|Eukaryota,37MB9@33090|Viridiplantae,3GBWD@35493|Streptophyta	35493|Streptophyta	Q	cytochrome P450	-	GO:0003674,GO:0003824,GO:0004497,GO:0005575,GO:0005622,GO:0005623,GO:0005737,GO:0005783,GO:0005789,GO:0008150,GO:0008152,GO:0009058,GO:0012505,GO:0016020,GO:0016491,GO:0016705,GO:0016709,GO:0019748,GO:0031090,GO:0031984,GO:0042175,GO:0043226,GO:0043227,GO:0043229,GO:0043231,GO:0044422,GO:0044424,GO:0044425,GO:0044432,GO:0044444,GO:0044446,GO:0044464,GO:0044550,GO:0055114,GO:0098827	1.14.14.1,1.14.14.19,1.14.14.32,1.14.14.44,4.99.1.6	ko:K00495,ko:K00512,ko:K07408,ko:K07418,ko:K11868,ko:K20617	ko00140,ko00380,ko00460,ko00590,ko00591,ko00830,ko00980,ko01100,ko01110,ko04212,ko04726,ko04750,ko04913,ko04917,ko04927,ko04934,ko05204,map00140,map00380,map00460,map00590,map00591,map00830,map00980,map01100,map01110,map04212,map04726,map04750,map04913,map04917,map04927,map04934,map05204	M00109,M00110	R02211,R02354,R02355,R03089,R03408,R03629,R03783,R04093,R04852,R04853,R07000,R07001,R07021,R07022,R07042,R07043,R07044,R07045,R07046,R07048,R07050,R07051,R07052,R07055,R07056,R07079,R07080,R07081,R07085,R07087,R07098,R07099,R07638,R08390,R08392,R08517,R08518,R09418,R09423,R09442,R10041,R11733	RC00046,RC00607,RC00660,RC00661,RC00704,RC00723,RC00724,RC00923,RC01076,RC01159,RC01184,RC01222,RC01444,RC01445,RC01710,RC01711,RC01723,RC01725,RC01727,RC01732,RC01733,RC02531	ko00000,ko00001,ko00002,ko00199,ko01000	-	-	-	p450
Down-regulated	Cm125250.1	-2.94926	4.22e-07	Cm125250.1	2711.XP_006491569.1	0	849	COG0666@1|root,KOG0504@2759|Eukaryota,37IW1@33090|Viridiplantae,3GEU8@35493|Streptophyta	35493|Streptophyta	S	Regulatory protein	-	GO:0000003,GO:0000151,GO:0001101,GO:0002218,GO:0002252,GO:0002253,GO:0002376,GO:0002682,GO:0002684,GO:0003002,GO:0003006,GO:0003674,GO:0005488,GO:0005515,GO:0005575,GO:0005622,GO:0005623,GO:0005634,GO:0005737,GO:0006508,GO:0006511,GO:0006807,GO:0006950,GO:0006952,GO:0006955,GO:0007154,GO:0007165,GO:0007275,GO:0007389,GO:0008150,GO:0008152,GO:0009056,GO:0009057,GO:0009605,GO:0009607,GO:0009617,GO:…	-	ko:K14508	ko04075,map04075	-	-	-	ko00000,ko00001,ko04121	-	-	-	Ank_2,Ank_3,BTB,DUF3420
Down-regulated	Cm277670.1	-2.94262	0.0141612	Cm277670.1	2711.XP_006474751.1	0	1420	28JIG@1|root,2QU86@2759|Eukaryota,37M7S@33090|Viridiplantae,3GC44@35493|Streptophyta	35493|Streptophyta	K	WRKY Transcription Factor	WRKY34	GO:0000003,GO:0000578,GO:0003006,GO:0003674,GO:0003700,GO:0005575,GO:0005622,GO:0005623,GO:0005634,GO:0006355,GO:0006950,GO:0007163,GO:0007275,GO:0007389,GO:0008150,GO:0009266,GO:0009409,GO:0009555,GO:0009628,GO:0009790,GO:0009791,GO:0009793,GO:0009798,GO:0009846,GO:0009856,GO:0009880,GO:0009888,GO:0009889,GO:0009942,GO:0009960,GO:0009987,GO:0010154,GO:0010468,GO:0010556,GO:0019219,GO:0019222,GO:…	-	ko:K18835	ko04626,map04626	-	-	-	ko00000,ko00001,ko03000	-	-	-	WRKY
Down-regulated	Cm158010.1	-2.93646	1.66e-08	Cm158010.1	3694.POPTR_0178s00200.2	5.23e-33	127	28JTT@1|root,2QS7P@2759|Eukaryota,37SKR@33090|Viridiplantae,3GCXQ@35493|Streptophyta,4JJD6@91835|fabids	35493|Streptophyta	S	isoform X1	-	-	-	-	-	-	-	-	-	-	-	-	-
Down-regulated	Cm023100.1	-2.92741	4.01e-14	Cm023100.1	85681.XP_006430432.1	3.22e-187	526	2CGFD@1|root,2QWGU@2759|Eukaryota,37RDG@33090|Viridiplantae,3GHRS@35493|Streptophyta	35493|Streptophyta	-	-	-	-	-	-	-	-	-	-	-	-	-	-	VARLMGL
Down-regulated	Cm100930.1	-2.92153	0.000983589	Cm100930.1	3641.EOY15660	4e-21	90.1	2DAJJ@1|root,2S4B3@2759|Eukaryota,37WAT@33090|Viridiplantae,3GKPJ@35493|Streptophyta	35493|Streptophyta	-	-	-	-	-	-	-	-	-	-	-	-	-	-	DUF688
Down-regulated	Cm192070.1	-2.92026	3.54e-05	Cm192070.1	2711.XP_006478882.1	6.68e-237	651	COG1741@1|root,2QQ5A@2759|Eukaryota,37REZ@33090|Viridiplantae,3G8XY@35493|Streptophyta	35493|Streptophyta	S	Belongs to the pirin family	-	GO:0001101,GO:0003674,GO:0004857,GO:0005575,GO:0005622,GO:0005623,GO:0005634,GO:0005737,GO:0005829,GO:0005886,GO:0006950,GO:0006952,GO:0007154,GO:0007165,GO:0008150,GO:0009314,GO:0009416,GO:0009605,GO:0009607,GO:0009617,GO:0009628,GO:0009637,GO:0009719,GO:0009725,GO:0009737,GO:0009738,GO:0009755,GO:0009785,GO:0009892,GO:0009987,GO:0010033,GO:0010466,GO:0010605,GO:0016020,GO:0019222,GO:0023052,GO:…	-	ko:K06911	-	-	-	-	ko00000	-	-	-	Pirin,Pirin_C
Down-regulated	Cm127330.1	-2.91812	4.28e-05	Cm127330.1	2711.XP_006471683.1	3.48e-134	380	28MQ3@1|root,2QU81@2759|Eukaryota,37QUC@33090|Viridiplantae,3GBDG@35493|Streptophyta	35493|Streptophyta	K	Aux IAA proteins are short-lived transcriptional factors that function as repressors of early auxin response genes at low auxin concentrations	-	GO:0001067,GO:0003674,GO:0003676,GO:0003677,GO:0003700,GO:0005488,GO:0006355,GO:0008150,GO:0009719,GO:0009725,GO:0009733,GO:0009889,GO:0010033,GO:0010468,GO:0010556,GO:0019219,GO:0019222,GO:0031323,GO:0031326,GO:0042221,GO:0044212,GO:0050789,GO:0050794,GO:0050896,GO:0051171,GO:0051252,GO:0060255,GO:0065007,GO:0080090,GO:0097159,GO:0140110,GO:1901363,GO:1903506,GO:2000112,GO:2001141	-	ko:K14484	ko04075,map04075	-	-	-	ko00000,ko00001	-	-	-	AUX_IAA
Down-regulated	Cm110310.1	-2.91454	0.0305564	Cm110310.1	2711.XP_006486284.1	0	1005	COG4775@1|root,KOG2602@2759|Eukaryota,37T7C@33090|Viridiplantae,3GF93@35493|Streptophyta	35493|Streptophyta	M	sorting and assembly machinery component	-	GO:0006996,GO:0007005,GO:0007006,GO:0007007,GO:0008150,GO:0009987,GO:0016043,GO:0042407,GO:0061024,GO:0071840	-	ko:K07277	-	-	-	-	ko00000,ko02000,ko03029	1.B.33	-	-	Bac_surface_Ag,POTRA
Down-regulated	Cm184110.1	-2.9076	1.74e-07	Cm184110.1	2711.XP_006481103.1	3.55e-157	447	COG1528@1|root,KOG2332@2759|Eukaryota,37KU9@33090|Viridiplantae,3G7TB@35493|Streptophyta	35493|Streptophyta	P	Stores iron in a soluble, non-toxic, readily available form. Important for iron homeostasis. Iron is taken up in the ferrous form and deposited as ferric hydroxides after oxidation	FER1	GO:0000003,GO:0000041,GO:0000302,GO:0003006,GO:0003674,GO:0005488,GO:0005506,GO:0005515,GO:0005575,GO:0005622,GO:0005623,GO:0005737,GO:0005739,GO:0006810,GO:0006811,GO:0006812,GO:0006826,GO:0006873,GO:0006875,GO:0006879,GO:0006880,GO:0006950,GO:0006979,GO:0007275,GO:0008150,GO:0008152,GO:0009266,GO:0009409,GO:0009507,GO:0009532,GO:0009534,GO:0009535,GO:0009536,GO:0009570,GO:0009579,GO:0009605,GO:…	1.16.3.2	ko:K00522	ko04216,ko04217,ko04978,map04216,map04217,map04978	-	-	-	ko00000,ko00001,ko01000,ko04147	-	-	-	Ferritin
Down-regulated	Cm072470.1	-2.90546	0.0160162	Cm072470.1	2711.XP_006484776.1	3.23e-26	103	2ABM4@1|root,2RYPF@2759|Eukaryota,37U29@33090|Viridiplantae,3GI8G@35493|Streptophyta	35493|Streptophyta	S	Protein PHLOEM PROTEIN 2-LIKE A1-like	-	-	-	-	-	-	-	-	-	-	-	-	PP2
Down-regulated	Cm016830.1	-2.90247	0.00282509	Cm016830.1	2711.XP_006466782.1	0	958	COG2124@1|root,KOG0157@2759|Eukaryota,37QAN@33090|Viridiplantae,3GFY6@35493|Streptophyta	35493|Streptophyta	IQ	cytochrome P450	-	GO:0000902,GO:0001101,GO:0003674,GO:0003824,GO:0004497,GO:0005575,GO:0005622,GO:0005623,GO:0005737,GO:0005783,GO:0006629,GO:0006694,GO:0007154,GO:0007165,GO:0007275,GO:0008150,GO:0008152,GO:0008202,GO:0008395,GO:0008610,GO:0009058,GO:0009653,GO:0009719,GO:0009725,GO:0009741,GO:0009753,GO:0009755,GO:0009826,GO:0009867,GO:0009965,GO:0009987,GO:0010012,GO:0010016,GO:0010033,GO:0010268,GO:0010358,GO:…	-	ko:K09587	ko00905,ko01100,ko01110,map00905,map01100,map01110	M00371	R07430,R07445,R07452,R07453,R07454	RC00773	ko00000,ko00001,ko00002,ko00199,ko01000	-	-	-	p450
Down-regulated	Cm185800.1	-2.8878	1.54e-08	Cm185800.1	2711.XP_006464607.1	0	1280	KOG0283@1|root,KOG0283@2759|Eukaryota,37HPU@33090|Viridiplantae,3GDF7@35493|Streptophyta	35493|Streptophyta	L	WD repeat-containing protein	-	GO:0005575,GO:0005622,GO:0005623,GO:0005737,GO:0005768,GO:0005794,GO:0005802,GO:0005829,GO:0010008,GO:0012505,GO:0016020,GO:0031090,GO:0031410,GO:0031982,GO:0031984,GO:0043226,GO:0043227,GO:0043229,GO:0043231,GO:0044422,GO:0044424,GO:0044431,GO:0044433,GO:0044440,GO:0044444,GO:0044446,GO:0044464,GO:0048471,GO:0097708,GO:0098588,GO:0098791,GO:0098805	-	ko:K20241	-	-	-	-	ko00000,ko04131	-	-	-	WD40
Down-regulated	Cm293880.1	-2.88428	0.00269966	Cm293880.1	2711.XP_006468691.1	1.28e-189	527	COG0639@1|root,KOG0373@2759|Eukaryota,37KH7@33090|Viridiplantae,3GBY1@35493|Streptophyta	35493|Streptophyta	DT	serine threonine-protein phosphatase	-	GO:0000159,GO:0003674,GO:0003824,GO:0004672,GO:0004674,GO:0005575,GO:0005622,GO:0005623,GO:0005634,GO:0005737,GO:0006464,GO:0006468,GO:0006470,GO:0006793,GO:0006796,GO:0006807,GO:0008150,GO:0008152,GO:0008287,GO:0009909,GO:0009910,GO:0009987,GO:0016301,GO:0016310,GO:0016311,GO:0016740,GO:0016772,GO:0016773,GO:0019538,GO:0032991,GO:0036211,GO:0043170,GO:0043226,GO:0043227,GO:0043229,GO:0043231,GO:…	3.1.3.16	ko:K15498	-	-	-	-	ko00000,ko01000,ko01009,ko03400	-	-	-	Metallophos
Down-regulated	Cm095770.1	-2.87908	0.000341451	Cm095770.1	2711.XP_006481555.1	2.28e-123	353	29KH0@1|root,2S1EV@2759|Eukaryota,37VTT@33090|Viridiplantae,3GXBV@35493|Streptophyta	35493|Streptophyta	S	Transcriptional repressor, ovate	-	-	-	-	-	-	-	-	-	-	-	-	Ovate
Down-regulated	Cm127600.1	-2.87548	0.00126404	Cm127600.1	2711.XP_006471635.1	5.77e-291	793	KOG4287@1|root,KOG4287@2759|Eukaryota,37IZG@33090|Viridiplantae,3GDMD@35493|Streptophyta	35493|Streptophyta	M	Hydrolyzes acetyl esters in homogalacturonan regions of pectin. In type I primary cell wall, galacturonic acid residues of pectin can be acetylated at the O-2 and O-3 positions. Decreasing the degree of acetylation of pectin gels in vitro alters their physical properties	-	-	3.1.1.98	ko:K19882	ko04310,map04310	-	R11202	RC00020,RC00041	ko00000,ko00001,ko01000	-	-	-	PAE
Down-regulated	Cm079080.1	-2.86207	6.28e-06	Cm079080.1	2711.XP_006469314.1	1.07e-105	310	29F1T@1|root,2RN75@2759|Eukaryota,37TJB@33090|Viridiplantae,3GJY3@35493|Streptophyta	35493|Streptophyta	S	MLP-like protein	-	-	-	-	-	-	-	-	-	-	-	-	Bet_v_1
Down-regulated	Cm150230.1	-2.85851	1.35e-18	Cm150230.1	2711.XP_006466698.1	0	1435	KOG0773@1|root,KOG0773@2759|Eukaryota,37QJV@33090|Viridiplantae,3GB2T@35493|Streptophyta	35493|Streptophyta	K	BEL1-like homeodomain protein	-	GO:0003674,GO:0003700,GO:0006355,GO:0007275,GO:0008150,GO:0009653,GO:0009889,GO:0009965,GO:0010016,GO:0010468,GO:0010556,GO:0019219,GO:0019222,GO:0031323,GO:0031326,GO:0032501,GO:0032502,GO:0048366,GO:0048367,GO:0048731,GO:0048827,GO:0048856,GO:0050789,GO:0050794,GO:0051171,GO:0051252,GO:0060255,GO:0065007,GO:0080090,GO:0099402,GO:0140110,GO:1903506,GO:1905392,GO:2000112,GO:2001141	-	-	-	-	-	-	-	-	-	-	Homeobox_KN,POX
Down-regulated	Cm223030.1	-2.84873	3.91e-06	Cm223030.1	2711.XP_006476039.1	1.46e-141	402	28PHQ@1|root,2RNX7@2759|Eukaryota,37RXV@33090|Viridiplantae,3GEIU@35493|Streptophyta	35493|Streptophyta	K	transcription factor	-	GO:0003674,GO:0003676,GO:0003677,GO:0003700,GO:0005488,GO:0006355,GO:0008150,GO:0009889,GO:0009891,GO:0009893,GO:0010468,GO:0010556,GO:0010557,GO:0010604,GO:0010628,GO:0019219,GO:0019222,GO:0031323,GO:0031325,GO:0031326,GO:0031328,GO:0043565,GO:0045893,GO:0045935,GO:0048518,GO:0048522,GO:0050789,GO:0050794,GO:0051171,GO:0051173,GO:0051252,GO:0051254,GO:0060255,GO:0065007,GO:0080090,GO:0097159,GO:…	-	ko:K09286	-	-	-	-	ko00000,ko03000	-	-	-	AP2
Down-regulated	Cm023060.1	-2.83989	0.00485043	Cm023060.1	85681.XP_006430437.1	2.32e-193	536	KOG2551@1|root,KOG2551@2759|Eukaryota,37RQP@33090|Viridiplantae,3GBQ9@35493|Streptophyta	35493|Streptophyta	E	Serine hydrolase (FSH1)	-	-	-	ko:K02183	ko04014,ko04015,ko04016,ko04020,ko04022,ko04024,ko04070,ko04114,ko04218,ko04261,ko04270,ko04371,ko04626,ko04713,ko04720,ko04722,ko04728,ko04740,ko04744,ko04745,ko04750,ko04910,ko04912,ko04915,ko04916,ko04921,ko04922,ko04924,ko04925,ko04970,ko04971,ko05010,ko05031,ko05034,ko05133,ko05152,ko05167,ko05200,ko05214,ko05418,map04014,map04015,map04016,map04020,map04022,map04024,map04070,map04114,map0421…	-	-	-	ko00000,ko00001,ko01009,ko03036,ko04131,ko04147	-	-	-	EF-hand_1,FSH1
Down-regulated	Cm093610.1	-2.83465	0.00957438	Cm093610.1	85681.XP_006422894.1	0	844	2CMI3@1|root,2QQDR@2759|Eukaryota,37TKE@33090|Viridiplantae,3GHTZ@35493|Streptophyta	35493|Streptophyta	S	UPF0481 protein At3g47200-like	-	-	-	-	-	-	-	-	-	-	-	-	DUF247
Down-regulated	Cm172210.1	-2.82709	8.15e-07	Cm172210.1	2711.XP_006483451.1	8.85e-150	426	29ZNA@1|root,2RXWM@2759|Eukaryota,37TYD@33090|Viridiplantae,3GHAK@35493|Streptophyta	35493|Streptophyta	S	ZINC FINGER protein	-	GO:0001067,GO:0003674,GO:0003676,GO:0003677,GO:0003700,GO:0005488,GO:0005575,GO:0005622,GO:0005623,GO:0005634,GO:0006355,GO:0008150,GO:0009787,GO:0009788,GO:0009889,GO:0009966,GO:0009968,GO:0010468,GO:0010556,GO:0010646,GO:0010648,GO:0019219,GO:0019222,GO:0023051,GO:0023057,GO:0031323,GO:0031326,GO:0043226,GO:0043227,GO:0043229,GO:0043231,GO:0044212,GO:0044424,GO:0044464,GO:0048519,GO:0048523,GO:…	-	-	-	-	-	-	-	-	-	-	-
Down-regulated	Cm170100.1	-2.82552	0.000448922	Cm170100.1	2711.XP_006467678.1	0	914	28N77@1|root,2QUVF@2759|Eukaryota,37QPS@33090|Viridiplantae,3GBEU@35493|Streptophyta	35493|Streptophyta	S	Transferase family	-	-	-	-	-	-	-	-	-	-	-	-	Transferase
Down-regulated	Cm211030.1	-2.82091	0.00634425	Cm211030.1	2711.XP_006490519.1	2.22e-77	251	KOG0498@1|root,KOG0498@2759|Eukaryota,37Q35@33090|Viridiplantae,3GAHY@35493|Streptophyta	35493|Streptophyta	PT	Cyclic nucleotide-gated ion channel 1-like	-	-	-	ko:K05391	ko04626,map04626	-	-	-	ko00000,ko00001,ko04040	1.A.1.5	-	-	-
Down-regulated	Cm241460.1	-2.81527	0.0129525
Down-regulated	Cm023290.1	-2.81338	1.19e-05	Cm023290.1	2711.XP_006481958.1	0	2055	COG5184@1|root,2QTH2@2759|Eukaryota,37IBA@33090|Viridiplantae,3GAGB@35493|Streptophyta	35493|Streptophyta	DZ	Protein present in Fab1, YOTB, Vac1, and EEA1	-	GO:0003674,GO:0005085,GO:0005086,GO:0005488,GO:0005515,GO:0005575,GO:0005622,GO:0005623,GO:0005737,GO:0005794,GO:0005829,GO:0008150,GO:0012505,GO:0016020,GO:0019899,GO:0043226,GO:0043227,GO:0043229,GO:0043231,GO:0044424,GO:0044444,GO:0044464,GO:0051020,GO:0065007,GO:0065009,GO:0098772	-	-	-	-	-	-	-	-	-	-	BRX,BRX_N,FYVE,PH_12,RCC1
Down-regulated	Cm198620.1	-2.81171	0.0328145
Down-regulated	Cm227040.1	-2.8026	0.000781171	Cm227040.1	2711.XP_006479662.1	3.52e-250	698	28JID@1|root,2QRT3@2759|Eukaryota,37T8Q@33090|Viridiplantae,3GGCZ@35493|Streptophyta	35493|Streptophyta	S	Auxin canalisation	-	GO:0003002,GO:0007154,GO:0007165,GO:0007275,GO:0007389,GO:0008150,GO:0009719,GO:0009725,GO:0009733,GO:0009734,GO:0009755,GO:0009888,GO:0009987,GO:0010033,GO:0010051,GO:0010087,GO:0010305,GO:0023052,GO:0032501,GO:0032502,GO:0032870,GO:0042221,GO:0048856,GO:0050789,GO:0050794,GO:0050896,GO:0051716,GO:0065007,GO:0070887,GO:0071310,GO:0071365,GO:0071495	-	-	-	-	-	-	-	-	-	-	Auxin_canalis,PH_2
Down-regulated	Cm226820.1	-2.80202	0.00300279	Cm226820.1	2711.XP_006491020.1	0	1526	2CN77@1|root,2QUAY@2759|Eukaryota,37JZ8@33090|Viridiplantae,3G7RD@35493|Streptophyta	35493|Streptophyta	K	homeobox-leucine zipper protein	-	GO:0000003,GO:0003006,GO:0003674,GO:0003700,GO:0006355,GO:0007275,GO:0008150,GO:0009314,GO:0009411,GO:0009416,GO:0009605,GO:0009628,GO:0009653,GO:0009664,GO:0009791,GO:0009827,GO:0009888,GO:0009889,GO:0009908,GO:0009987,GO:0010015,GO:0010053,GO:0010054,GO:0010468,GO:0010556,GO:0016043,GO:0019219,GO:0019222,GO:0021700,GO:0022414,GO:0022622,GO:0030154,GO:0031323,GO:0031326,GO:0032501,GO:0032502,GO:…	-	ko:K09338	-	-	-	-	ko00000,ko03000	-	-	-	Homeobox,START
Down-regulated	Cm155280.1	-2.80037	4.72e-05	Cm155280.1	2711.XP_006485814.1	3.52e-163	457	2AIZM@1|root,2RZ5W@2759|Eukaryota,37UUN@33090|Viridiplantae,3GIZM@35493|Streptophyta	35493|Streptophyta	-	-	-	-	-	-	-	-	-	-	-	-	-	-	-
Down-regulated	Cm250270.1	-2.79545	0.000780602	Cm250270.1	2711.XP_006469832.1	9.4e-48	153	2CM3S@1|root,2S3X0@2759|Eukaryota,37W3Y@33090|Viridiplantae	33090|Viridiplantae	S	Wound induced protein	-	-	-	-	-	-	-	-	-	-	-	-	DUF3774
Down-regulated	Cm099950.1	-2.78247	3.34e-06	Cm099950.1	2711.XP_006488454.1	2.11e-204	568	KOG0266@1|root,KOG0266@2759|Eukaryota,386JN@33090|Viridiplantae,3GQPA@35493|Streptophyta	35493|Streptophyta	S	WD repeat-containing protein	-	-	-	-	-	-	-	-	-	-	-	-	-
Down-regulated	Cm167560.1	-2.78089	6.22e-06	Cm167560.1	2711.XP_006469495.1	0	1008	COG2124@1|root,KOG0156@2759|Eukaryota,37Z4R@33090|Viridiplantae,3GHAS@35493|Streptophyta	35493|Streptophyta	Q	Belongs to the cytochrome P450 family	-	-	-	ko:K17854	-	-	-	-	ko00000,ko00199	-	-	-	p450
Down-regulated	Cm201450.1	-2.77874	0.00030431	Cm201450.1	2711.XP_006490283.1	2.51e-236	649	COG0657@1|root,KOG1515@2759|Eukaryota,37MFN@33090|Viridiplantae,3GCIC@35493|Streptophyta	35493|Streptophyta	V	Carboxylesterase	-	GO:0003674,GO:0003824,GO:0008150,GO:0008152,GO:0009056,GO:0016787	-	-	-	-	-	-	-	-	-	-	Abhydrolase_3
Down-regulated	Cm185310.1	-2.7723	7.52e-12	Cm185310.1	85681.XP_006427279.1	1.28e-91	286	28PAW@1|root,2QVY8@2759|Eukaryota,37TG3@33090|Viridiplantae,3GGWW@35493|Streptophyta	35493|Streptophyta	S	superfamily. Protein	-	-	-	-	-	-	-	-	-	-	-	-	TPR_17,TPR_19
Down-regulated	Cm020890.1	-2.7709	1.67e-11	Cm020890.1	85681.XP_006434029.1	1.12e-50	168	2AMXX@1|root,2RZVC@2759|Eukaryota,37USZ@33090|Viridiplantae,3GJHR@35493|Streptophyta	35493|Streptophyta	S	zinc-finger of the FCS-type, C2-C2	-	-	-	-	-	-	-	-	-	-	-	-	zf-FLZ
Down-regulated	Cm000230.1	-2.76447	0.000227902	Cm000230.1	2711.XP_006475665.1	1.38e-197	549	2CN4P@1|root,2QTW8@2759|Eukaryota,37JBR@33090|Viridiplantae,3G9JX@35493|Streptophyta	35493|Streptophyta	K	Aux IAA proteins are short-lived transcriptional factors that function as repressors of early auxin response genes at low auxin concentrations	-	GO:0003674,GO:0003700,GO:0006355,GO:0008150,GO:0009719,GO:0009725,GO:0009733,GO:0009889,GO:0010033,GO:0010468,GO:0010556,GO:0019219,GO:0019222,GO:0031323,GO:0031326,GO:0042221,GO:0050789,GO:0050794,GO:0050896,GO:0051171,GO:0051252,GO:0060255,GO:0065007,GO:0080090,GO:0140110,GO:1903506,GO:2000112,GO:2001141	-	ko:K14484	ko04075,map04075	-	-	-	ko00000,ko00001	-	-	-	AUX_IAA
Down-regulated	Cm048980.1	-2.76317	0.0491325	Cm048980.1	2711.XP_006488633.1	0	902	2CNYG@1|root,2QYRK@2759|Eukaryota,37P0X@33090|Viridiplantae,3GFQG@35493|Streptophyta	35493|Streptophyta	S	Shikimate O-hydroxycinnamoyltransferase-like	-	-	-	-	-	-	-	-	-	-	-	-	Transferase
Down-regulated	Cm295690.1	-2.76306	2.32e-08	Cm295690.1	85681.XP_006438706.1	0	971	COG2303@1|root,KOG1238@2759|Eukaryota,37S1C@33090|Viridiplantae,3G9YW@35493|Streptophyta	35493|Streptophyta	L	(GMC) oxidoreductase family	-	GO:0000166,GO:0003674,GO:0003824,GO:0005488,GO:0005575,GO:0005576,GO:0006082,GO:0006629,GO:0006631,GO:0007154,GO:0007267,GO:0007275,GO:0008150,GO:0008152,GO:0009553,GO:0009987,GO:0010430,GO:0016829,GO:0016830,GO:0016832,GO:0019395,GO:0019752,GO:0023052,GO:0030258,GO:0032501,GO:0032502,GO:0032787,GO:0034440,GO:0036094,GO:0043167,GO:0043168,GO:0043436,GO:0044237,GO:0044238,GO:0044255,GO:0044281,GO:…	1.1.99.1	ko:K00108	ko00260,ko01100,map00260,map01100	M00555	R01025	RC00087	ko00000,ko00001,ko00002,ko01000	-	-	-	GMC_oxred_C,GMC_oxred_N
Down-regulated	Cm227880.1	-2.76125	0.000149968	Cm227880.1	2711.XP_006469145.1	3.67e-269	742	2CCVI@1|root,2QT6X@2759|Eukaryota,37K4H@33090|Viridiplantae,3G7XA@35493|Streptophyta	35493|Streptophyta	K	transcription factor	-	GO:0003674,GO:0003676,GO:0003677,GO:0003700,GO:0005488,GO:0005575,GO:0005622,GO:0005623,GO:0005634,GO:0006139,GO:0006351,GO:0006355,GO:0006725,GO:0006807,GO:0008150,GO:0008152,GO:0009058,GO:0009059,GO:0009314,GO:0009416,GO:0009628,GO:0009637,GO:0009889,GO:0009909,GO:0009911,GO:0009987,GO:0010467,GO:0010468,GO:0010556,GO:0016070,GO:0018130,GO:0019219,GO:0019222,GO:0019438,GO:0031323,GO:0031326,GO:…	-	-	-	-	-	-	-	-	-	-	HLH
Down-regulated	Cm154120.1	-2.75365	1.73e-14	Cm154120.1	85681.XP_006427087.1	3.17e-261	715	KOG1072@1|root,KOG1072@2759|Eukaryota,37QJ7@33090|Viridiplantae,3GESE@35493|Streptophyta	35493|Streptophyta	S	F-box kelch-repeat protein	-	GO:0000151,GO:0003674,GO:0005488,GO:0005515,GO:0005575,GO:0005622,GO:0005623,GO:0005737,GO:0005829,GO:0006508,GO:0006511,GO:0006807,GO:0008150,GO:0008152,GO:0009056,GO:0009057,GO:0009966,GO:0009968,GO:0009987,GO:0010498,GO:0010646,GO:0010648,GO:0019005,GO:0019222,GO:0019538,GO:0019899,GO:0019941,GO:0023051,GO:0023057,GO:0030162,GO:0030163,GO:0031323,GO:0031461,GO:0031625,GO:0032991,GO:0043161,GO:…	-	-	-	-	-	-	-	-	-	-	F-box,Kelch_1,Kelch_6
Down-regulated	Cm316610.1	-2.75282	0.0222332	Cm316610.1	85681.XP_006426368.1	4.01e-119	352	KOG1192@1|root,KOG1192@2759|Eukaryota,37HZV@33090|Viridiplantae,3G9TD@35493|Streptophyta	35493|Streptophyta	CG	Belongs to the UDP-glycosyltransferase family	-	GO:0003674,GO:0003824,GO:0005575,GO:0005622,GO:0005623,GO:0008194,GO:0015020,GO:0016740,GO:0016757,GO:0016758,GO:0035251,GO:0043226,GO:0043227,GO:0043229,GO:0043231,GO:0044424,GO:0044464,GO:0046527,GO:0050403,GO:0050502,GO:0080043,GO:0080044	2.4.1.324	ko:K21374	-	-	-	-	ko00000,ko01000,ko01003	-	GT1	-	UDPGT
Down-regulated	Cm222030.1	-2.74951	0.00389012	Cm222030.1	2711.XP_006493793.1	2.38e-254	699	28KK7@1|root,2QT1N@2759|Eukaryota,37RAV@33090|Viridiplantae,3GDXK@35493|Streptophyta	35493|Streptophyta	K	NAC domain-containing protein	-	GO:0003002,GO:0003674,GO:0003700,GO:0005575,GO:0005622,GO:0005623,GO:0005634,GO:0006355,GO:0007275,GO:0007389,GO:0008150,GO:0009832,GO:0009834,GO:0009889,GO:0009987,GO:0010453,GO:0010455,GO:0010468,GO:0010556,GO:0019219,GO:0019222,GO:0022622,GO:0031323,GO:0031326,GO:0032501,GO:0032502,GO:0042546,GO:0043226,GO:0043227,GO:0043229,GO:0043231,GO:0044085,GO:0044424,GO:0044464,GO:0045595,GO:0045597,GO:…	-	-	-	-	-	-	-	-	-	-	NAM
Down-regulated	Cm288830.1	-2.7477	0.00891203	Cm288830.1	85681.XP_006419216.1	2.61e-232	640	COG0101@1|root,KOG4393@2759|Eukaryota,37NRZ@33090|Viridiplantae,3GG50@35493|Streptophyta	35493|Streptophyta	J	tRNA pseudouridine synthase	-	-	5.4.99.12	ko:K06173	-	-	-	-	ko00000,ko01000,ko03016	-	-	-	PseudoU_synth_1
Down-regulated	Cm289150.1	-2.74485	1.3e-06	Cm289150.1	2711.XP_006468279.1	0	1103	COG1132@1|root,KOG0054@2759|Eukaryota,37IQY@33090|Viridiplantae,3GAFY@35493|Streptophyta	35493|Streptophyta	Q	ABC transporter C family member	-	GO:0000325,GO:0003674,GO:0003824,GO:0005215,GO:0005575,GO:0005622,GO:0005623,GO:0005737,GO:0005773,GO:0005774,GO:0006810,GO:0008150,GO:0015399,GO:0015405,GO:0016020,GO:0016462,GO:0016787,GO:0016817,GO:0016818,GO:0016887,GO:0017111,GO:0022804,GO:0022857,GO:0031090,GO:0042623,GO:0042626,GO:0043226,GO:0043227,GO:0043229,GO:0043231,GO:0043492,GO:0044422,GO:0044424,GO:0044437,GO:0044444,GO:0044446,GO:…	-	ko:K05666	ko01523,ko01524,ko02010,ko04976,map01523,map01524,map02010,map04976	-	-	-	ko00000,ko00001,ko02000	3.A.1.208.2	-	-	ABC_membrane,ABC_tran
Down-regulated	Cm067460.1	-2.73875	1.44e-25	Cm067460.1	2711.XP_006478571.1	0	1317	2CNUR@1|root,2QY4B@2759|Eukaryota,37R27@33090|Viridiplantae,3GF62@35493|Streptophyta	35493|Streptophyta	S	isoform X1	-	-	-	-	-	-	-	-	-	-	-	-	-
Down-regulated	Cm063410.1	-2.73444	0.00374326	Cm063410.1	85681.XP_006430501.1	0	1004	COG2124@1|root,KOG0157@2759|Eukaryota,37IEK@33090|Viridiplantae,3G7DA@35493|Streptophyta	35493|Streptophyta	Q	cytochrome P450	-	-	-	-	-	-	-	-	-	-	-	-	p450
Down-regulated	Cm250250.1	-2.72917	1.74e-10	Cm250250.1	2711.XP_006469836.1	2.85e-52	164	2E1X3@1|root,2S96I@2759|Eukaryota,37WQ6@33090|Viridiplantae,3GKZE@35493|Streptophyta	35493|Streptophyta	S	Wound-induced protein	-	-	-	-	-	-	-	-	-	-	-	-	DUF3774
Down-regulated	Cm298470.1	-2.72659	1.45e-06	Cm298470.1	2711.XP_006482190.1	0	1125	COG0028@1|root,KOG1185@2759|Eukaryota,37MQ2@33090|Viridiplantae,3GAYK@35493|Streptophyta	35493|Streptophyta	EH	Belongs to the TPP enzyme family	-	GO:0005575,GO:0005622,GO:0005623,GO:0005737,GO:0005829,GO:0044424,GO:0044444,GO:0044464	-	ko:K12261	ko04146,map04146	-	-	-	ko00000,ko00001,ko01000	-	-	-	TPP_enzyme_C,TPP_enzyme_M,TPP_enzyme_N
Down-regulated	Cm284350.1	-2.72607	2.4e-07	Cm284350.1	2711.XP_006477232.1	5.13e-73	221	2C12H@1|root,2RZES@2759|Eukaryota,37UZ3@33090|Viridiplantae,3GIPT@35493|Streptophyta	35493|Streptophyta	S	14 kDa proline-rich protein	-	-	-	-	-	-	-	-	-	-	-	-	Hydrophob_seed
Down-regulated	Cm105190.1	-2.7249	0.000122178	Cm105190.1	2711.XP_006466288.1	3.01e-225	621	2C0PQ@1|root,2QWJY@2759|Eukaryota,37MIE@33090|Viridiplantae,3GBN5@35493|Streptophyta	35493|Streptophyta	O	Belongs to the peroxidase family	-	-	1.11.1.7	ko:K00430	ko00940,ko01100,ko01110,map00940,map01100,map01110	-	R00602,R02596,R03919,R04007,R07443	RC00034	ko00000,ko00001,ko01000	-	-	-	peroxidase
Down-regulated	Cm102710.1	-2.70625	0.0100757	Cm102710.1	2711.XP_006469057.1	9.22e-141	397	COG1100@1|root,KOG0393@2759|Eukaryota,37JCW@33090|Viridiplantae,3G9I0@35493|Streptophyta	35493|Streptophyta	V	Belongs to the small GTPase superfamily. Rho family	-	-	-	ko:K04392	ko04010,ko04013,ko04014,ko04015,ko04024,ko04062,ko04071,ko04145,ko04151,ko04310,ko04360,ko04370,ko04380,ko04510,ko04520,ko04530,ko04620,ko04650,ko04662,ko04664,ko04666,ko04670,ko04722,ko04810,ko04932,ko04933,ko04972,ko05014,ko05100,ko05120,ko05131,ko05132,ko05167,ko05200,ko05203,ko05205,ko05210,ko05211,ko05212,ko05231,ko05416,ko05418,map04010,map04013,map04014,map04015,map04024,map04062,map04071,…	-	-	-	ko00000,ko00001,ko04031,ko04131,ko04147	-	-	-	Ras
Down-regulated	Cm041960.1	-2.70453	0.0139163
Down-regulated	Cm124310.1	-2.70088	9.95e-09	Cm124310.1	2711.XP_006474198.1	3.44e-283	773	COG0515@1|root,KOG1187@2759|Eukaryota,37IDD@33090|Viridiplantae,3G9EB@35493|Streptophyta	35493|Streptophyta	T	belongs to the protein kinase superfamily	-	GO:0003674,GO:0003824,GO:0004672,GO:0004674,GO:0004675,GO:0004888,GO:0005575,GO:0005623,GO:0005886,GO:0006464,GO:0006468,GO:0006793,GO:0006796,GO:0006807,GO:0007154,GO:0007165,GO:0007166,GO:0007167,GO:0007178,GO:0008150,GO:0008152,GO:0009987,GO:0016020,GO:0016301,GO:0016310,GO:0016740,GO:0016772,GO:0016773,GO:0019199,GO:0019538,GO:0023052,GO:0036211,GO:0038023,GO:0043170,GO:0043412,GO:0044237,GO:…	2.7.11.1	ko:K04733	ko04010,ko04064,ko04620,ko04621,ko04624,ko04722,ko05133,ko05140,ko05142,ko05145,ko05152,ko05162,ko05164,map04010,map04064,map04620,map04621,map04624,map04722,map05133,map05140,map05142,map05145,map05152,map05162,map05164	M00686	-	-	ko00000,ko00001,ko00002,ko01000,ko01001	-	-	-	Pkinase,Pkinase_Tyr
Down-regulated	Cm006410.1	-2.69679	0.0227332	Cm006410.1	85681.XP_006428826.1	1.15e-225	628	2C0PQ@1|root,2QU16@2759|Eukaryota,37S13@33090|Viridiplantae,3G770@35493|Streptophyta	35493|Streptophyta	Q	Removal of H(2)O(2), oxidation of toxic reductants, biosynthesis and degradation of lignin, suberization, auxin catabolism, response to environmental stresses such as wounding, pathogen attack and oxidative stress	-	GO:0003674,GO:0003824,GO:0004601,GO:0005575,GO:0005618,GO:0005622,GO:0005623,GO:0005737,GO:0005829,GO:0005911,GO:0006950,GO:0006952,GO:0008150,GO:0008152,GO:0009505,GO:0009506,GO:0009605,GO:0009607,GO:0009620,GO:0009636,GO:0009664,GO:0009987,GO:0016043,GO:0016209,GO:0016491,GO:0016684,GO:0030054,GO:0030312,GO:0042221,GO:0043207,GO:0044424,GO:0044444,GO:0044464,GO:0045229,GO:0050832,GO:0050896,GO:…	1.11.1.7	ko:K00430	ko00940,ko01100,ko01110,map00940,map01100,map01110	-	R00602,R02596,R03919,R04007,R07443	RC00034	ko00000,ko00001,ko01000	-	-	-	peroxidase
Down-regulated	Cm023640.1	-2.69146	0.00137539	Cm023640.1	2711.XP_006481914.1	5.15e-222	620	COG1519@1|root,2QSA5@2759|Eukaryota,37S0U@33090|Viridiplantae,3GBW0@35493|Streptophyta	35493|Streptophyta	M	3-deoxy-D-manno-octulosonic acid transferase	-	-	2.4.99.12,2.4.99.13,2.4.99.14,2.4.99.15	ko:K02527	ko00540,ko01100,map00540,map01100	M00060,M00080	R04658,R05074,R09763	RC00009,RC00077,RC00247	ko00000,ko00001,ko00002,ko01000,ko01003,ko01005	-	GT30	-	Glycos_transf_N
Down-regulated	Cm117090.1	-2.68962	7.46e-09	Cm117090.1	2711.XP_006480617.1	8.93e-299	821	KOG1721@1|root,KOG1721@2759|Eukaryota,37N8H@33090|Viridiplantae,3G7YF@35493|Streptophyta	35493|Streptophyta	S	Zinc finger protein	-	GO:0003674,GO:0003700,GO:0005575,GO:0005622,GO:0005623,GO:0005634,GO:0006355,GO:0007275,GO:0008150,GO:0008356,GO:0009888,GO:0009889,GO:0009987,GO:0010073,GO:0010075,GO:0010468,GO:0010556,GO:0019219,GO:0019222,GO:0022622,GO:0030856,GO:0031323,GO:0031326,GO:0032501,GO:0032502,GO:0040008,GO:0043226,GO:0043227,GO:0043229,GO:0043231,GO:0044424,GO:0044464,GO:0045595,GO:0045604,GO:0045682,GO:0048364,GO:…	-	-	-	-	-	-	-	-	-	-	zf-C2H2,zf-C2H2_jaz
Down-regulated	Cm174740.1	-2.68624	3.8e-08	Cm174740.1	2711.XP_006464562.1	6.4e-156	437	KOG0800@1|root,KOG0800@2759|Eukaryota,37TKN@33090|Viridiplantae,3GFGC@35493|Streptophyta	35493|Streptophyta	O	RING-H2 finger protein	-	GO:0003674,GO:0003824,GO:0004842,GO:0006464,GO:0006508,GO:0006511,GO:0006807,GO:0008150,GO:0008152,GO:0009056,GO:0009057,GO:0009987,GO:0010498,GO:0016567,GO:0016740,GO:0019538,GO:0019787,GO:0019941,GO:0030163,GO:0032446,GO:0036211,GO:0043161,GO:0043170,GO:0043412,GO:0043632,GO:0044237,GO:0044238,GO:0044248,GO:0044257,GO:0044260,GO:0044265,GO:0044267,GO:0051603,GO:0061630,GO:0061659,GO:0070647,GO:…	2.3.2.27	ko:K19040	-	-	-	-	ko00000,ko01000,ko04121	-	-	-	zf-RING_2
Down-regulated	Cm068630.1	-2.68256	2.99e-09	Cm068630.1	85681.XP_006452460.1	2.86e-118	339	2A180@1|root,2S34W@2759|Eukaryota,37VVH@33090|Viridiplantae,3GJMG@35493|Streptophyta	35493|Streptophyta	-	-	-	-	-	-	-	-	-	-	-	-	-	-	-
Down-regulated	Cm128210.1	-2.67452	0.00155971	Cm128210.1	2711.XP_006470019.1	0	1345	COG0666@1|root,KOG0504@2759|Eukaryota,37Q7X@33090|Viridiplantae,3GCHN@35493|Streptophyta	35493|Streptophyta	S	Ankyrin repeat	-	GO:0000278,GO:0000281,GO:0000902,GO:0000904,GO:0000910,GO:0001508,GO:0002028,GO:0003008,GO:0003254,GO:0003674,GO:0005198,GO:0005200,GO:0005488,GO:0005515,GO:0005575,GO:0005622,GO:0005623,GO:0005737,GO:0005783,GO:0005794,GO:0005829,GO:0005856,GO:0005886,GO:0005911,GO:0006810,GO:0006888,GO:0006892,GO:0006893,GO:0006996,GO:0007009,GO:0007010,GO:0007016,GO:0007049,GO:0007154,GO:0007275,GO:0007399,GO:…	-	-	-	-	-	-	-	-	-	-	Ank_2,Ank_3
Down-regulated	Cm303310.1	-2.67187	0.0192505	Cm303310.1	85681.XP_006450746.1	2.41e-189	534	COG0205@1|root,KOG2440@2759|Eukaryota,37J8W@33090|Viridiplantae,3G7FQ@35493|Streptophyta	35493|Streptophyta	G	Catalyzes the phosphorylation of D-fructose 6-phosphate to fructose 1,6-bisphosphate by ATP, the first committing step of glycolysis	-	GO:0003674,GO:0003824,GO:0003872,GO:0005575,GO:0005622,GO:0005623,GO:0005737,GO:0005829,GO:0005975,GO:0006082,GO:0006090,GO:0006091,GO:0006096,GO:0006139,GO:0006163,GO:0006164,GO:0006165,GO:0006725,GO:0006732,GO:0006733,GO:0006753,GO:0006754,GO:0006757,GO:0006793,GO:0006796,GO:0006807,GO:0008150,GO:0008152,GO:0008443,GO:0009056,GO:0009058,GO:0009108,GO:0009117,GO:0009123,GO:0009124,GO:0009126,GO:…	2.7.1.11	ko:K00850	ko00010,ko00030,ko00051,ko00052,ko00680,ko01100,ko01110,ko01120,ko01130,ko01200,ko01230,ko03018,ko04152,ko05230,map00010,map00030,map00051,map00052,map00680,map01100,map01110,map01120,map01130,map01200,map01230,map03018,map04152,map05230	M00001,M00345	R00756,R03236,R03237,R03238,R03239,R04779	RC00002,RC00017	ko00000,ko00001,ko00002,ko01000,ko01009,ko03019	-	-	-	PFK
Down-regulated	Cm092850.1	-2.67133	0.00954912	Cm092850.1	2711.XP_006486897.1	0	946	COG2939@1|root,KOG1282@2759|Eukaryota,37JBM@33090|Viridiplantae,3G7X9@35493|Streptophyta	35493|Streptophyta	EO	Belongs to the peptidase S10 family	-	-	-	ko:K16296	-	-	-	-	ko00000,ko01000,ko01002	-	-	-	Peptidase_S10
Down-regulated	Cm209830.1	-2.66814	1.36e-06	Cm209830.1	85681.XP_006441974.1	1.11e-297	815	KOG1072@1|root,KOG1072@2759|Eukaryota,37MJ0@33090|Viridiplantae,3GEBK@35493|Streptophyta	35493|Streptophyta	S	F-box Kelch-repeat protein	-	GO:0005575,GO:0005622,GO:0005623,GO:0005737,GO:0005829,GO:0008150,GO:0009966,GO:0009968,GO:0010646,GO:0010648,GO:0019222,GO:0023051,GO:0023057,GO:0031323,GO:0043455,GO:0044424,GO:0044444,GO:0044464,GO:0048519,GO:0048523,GO:0048583,GO:0048585,GO:0050789,GO:0050794,GO:0065007,GO:0080036,GO:0080037,GO:2000762	-	-	-	-	-	-	-	-	-	-	F-box,Kelch_1
Down-regulated	Cm185630.1	-2.64983	8.98e-07	Cm185630.1	90675.XP_010491045.1	1.8e-27	110	COG1215@1|root,2QSUQ@2759|Eukaryota,37SBH@33090|Viridiplantae,3GB5E@35493|Streptophyta,3HSZ7@3699|Brassicales	35493|Streptophyta	O	Belongs to the glycosyltransferase 2 family. Plant cellulose synthase subfamily	-	GO:0000271,GO:0000278,GO:0000281,GO:0000910,GO:0003674,GO:0003824,GO:0005575,GO:0005622,GO:0005623,GO:0005737,GO:0005768,GO:0005794,GO:0005802,GO:0005886,GO:0005911,GO:0005975,GO:0005976,GO:0006073,GO:0006950,GO:0006952,GO:0007049,GO:0008150,GO:0008152,GO:0009058,GO:0009059,GO:0009250,GO:0009506,GO:0009832,GO:0009833,GO:0009834,GO:0009987,GO:0012505,GO:0016020,GO:0016051,GO:0016740,GO:0016757,GO:…	2.4.1.12	ko:K10999	-	-	-	-	ko00000,ko01000,ko01003,ko02000	4.D.3.1.4,4.D.3.1.7	GT2	-	Cellulose_synt,zf-UDP
Down-regulated	Cm058390.1	-2.64934	0.000271905	Cm058390.1	2711.XP_006489557.1	1.56e-255	711	2BYZ8@1|root,2QU36@2759|Eukaryota,37P6P@33090|Viridiplantae,3G8Y4@35493|Streptophyta	35493|Streptophyta	S	Protein of unknown function (DUF668)	-	-	-	-	-	-	-	-	-	-	-	-	DUF3475,DUF668
Down-regulated	Cm020210.1	-2.64664	0.00789078	Cm020210.1	2711.XP_006476962.1	3.89e-288	785	28K72@1|root,2QSMM@2759|Eukaryota,37PG1@33090|Viridiplantae,3GEFT@35493|Streptophyta	35493|Streptophyta	S	Belongs to the 'GDSL' lipolytic enzyme family	-	GO:0003674,GO:0003824,GO:0006082,GO:0006629,GO:0006631,GO:0008126,GO:0008150,GO:0008152,GO:0009987,GO:0016787,GO:0016788,GO:0019752,GO:0032787,GO:0034338,GO:0043436,GO:0044237,GO:0044238,GO:0044255,GO:0044281,GO:0052689,GO:0071704	-	-	-	-	-	-	-	-	-	-	Lipase_GDSL
Down-regulated	Cm119980.1	-2.64608	0.0101749	Cm119980.1	2711.XP_006489415.1	8.25e-214	590	2AMXX@1|root,2QS8T@2759|Eukaryota,37MN7@33090|Viridiplantae,3GGH3@35493|Streptophyta	35493|Streptophyta	S	zinc-finger of the FCS-type, C2-C2	-	-	-	-	-	-	-	-	-	-	-	-	zf-FLZ
Down-regulated	Cm295700.1	-2.63114	1.68e-05	Cm295700.1	2711.XP_006483144.1	2.28e-156	439	KOG0800@1|root,KOG0800@2759|Eukaryota,37U2K@33090|Viridiplantae,3GHZW@35493|Streptophyta	35493|Streptophyta	O	E3 ubiquitin-protein ligase	-	-	2.3.2.27	ko:K11982,ko:K22378	-	-	-	-	ko00000,ko01000,ko04121,ko04131	-	-	-	zf-RING_2
Down-regulated	Cm145640.1	-2.62999	5.9e-07	Cm145640.1	2711.XP_006464823.1	2.71e-286	799	28NT2@1|root,2QVD1@2759|Eukaryota,37QZG@33090|Viridiplantae,3GAAN@35493|Streptophyta	35493|Streptophyta	-	-	-	-	-	-	-	-	-	-	-	-	-	-	-
Down-regulated	Cm278360.1	-2.62026	0.0394872	Cm278360.1	85681.XP_006422385.1	0	1157	KOG2154@1|root,KOG2154@2759|Eukaryota,37ICE@33090|Viridiplantae,3GEQG@35493|Streptophyta	35493|Streptophyta	J	Nucleolar complex protein 4 homolog	-	-	-	ko:K05387,ko:K14771	-	-	-	-	ko00000,ko03009,ko04040	1.A.10.1.10,1.A.10.1.18,1.A.10.1.7	-	-	CBF
Down-regulated	Cm089950.1	-2.6181	0.0131279	Cm089950.1	85681.XP_006430907.1	0	1242	COG1131@1|root,KOG0061@2759|Eukaryota,37HHH@33090|Viridiplantae,3G7CT@35493|Streptophyta	35493|Streptophyta	Q	ABC transporter G family member	-	GO:0000003,GO:0003002,GO:0003006,GO:0003674,GO:0003824,GO:0005215,GO:0005575,GO:0005623,GO:0005886,GO:0006810,GO:0007275,GO:0007389,GO:0008150,GO:0009653,GO:0009790,GO:0009791,GO:0009793,GO:0009965,GO:0010016,GO:0010051,GO:0010154,GO:0010222,GO:0010588,GO:0015399,GO:0015405,GO:0016020,GO:0016021,GO:0016462,GO:0016787,GO:0016817,GO:0016818,GO:0016887,GO:0017111,GO:0022414,GO:0022804,GO:0022857,GO:…	-	-	-	-	-	-	-	-	-	-	ABC2_membrane,ABC_tran
Down-regulated	Cm026540.1	-2.61622	8.18e-11	Cm026540.1	2711.XP_006465705.1	6.75e-113	327	KOG4210@1|root,KOG4210@2759|Eukaryota,37V8I@33090|Viridiplantae,3GJJV@35493|Streptophyta	35493|Streptophyta	K	RNA binding	-	-	-	-	-	-	-	-	-	-	-	-	-
Down-regulated	Cm151380.1	-2.60523	0.033727
Down-regulated	Cm026340.1	-2.60443	1.54e-06	Cm026340.1	2711.XP_006465682.1	4.76e-133	378	29XQ1@1|root,2RXSC@2759|Eukaryota,37U84@33090|Viridiplantae,3GHVM@35493|Streptophyta	35493|Streptophyta	S	avr9 Cf-9 rapidly elicited protein	-	-	-	-	-	-	-	-	-	-	-	-	DUF761
Down-regulated	Cm135850.1	-2.60353	1.5e-11	Cm135850.1	2711.XP_006471994.1	8.26e-190	550	KOG1603@1|root,KOG1603@2759|Eukaryota,37PFR@33090|Viridiplantae,3GGN5@35493|Streptophyta	35493|Streptophyta	P	Heavy-metal-associated domain	-	GO:0003674,GO:0005488,GO:0005575,GO:0005622,GO:0005623,GO:0005737,GO:0005911,GO:0006810,GO:0006811,GO:0006812,GO:0006873,GO:0006875,GO:0008150,GO:0009506,GO:0009987,GO:0019725,GO:0030001,GO:0030003,GO:0030054,GO:0042592,GO:0043167,GO:0043169,GO:0044424,GO:0044464,GO:0046872,GO:0046914,GO:0046916,GO:0048878,GO:0050801,GO:0051179,GO:0051234,GO:0055044,GO:0055065,GO:0055076,GO:0055080,GO:0055082,GO:…	-	-	-	-	-	-	-	-	-	-	HMA
Down-regulated	Cm016420.1	-2.59616	5.53e-07	Cm016420.1	85681.XP_006425633.1	2.86e-316	861	COG3934@1|root,2QS4Q@2759|Eukaryota,37PFM@33090|Viridiplantae,3GCR2@35493|Streptophyta	35493|Streptophyta	G	Belongs to the glycosyl hydrolase 5 (cellulase A) family	-	GO:0000003,GO:0000272,GO:0003006,GO:0003674,GO:0003824,GO:0004553,GO:0004567,GO:0005575,GO:0005576,GO:0005623,GO:0005975,GO:0005976,GO:0006950,GO:0007275,GO:0008150,GO:0008152,GO:0009056,GO:0009057,GO:0009636,GO:0009664,GO:0009791,GO:0009827,GO:0009828,GO:0009845,GO:0009900,GO:0009987,GO:0010035,GO:0010038,GO:0010047,GO:0010154,GO:0010412,GO:0015923,GO:0016043,GO:0016052,GO:0016787,GO:0016798,GO:…	3.2.1.78	ko:K19355	ko00051,map00051	-	R01332	RC00467	ko00000,ko00001,ko01000	-	-	-	Cellulase
Down-regulated	Cm259830.1	-2.59616	0.00275313	Cm259830.1	2711.XP_006467645.1	2.54e-100	293	2CXIN@1|root,2RXVG@2759|Eukaryota,37TPU@33090|Viridiplantae,3GJ6E@35493|Streptophyta	35493|Streptophyta	S	Domain of unknown function (DUF4228)	-	-	-	-	-	-	-	-	-	-	-	-	DUF4228
Down-regulated	Cm180940.1	-2.59279	0.000144693	Cm180940.1	2711.XP_006468389.1	3.54e-127	367	COG5491@1|root,KOG3230@2759|Eukaryota,37PY1@33090|Viridiplantae,3GDS9@35493|Streptophyta	35493|Streptophyta	U	Belongs to the SNF7 family	-	GO:0000815,GO:0005575,GO:0005622,GO:0005623,GO:0005737,GO:0005768,GO:0010008,GO:0012505,GO:0016020,GO:0031090,GO:0031410,GO:0031982,GO:0032991,GO:0036452,GO:0043226,GO:0043227,GO:0043229,GO:0044422,GO:0044424,GO:0044425,GO:0044433,GO:0044440,GO:0044444,GO:0044446,GO:0044464,GO:0097708,GO:0098588,GO:0098796,GO:0098805	-	ko:K12191,ko:K12192	ko04144,ko04217,map04144,map04217	M00412	-	-	ko00000,ko00001,ko00002,ko04131,ko04147	-	-	-	Snf7
Down-regulated	Cm195740.1	-2.59231	7.41e-06	Cm195740.1	2711.XP_006480060.1	3.09e-149	434	KOG3378@1|root,KOG3378@2759|Eukaryota,37U7M@33090|Viridiplantae,3GXBQ@35493|Streptophyta	35493|Streptophyta	C	Belongs to the globin family	-	-	-	ko:K21893,ko:K21894	-	-	-	-	ko00000,ko02000	1.A.107.1.4,1.A.107.1.5	-	-	Globin
Down-regulated	Cm076620.1	-2.58941	4.22e-05	Cm076620.1	85681.XP_006427484.1	4.65e-134	381	2CYBQ@1|root,2S3EB@2759|Eukaryota,3800J@33090|Viridiplantae,3GIRX@35493|Streptophyta	35493|Streptophyta	-	-	-	-	-	-	-	-	-	-	-	-	-	-	-
Down-regulated	Cm043920.1	-2.57512	0.0135001	Cm043920.1	2711.XP_006470038.1	5.03e-79	248	COG0572@1|root,KOG4203@2759|Eukaryota,37MJC@33090|Viridiplantae,3GE4G@35493|Streptophyta	35493|Streptophyta	F	belongs to the uridine kinase family	-	GO:0003674,GO:0003824,GO:0004845,GO:0004849,GO:0005575,GO:0005622,GO:0005623,GO:0005737,GO:0005829,GO:0006109,GO:0006139,GO:0006206,GO:0006207,GO:0006213,GO:0006220,GO:0006221,GO:0006222,GO:0006725,GO:0006753,GO:0006793,GO:0006796,GO:0006807,GO:0008150,GO:0008152,GO:0008655,GO:0009058,GO:0009112,GO:0009116,GO:0009117,GO:0009119,GO:0009123,GO:0009124,GO:0009129,GO:0009130,GO:0009156,GO:0009161,GO:…	2.4.2.9,2.7.1.48,5.1.3.1	ko:K00761,ko:K00876,ko:K01783	ko00030,ko00040,ko00240,ko00710,ko00983,ko01100,ko01110,ko01120,ko01130,ko01200,ko01230,map00030,map00040,map00240,map00710,map00983,map01100,map01110,map01120,map01130,map01200,map01230	M00004,M00007	R00513,R00516,R00517,R00962,R00964,R00966,R00967,R00968,R00970,R01529,R01548,R01549,R01880,R02091,R02096,R02097,R02327,R02332,R02371,R02372,R08232	RC00002,RC00017,RC00063,RC00540	ko00000,ko00001,ko00002,ko01000	-	-	-	PRK,UPRTase
Down-regulated	Cm169490.1	-2.5726	7.44e-08	Cm169490.1	2711.XP_006481514.1	1.78e-184	514	COG1028@1|root,KOG0725@2759|Eukaryota,37N8D@33090|Viridiplantae,3G8KA@35493|Streptophyta	35493|Streptophyta	Q	Secoisolariciresinol dehydrogenase-like	-	-	-	-	-	-	-	-	-	-	-	-	adh_short_C2
Down-regulated	Cm122980.1	-2.57247	0.0199746	Cm122980.1	2711.XP_006466096.1	0	1277	KOG2513@1|root,KOG2513@2759|Eukaryota,37N6I@33090|Viridiplantae,3GEES@35493|Streptophyta	35493|Streptophyta	D	Anoctamin-like protein	-	-	-	ko:K19327	-	-	-	-	ko00000,ko04040	1.A.17.1	-	-	Anoctamin
Down-regulated	Cm104120.1	-2.56871	0.0266545	Cm104120.1	85681.XP_006435177.1	4.07e-72	216	2CYF3@1|root,2S3Z7@2759|Eukaryota,37W2X@33090|Viridiplantae,3GK9Y@35493|Streptophyta	35493|Streptophyta	S	Gibberellin-regulated protein	-	GO:0000902,GO:0001101,GO:0005575,GO:0005576,GO:0005618,GO:0005623,GO:0008150,GO:0009505,GO:0009653,GO:0009719,GO:0009725,GO:0009737,GO:0009739,GO:0009741,GO:0009826,GO:0009987,GO:0010033,GO:0014070,GO:0016043,GO:0016049,GO:0030312,GO:0032502,GO:0032989,GO:0033993,GO:0040007,GO:0042221,GO:0044464,GO:0048589,GO:0048856,GO:0048869,GO:0050896,GO:0060560,GO:0071840,GO:0071944,GO:0097305,GO:1901700	-	-	-	-	-	-	-	-	-	-	GASA
Down-regulated	Cm198010.1	-2.56529	0.000295762	Cm198010.1	85681.XP_006422972.1	5.65e-71	229	KOG1192@1|root,KOG1192@2759|Eukaryota,37TCW@33090|Viridiplantae,3GFCH@35493|Streptophyta	35493|Streptophyta	CG	Belongs to the UDP-glycosyltransferase family	-	-	2.4.1.263	ko:K14595	ko00906,ko01100,ko01110,map00906,map01100,map01110	-	R07575	RC00005,RC00523	ko00000,ko00001,ko01000,ko01003	-	GT1	-	UDPGT
Down-regulated	Cm025770.1	-2.56451	0.00112515	Cm025770.1	85681.XP_006426961.1	9.66e-209	578	2CHKY@1|root,2QQCW@2759|Eukaryota,37KHI@33090|Viridiplantae,3G7KS@35493|Streptophyta	35493|Streptophyta	-	-	-	-	-	ko:K15919	ko00260,ko00630,ko01100,ko01110,ko01130,ko01200,map00260,map00630,map01100,map01110,map01130,map01200	M00532	R01388	RC00031	ko00000,ko00001,ko00002	-	-	-	LEA_2
Down-regulated	Cm216350.1	-2.56443	0.0203884	Cm216350.1	85681.XP_006420844.1	0	1149	28IS9@1|root,2QR3H@2759|Eukaryota,37HGN@33090|Viridiplantae,3GD66@35493|Streptophyta	35493|Streptophyta	S	Belongs to the NPH3 family	-	GO:0005575,GO:0005623,GO:0005886,GO:0006464,GO:0006807,GO:0008150,GO:0008152,GO:0009314,GO:0009416,GO:0009605,GO:0009606,GO:0009628,GO:0009637,GO:0009638,GO:0009987,GO:0016020,GO:0016567,GO:0019538,GO:0032446,GO:0036211,GO:0043170,GO:0043412,GO:0044237,GO:0044238,GO:0044260,GO:0044267,GO:0044464,GO:0050896,GO:0070647,GO:0071704,GO:0071944,GO:1901564	-	-	-	-	-	-	-	-	-	-	BTB,NPH3
Down-regulated	Cm003880.1	-2.54496	5.71e-05	Cm003880.1	2711.XP_006475780.1	0	1628	KOG0498@1|root,KOG0498@2759|Eukaryota,37MMZ@33090|Viridiplantae,3GACC@35493|Streptophyta	35493|Streptophyta	PT	Potassium channel	AKT1	GO:0001101,GO:0003674,GO:0005215,GO:0005216,GO:0005242,GO:0005244,GO:0005249,GO:0005261,GO:0005267,GO:0005488,GO:0005515,GO:0005575,GO:0005623,GO:0005886,GO:0005887,GO:0006810,GO:0006811,GO:0006812,GO:0006813,GO:0006950,GO:0006970,GO:0007275,GO:0008150,GO:0008324,GO:0009414,GO:0009415,GO:0009628,GO:0009651,GO:0009653,GO:0009888,GO:0009987,GO:0010015,GO:0010035,GO:0010053,GO:0010054,GO:0010107,GO:…	-	ko:K21867	-	-	-	-	ko00000,ko02000	1.A.1.4	-	-	Ank_2,Ank_4,Ion_trans,KHA,cNMP_binding
Down-regulated	Cm152620.1	-2.54027	0.000181653	Cm152620.1	85681.XP_006451985.1	4.65e-79	248	28NKP@1|root,2QV6F@2759|Eukaryota,37PI4@33090|Viridiplantae,3GB6M@35493|Streptophyta	35493|Streptophyta	S	F-box protein	-	-	-	-	-	-	-	-	-	-	-	-	F-box-like
Down-regulated	Cm207450.1	-2.53586	0.0146037	Cm207450.1	2711.XP_006490772.1	0	1126	28J8N@1|root,2QRM7@2759|Eukaryota,37JUJ@33090|Viridiplantae,3GFSN@35493|Streptophyta	35493|Streptophyta	P	May act as a component of the auxin efflux carrier	PIN1	GO:0000003,GO:0003002,GO:0003006,GO:0003674,GO:0005215,GO:0005575,GO:0005618,GO:0005622,GO:0005623,GO:0005737,GO:0005783,GO:0005886,GO:0005911,GO:0006810,GO:0007154,GO:0007165,GO:0007275,GO:0007389,GO:0008150,GO:0009314,GO:0009416,GO:0009505,GO:0009506,GO:0009605,GO:0009606,GO:0009628,GO:0009629,GO:0009630,GO:0009639,GO:0009640,GO:0009653,GO:0009719,GO:0009725,GO:0009733,GO:0009734,GO:0009755,GO:…	-	ko:K13947	-	-	-	-	ko00000,ko02000	2.A.69.1	-	-	Mem_trans
Down-regulated	Cm031890.1	-2.53498	0.000496038	Cm031890.1	2711.XP_006467137.1	0	1423	COG1404@1|root,2QSZZ@2759|Eukaryota,37HXK@33090|Viridiplantae,3GDEJ@35493|Streptophyta	35493|Streptophyta	G	Subtilisin-like protease	-	-	-	-	-	-	-	-	-	-	-	-	Inhibitor_I9,PA,Peptidase_S8
Down-regulated	Cm293840.1	-2.53255	0.000597594	Cm293840.1	2711.XP_006479492.1	1.73e-209	581	2CMJ4@1|root,2QQHB@2759|Eukaryota,37M6V@33090|Viridiplantae,3G9AF@35493|Streptophyta	35493|Streptophyta	O	E3 ubiquitin-protein ligase BAH1-like	-	GO:0003674,GO:0003824,GO:0004842,GO:0005575,GO:0005622,GO:0005623,GO:0005634,GO:0006464,GO:0006508,GO:0006511,GO:0006807,GO:0008150,GO:0008152,GO:0009056,GO:0009057,GO:0009987,GO:0010498,GO:0016567,GO:0016740,GO:0019538,GO:0019787,GO:0019941,GO:0030163,GO:0032446,GO:0036211,GO:0043161,GO:0043170,GO:0043226,GO:0043227,GO:0043229,GO:0043231,GO:0043412,GO:0043632,GO:0044237,GO:0044238,GO:0044248,GO:…	2.3.2.27	ko:K16275	-	-	-	-	ko00000,ko01000,ko04121	-	-	-	zf-C3HC4,zf-C3HC4_3,zf-RING_UBOX
Down-regulated	Cm213320.1	-2.5311	0.0299453	Cm213320.1	3649.evm.model.supercontig_23.37	4.15e-74	246	KOG0498@1|root,KOG0498@2759|Eukaryota,37M4X@33090|Viridiplantae,3GCEZ@35493|Streptophyta,3HTC8@3699|Brassicales	35493|Streptophyta	P	Cyclic nucleotide-monophosphate binding domain	-	GO:0003674,GO:0005215,GO:0005216,GO:0005244,GO:0005249,GO:0005261,GO:0005267,GO:0005575,GO:0005623,GO:0005886,GO:0005887,GO:0006810,GO:0006811,GO:0006812,GO:0006813,GO:0008150,GO:0008324,GO:0009987,GO:0015075,GO:0015077,GO:0015079,GO:0015267,GO:0015318,GO:0015672,GO:0016020,GO:0016021,GO:0022803,GO:0022832,GO:0022836,GO:0022838,GO:0022839,GO:0022843,GO:0022857,GO:0022890,GO:0030001,GO:0031224,GO:…	-	ko:K05391	ko04626,map04626	-	-	-	ko00000,ko00001,ko04040	1.A.1.5	-	-	Ion_trans,cNMP_binding
Down-regulated	Cm006460.1	-2.53067	0.00592518	Cm006460.1	2711.XP_006480644.1	7.84e-55	171	2E72I@1|root,2S9PV@2759|Eukaryota,37XED@33090|Viridiplantae,3GM54@35493|Streptophyta	35493|Streptophyta	-	-	-	-	-	-	-	-	-	-	-	-	-	-	-
Down-regulated	Cm092950.1	-2.53021	6.13e-09	Cm092950.1	85681.XP_006422794.1	2.56e-145	414	COG0484@1|root,KOG0714@2759|Eukaryota,383H8@33090|Viridiplantae,3GRBA@35493|Streptophyta	35493|Streptophyta	O	DnaJ molecular chaperone homology domain	-	-	-	-	-	-	-	-	-	-	-	-	DnaJ
Down-regulated	Cm004970.1	-2.52687	5.91e-12	Cm004970.1	2711.XP_006480222.1	1.77e-205	571	KOG3178@1|root,KOG3178@2759|Eukaryota,37T3K@33090|Viridiplantae,3G9GK@35493|Streptophyta	35493|Streptophyta	S	Belongs to the class I-like SAM-binding methyltransferase superfamily. Cation-independent O- methyltransferase family	-	-	-	-	-	-	-	-	-	-	-	-	Dimerisation,Methyltransf_2
Down-regulated	Cm167550.1	-2.52598	2.31e-06
Down-regulated	Cm256810.1	-2.52541	0.0300448	Cm256810.1	85681.XP_006445875.1	2.1e-291	798	2CXK1@1|root,2RY48@2759|Eukaryota,37TVD@33090|Viridiplantae,3GAE2@35493|Streptophyta	35493|Streptophyta	S	UPF0481 protein	-	-	-	-	-	-	-	-	-	-	-	-	DUF247
Down-regulated	Cm268970.1	-2.52286	4.19e-05	Cm268970.1	2711.XP_006481171.1	5.57e-271	744	29KH0@1|root,2RTS2@2759|Eukaryota,37JBV@33090|Viridiplantae,3GF8C@35493|Streptophyta	35493|Streptophyta	S	transcription repressor	-	GO:0006355,GO:0008150,GO:0009889,GO:0009890,GO:0009892,GO:0010468,GO:0010556,GO:0010558,GO:0010605,GO:0010629,GO:0019219,GO:0019222,GO:0031323,GO:0031324,GO:0031326,GO:0031327,GO:0045892,GO:0045934,GO:0048519,GO:0048523,GO:0050789,GO:0050794,GO:0051171,GO:0051172,GO:0051252,GO:0051253,GO:0060255,GO:0065007,GO:0080090,GO:1902679,GO:1903506,GO:1903507,GO:2000112,GO:2000113,GO:2001141	-	-	-	-	-	-	-	-	-	-	DNA_binding_2,Ovate
Down-regulated	Cm017680.1	-2.51091	0.0051434	Cm017680.1	2711.XP_006494070.1	3.08e-135	386	28HPQ@1|root,2SJSF@2759|Eukaryota,37Z7C@33090|Viridiplantae,3GJ7E@35493|Streptophyta	35493|Streptophyta	S	Protein SHI RELATED SEQUENCE	-	GO:0005575,GO:0005622,GO:0005623,GO:0005634,GO:0043226,GO:0043227,GO:0043229,GO:0043231,GO:0044424,GO:0044464	-	-	-	-	-	-	-	-	-	-	DUF702
Down-regulated	Cm032120.1	-2.50972	5.57e-05	Cm032120.1	2711.XP_006491358.1	2.07e-299	823	28W80@1|root,2R300@2759|Eukaryota,37Q0T@33090|Viridiplantae,3GGC8@35493|Streptophyta	35493|Streptophyta	S	IQ-domain	-	-	-	-	-	-	-	-	-	-	-	-	DUF4005,IQ
Down-regulated	Cm131700.1	-2.50884	0.000527014	Cm131700.1	2711.XP_006488096.1	7.5e-86	253	2BR3H@1|root,2S1VQ@2759|Eukaryota,37VFM@33090|Viridiplantae,3GJBS@35493|Streptophyta	35493|Streptophyta	-	-	-	-	-	-	-	-	-	-	-	-	-	-	-
Down-regulated	Cm061870.1	-2.50868	1.14e-08	Cm061870.1	2711.XP_006479647.1	3.47e-232	642	COG5169@1|root,KOG0627@2759|Eukaryota,37JXD@33090|Viridiplantae,3GAW5@35493|Streptophyta	35493|Streptophyta	K	Heat Stress Transcription Factor	-	GO:0003674,GO:0003700,GO:0005488,GO:0005515,GO:0006355,GO:0006950,GO:0008150,GO:0009266,GO:0009314,GO:0009408,GO:0009416,GO:0009628,GO:0009642,GO:0009644,GO:0009889,GO:0010468,GO:0010556,GO:0019219,GO:0019222,GO:0031323,GO:0031326,GO:0032268,GO:0042802,GO:0050789,GO:0050794,GO:0050896,GO:0051171,GO:0051246,GO:0051252,GO:0060255,GO:0065007,GO:0080090,GO:0140110,GO:1903506,GO:2000112,GO:2001141	1.13.11.53,1.13.11.54	ko:K08967,ko:K09419	ko00270,ko01100,map00270,map01100	M00034	R07363,R07364	RC01866,RC02018,RC02118	ko00000,ko00001,ko00002,ko01000,ko03000	-	-	-	HSF_DNA-bind
Down-regulated	Cm193950.1	-2.50742	0.000954298	Cm193950.1	2711.XP_006495148.1	5.23e-295	811	COG2124@1|root,KOG0156@2759|Eukaryota,37THY@33090|Viridiplantae,3GGKH@35493|Streptophyta	35493|Streptophyta	Q	Belongs to the cytochrome P450 family	-	-	-	-	-	-	-	-	-	-	-	-	p450
Down-regulated	Cm244160.1	-2.49616	1.41e-15	Cm244160.1	85681.XP_006427398.1	0	1391	KOG1839@1|root,KOG1839@2759|Eukaryota,37Q7G@33090|Viridiplantae,3GFP1@35493|Streptophyta	35493|Streptophyta	S	Encoded by	-	-	-	ko:K03255	-	-	-	-	ko00000,ko03012	-	-	-	CLU_N,TPR_12,eIF3_p135
Down-regulated	Cm199180.1	-2.4937	3.44e-07	Cm199180.1	2711.XP_006467807.1	9.51e-159	445	COG5574@1|root,KOG0823@2759|Eukaryota,37TJ9@33090|Viridiplantae,3GFZK@35493|Streptophyta	35493|Streptophyta	O	E3 ubiquitin-protein ligase	-	-	2.3.2.27	ko:K10666	ko04141,map04141	-	-	-	ko00000,ko00001,ko01000,ko04121	-	-	-	zf-C3HC4,zf-C3HC4_3
Down-regulated	Cm094170.1	-2.49032	0.0185985	Cm094170.1	2711.XP_006477655.1	0	1018	COG2124@1|root,KOG0156@2759|Eukaryota,37N9R@33090|Viridiplantae,3G85P@35493|Streptophyta	35493|Streptophyta	Q	Belongs to the cytochrome P450 family	F3'H	GO:0003674,GO:0003824,GO:0004497,GO:0005575,GO:0008150,GO:0008152,GO:0009058,GO:0009719,GO:0009725,GO:0009733,GO:0010033,GO:0016020,GO:0016491,GO:0016705,GO:0016709,GO:0019748,GO:0042221,GO:0044550,GO:0050896,GO:0055114	1.14.13.21	ko:K05280	ko00941,ko00944,ko01100,ko01110,map00941,map00944,map01100,map01110	-	R02442,R03124,R06537,R06538,R08002,R08032	RC00046	ko00000,ko00001,ko00199,ko01000	-	-	-	p450
Down-regulated	Cm183850.1	-2.48902	0.0316708	Cm183850.1	85681.XP_006429449.1	2.86e-133	379	COG1881@1|root,2RXGS@2759|Eukaryota,37TTX@33090|Viridiplantae,3GHW9@35493|Streptophyta	35493|Streptophyta	S	UPF0098 protein	-	-	-	ko:K06910	-	-	-	-	ko00000	-	-	-	PBP
Down-regulated	Cm104050.1	-2.4783	0.0121558	Cm104050.1	85681.XP_006435171.1	5.24e-296	809	2C3EN@1|root,2QRA6@2759|Eukaryota,37JXM@33090|Viridiplantae,3GGRN@35493|Streptophyta	35493|Streptophyta	S	zinc finger protein	-	-	-	-	-	-	-	-	-	-	-	-	-
Down-regulated	Cm056220.1	-2.47424	7.01e-11	Cm056220.1	2711.XP_006477037.1	8.37e-258	706	2CXUD@1|root,2RZU0@2759|Eukaryota,37UXX@33090|Viridiplantae,3GBEF@35493|Streptophyta	35493|Streptophyta	S	F-Box protein	-	GO:0005575,GO:0005622,GO:0005623,GO:0005634,GO:0043226,GO:0043227,GO:0043229,GO:0043231,GO:0044424,GO:0044464	-	-	-	-	-	-	-	-	-	-	Sel1,zf-MYND
Down-regulated	Cm259140.1	-2.46362	2.01e-09	Cm259140.1	85681.XP_006437843.1	0	1280	KOG2381@1|root,KOG2381@2759|Eukaryota,37QG7@33090|Viridiplantae,3G9IU@35493|Streptophyta	35493|Streptophyta	T	Phosphatidylinositol 4-kinase	-	GO:0003674,GO:0003824,GO:0004430,GO:0005488,GO:0005515,GO:0006464,GO:0006468,GO:0006629,GO:0006644,GO:0006650,GO:0006793,GO:0006796,GO:0006807,GO:0008150,GO:0008152,GO:0009987,GO:0016301,GO:0016310,GO:0016740,GO:0016772,GO:0016773,GO:0019538,GO:0019637,GO:0019899,GO:0019900,GO:0019901,GO:0030258,GO:0036211,GO:0043170,GO:0043412,GO:0043424,GO:0044237,GO:0044238,GO:0044255,GO:0044260,GO:0044267,GO:…	-	-	-	-	-	-	-	-	-	-	PI3_PI4_kinase
Down-regulated	Cm301060.1	-2.46132	0.000130635	Cm301060.1	85681.XP_006424557.1	0	1427	28JYJ@1|root,2QQ5I@2759|Eukaryota,37IVI@33090|Viridiplantae,3GG3D@35493|Streptophyta	35493|Streptophyta	K	Auxin response factors (ARFs) are transcriptional factors that bind specifically to the DNA sequence 5'-TGTCTC-3' found in the auxin-responsive promoter elements (AuxREs)	ARF10	GO:0000003,GO:0001101,GO:0003006,GO:0003674,GO:0003676,GO:0003700,GO:0003723,GO:0005488,GO:0005575,GO:0005622,GO:0005623,GO:0005634,GO:0006355,GO:0007154,GO:0007165,GO:0007275,GO:0007389,GO:0008150,GO:0009719,GO:0009725,GO:0009733,GO:0009734,GO:0009737,GO:0009738,GO:0009743,GO:0009755,GO:0009791,GO:0009889,GO:0009908,GO:0009962,GO:0009987,GO:0010033,GO:0010154,GO:0010468,GO:0010556,GO:0019219,GO:…	-	-	-	-	-	-	-	-	-	-	Auxin_resp,B3
Down-regulated	Cm298240.1	-2.45631	0.0436859	Cm298240.1	2711.XP_006478437.1	1.85e-107	315	COG3491@1|root,KOG0143@2759|Eukaryota,37JSZ@33090|Viridiplantae,3GFF2@35493|Streptophyta	33090|Viridiplantae	Q	Belongs to the iron ascorbate-dependent oxidoreductase family	-	-	-	-	-	-	-	-	-	-	-	-	2OG-FeII_Oxy,DIOX_N
Down-regulated	Cm114310.1	-2.44934	2.44e-09	Cm114310.1	2711.XP_006472244.1	0	1386	KOG4364@1|root,KOG4364@2759|Eukaryota,37J29@33090|Viridiplantae,3GC8C@35493|Streptophyta	35493|Streptophyta	B	Chromatin assembly factor 1 subunit	-	GO:0000724,GO:0000725,GO:0003674,GO:0005488,GO:0005515,GO:0005575,GO:0005622,GO:0005623,GO:0005634,GO:0006139,GO:0006259,GO:0006281,GO:0006302,GO:0006310,GO:0006323,GO:0006325,GO:0006333,GO:0006334,GO:0006338,GO:0006725,GO:0006807,GO:0006950,GO:0006974,GO:0006996,GO:0007275,GO:0008150,GO:0008152,GO:0008283,GO:0009555,GO:0009888,GO:0009934,GO:0009987,GO:0010026,GO:0016043,GO:0022603,GO:0022607,GO:…	-	ko:K10750	-	-	-	-	ko00000,ko03036	-	-	-	CAF1A
Down-regulated	Cm017220.1	-2.44925	4.56e-05	Cm017220.1	2711.XP_006466729.1	0	940	KOG1192@1|root,KOG1192@2759|Eukaryota,37M0D@33090|Viridiplantae,3GDZJ@35493|Streptophyta	35493|Streptophyta	CG	Belongs to the UDP-glycosyltransferase family	-	GO:0003674,GO:0003824,GO:0005575,GO:0005622,GO:0005623,GO:0008194,GO:0016740,GO:0016757,GO:0016758,GO:0035251,GO:0043226,GO:0043227,GO:0043229,GO:0043231,GO:0044424,GO:0044464,GO:0046527,GO:0080043,GO:0080044	2.4.1.111,2.4.1.218	ko:K08237,ko:K12356	ko00940,map00940	-	R02594,R03605,R04005	RC00005,RC00171	ko00000,ko00001,ko01000,ko01003	-	GT1	-	UDPGT
Down-regulated	Cm274410.1	-2.43576	7.49e-06	Cm274410.1	2711.XP_006478095.1	0	1110	COG5641@1|root,KOG1601@2759|Eukaryota,37R8H@33090|Viridiplantae,3G75E@35493|Streptophyta	35493|Streptophyta	K	Two-component response regulator-like	-	-	-	ko:K12130	ko04712,map04712	-	-	-	ko00000,ko00001	-	-	-	CCT,Response_reg
Down-regulated	Cm015140.1	-2.43138	2.57e-09	Cm015140.1	85681.XP_006440400.1	0	1491	COG3733@1|root,KOG1186@2759|Eukaryota,37SET@33090|Viridiplantae,3G86Z@35493|Streptophyta	35493|Streptophyta	Q	amine oxidase	-	GO:0001101,GO:0001505,GO:0006807,GO:0006809,GO:0007154,GO:0007165,GO:0008150,GO:0008152,GO:0009058,GO:0009719,GO:0009725,GO:0009737,GO:0009738,GO:0009755,GO:0009987,GO:0010033,GO:0017144,GO:0023052,GO:0032870,GO:0033993,GO:0034641,GO:0042133,GO:0042136,GO:0042221,GO:0044237,GO:0044249,GO:0044271,GO:0046209,GO:0050789,GO:0050794,GO:0050896,GO:0051716,GO:0065007,GO:0065008,GO:0070887,GO:0071215,GO:…	1.4.3.21	ko:K00276	ko00260,ko00350,ko00360,ko00410,ko00950,ko00960,ko01100,ko01110,map00260,map00350,map00360,map00410,map00950,map00960,map01100,map01110	-	R02382,R02529,R02613,R03139,R04027,R04300,R06154,R06740	RC00062,RC00189,RC00676,RC01052	ko00000,ko00001,ko01000	-	-	-	Cu_amine_oxid,Cu_amine_oxidN2,Cu_amine_oxidN3
Down-regulated	Cm269260.1	-2.426	0.000521422
Down-regulated	Cm084760.1	-2.41732	0.00266026	Cm084760.1	2711.XP_006479192.1	2.48e-294	803	KOG0799@1|root,KOG0799@2759|Eukaryota,37Q7R@33090|Viridiplantae,3GF83@35493|Streptophyta	35493|Streptophyta	G	xylosyltransferase	-	-	-	ko:K20891	-	-	-	-	ko00000,ko01000,ko01003	-	GT14	-	Branch
Down-regulated	Cm232430.1	-2.41013	5.34e-37	Cm232430.1	2711.XP_006480323.1	0	2193	COG4251@1|root,2QRSA@2759|Eukaryota,37MYW@33090|Viridiplantae,3GE5G@35493|Streptophyta	35493|Streptophyta	K	Regulatory photoreceptor which exists in two forms that are reversibly interconvertible by light the Pr form that absorbs maximally in the red region of the spectrum and the Pfr form that absorbs maximally in the far-red region	PHYA	GO:0003674,GO:0003676,GO:0003723,GO:0003729,GO:0003824,GO:0004672,GO:0005488,GO:0005515,GO:0005575,GO:0005622,GO:0005623,GO:0005634,GO:0005654,GO:0005737,GO:0006417,GO:0006464,GO:0006468,GO:0006793,GO:0006796,GO:0006807,GO:0007154,GO:0007165,GO:0007275,GO:0007602,GO:0008150,GO:0008152,GO:0009314,GO:0009416,GO:0009581,GO:0009582,GO:0009583,GO:0009585,GO:0009605,GO:0009606,GO:0009628,GO:0009629,GO:…	-	ko:K12120	ko04712,map04712	-	-	-	ko00000,ko00001	-	-	-	GAF,HATPase_c,HisKA,PAS,PAS_2,PHY
Down-regulated	Cm098040.1	-2.40178	0.000956039	Cm098040.1	85681.XP_006431618.1	9.04e-191	535	28Q2U@1|root,2QWRI@2759|Eukaryota,37UTZ@33090|Viridiplantae,3GDVY@35493|Streptophyta	35493|Streptophyta	S	PB1 domain	-	-	-	-	-	-	-	-	-	-	-	-	PB1
Down-regulated	Cm257000.1	-2.40082	0.0322011	Cm257000.1	2711.XP_006492830.1	8.18e-289	789	COG0053@1|root,KOG1485@2759|Eukaryota,37PN0@33090|Viridiplantae,3G9SF@35493|Streptophyta	35493|Streptophyta	P	metal tolerance protein	-	GO:0000003,GO:0000041,GO:0000325,GO:0003006,GO:0003674,GO:0005215,GO:0005384,GO:0005575,GO:0005622,GO:0005623,GO:0005737,GO:0005773,GO:0005774,GO:0006810,GO:0006811,GO:0006812,GO:0006828,GO:0007275,GO:0008150,GO:0008324,GO:0009705,GO:0009791,GO:0009845,GO:0010154,GO:0015075,GO:0015318,GO:0016020,GO:0022414,GO:0022857,GO:0022890,GO:0030001,GO:0031090,GO:0032501,GO:0032502,GO:0034220,GO:0035618,GO:…	-	-	-	-	-	-	-	-	-	-	Cation_efflux,ZT_dimer
Down-regulated	Cm233200.1	-2.39844	4.78e-09	Cm233200.1	2711.XP_006489963.1	6.01e-312	857	28KZA@1|root,2QTG6@2759|Eukaryota,37R9Z@33090|Viridiplantae,3GA9R@35493|Streptophyta	35493|Streptophyta	-	-	-	-	-	-	-	-	-	-	-	-	-	-	-
Down-regulated	Cm237740.1	-2.39701	0.000145618	Cm237740.1	2711.XP_006477232.1	5.41e-70	214	2C12H@1|root,2RZES@2759|Eukaryota,37UZ3@33090|Viridiplantae,3GIPT@35493|Streptophyta	35493|Streptophyta	S	14 kDa proline-rich protein	-	-	-	-	-	-	-	-	-	-	-	-	Hydrophob_seed
Down-regulated	Cm048690.1	-2.39536	2.11e-05	Cm048690.1	90675.XP_010445041.1	7.47e-49	177	KOG1823@1|root,KOG1823@2759|Eukaryota,37PER@33090|Viridiplantae,3GDW9@35493|Streptophyta,3HQIV@3699|Brassicales	35493|Streptophyta	V	Down-regulated in metastasis	-	-	-	ko:K14772	-	-	-	-	ko00000,ko03009	-	-	-	DRIM
Down-regulated	Cm258450.1	-2.39097	1.83e-13	Cm258450.1	2711.XP_006477149.1	0	1612	2CMZI@1|root,2QSXW@2759|Eukaryota,37QYG@33090|Viridiplantae,3G8B2@35493|Streptophyta	35493|Streptophyta	-	-	-	-	3.1.4.12	ko:K12353	ko00600,ko01100,map00600,map01100	-	R02541	RC00017,RC00425	ko00000,ko00001,ko01000	-	-	-	mit_SMPDase
Down-regulated	Cm067100.1	-2.38602	1.1e-11	Cm067100.1	2711.XP_006489485.1	6.99e-254	698	28JB2@1|root,2QRQ0@2759|Eukaryota,37QXK@33090|Viridiplantae,3GEPY@35493|Streptophyta	35493|Streptophyta	S	Plant-specific domain TIGR01615 family protein	-	-	-	-	-	-	-	-	-	-	-	-	PDDEXK_6
Down-regulated	Cm177580.1	-2.38261	1.14e-07	Cm177580.1	2711.XP_006488618.1	0	1088	28IMD@1|root,2QUZ4@2759|Eukaryota,37NIE@33090|Viridiplantae,3GEQ7@35493|Streptophyta	35493|Streptophyta	S	Protein of unknown function, DUF547	-	-	-	-	-	-	-	-	-	-	-	-	DUF547,Lzipper-MIP1
Down-regulated	Cm193180.1	-2.38134	8.02e-07	Cm193180.1	2711.XP_006465567.1	2.52e-50	162	2DDVE@1|root,2S5NS@2759|Eukaryota,37WKU@33090|Viridiplantae,3GKPZ@35493|Streptophyta	35493|Streptophyta	S	Thionin-like protein 2	-	-	-	-	-	-	-	-	-	-	-	-	-
Down-regulated	Cm020980.1	-2.37914	0.00184002	Cm020980.1	85681.XP_006434045.1	1.03e-96	282	KOG1603@1|root,KOG1603@2759|Eukaryota,37V1G@33090|Viridiplantae,3GI1B@35493|Streptophyta	35493|Streptophyta	P	Heavy metal-associated isoprenylated plant protein	-	GO:0003674,GO:0005488,GO:0005575,GO:0005622,GO:0005623,GO:0005737,GO:0006810,GO:0006811,GO:0006812,GO:0006873,GO:0006875,GO:0008150,GO:0009987,GO:0019725,GO:0030001,GO:0030003,GO:0042592,GO:0043167,GO:0043169,GO:0044424,GO:0044464,GO:0046872,GO:0046914,GO:0046916,GO:0048878,GO:0050801,GO:0051179,GO:0051234,GO:0055065,GO:0055076,GO:0055080,GO:0055082,GO:0065007,GO:0065008,GO:0098771	-	-	-	-	-	-	-	-	-	-	HMA
Down-regulated	Cm071090.1	-2.37549	0.0171542	Cm071090.1	2711.XP_006479751.1	1.56e-228	629	COG0324@1|root,KOG1384@2759|Eukaryota,37HTT@33090|Viridiplantae,3GE3B@35493|Streptophyta	35493|Streptophyta	J	Adenylate isopentenyltransferase	-	GO:0003674,GO:0003824,GO:0005575,GO:0005622,GO:0005623,GO:0005634,GO:0005737,GO:0005739,GO:0006139,GO:0006396,GO:0006399,GO:0006400,GO:0006725,GO:0006807,GO:0008033,GO:0008150,GO:0008152,GO:0009058,GO:0009308,GO:0009451,GO:0009536,GO:0009690,GO:0009691,GO:0009824,GO:0009987,GO:0010467,GO:0010817,GO:0016070,GO:0016740,GO:0016765,GO:0034470,GO:0034641,GO:0034660,GO:0034754,GO:0042445,GO:0042446,GO:…	2.5.1.112,2.5.1.27	ko:K10760	ko00908,ko01100,ko01110,map00908,map01100,map01110	-	R04038,R08051,R08052	RC00121,RC02820	ko00000,ko00001,ko01000,ko01006	-	-	-	IPPT
Down-regulated	Cm055270.1	-2.3661	0.0220635	Cm055270.1	2711.XP_006469909.1	2.89e-276	757	COG0436@1|root,KOG0259@2759|Eukaryota,37MBY@33090|Viridiplantae,3GEUQ@35493|Streptophyta	35493|Streptophyta	E	Aminotransferase	-	-	2.6.1.5	ko:K00815	ko00130,ko00270,ko00350,ko00360,ko00400,ko00401,ko00950,ko00960,ko01100,ko01110,ko01130,ko01230,map00130,map00270,map00350,map00360,map00400,map00401,map00950,map00960,map01100,map01110,map01130,map01230	M00025,M00034	R00694,R00734,R07396	RC00006	ko00000,ko00001,ko00002,ko01000,ko01007	-	-	-	Aminotran_1_2
Down-regulated	Cm169090.1	-2.36582	4.79e-10	Cm169090.1	2711.XP_006490239.1	5.23e-161	451	KOG3238@1|root,KOG3238@2759|Eukaryota,37T44@33090|Viridiplantae,3GF2N@35493|Streptophyta	35493|Streptophyta	P	Chloride conductance regulatory protein	-	-	-	ko:K05019	ko03013,map03013	-	-	-	ko00000,ko00001,ko04040	1.A.47	-	-	Voldacs
Down-regulated	Cm292150.1	-2.36125	0.00192746	Cm292150.1	2711.XP_006489557.1	1.7e-295	814	2BYZ8@1|root,2QU36@2759|Eukaryota,37P6P@33090|Viridiplantae,3G8Y4@35493|Streptophyta	35493|Streptophyta	S	Protein of unknown function (DUF668)	-	-	-	-	-	-	-	-	-	-	-	-	DUF3475,DUF668
Down-regulated	Cm073150.1	-2.36024	0.000915704
Down-regulated	Cm227000.1	-2.35805	0.000217999	Cm227000.1	85681.XP_006427424.1	0	912	KOG1839@1|root,KOG1839@2759|Eukaryota,37Q7G@33090|Viridiplantae,3GFP1@35493|Streptophyta	35493|Streptophyta	S	Encoded by	-	-	-	ko:K03255	-	-	-	-	ko00000,ko03012	-	-	-	CLU_N,TPR_12,eIF3_p135
Down-regulated	Cm269870.1	-2.35615	1.39e-07	Cm269870.1	2711.XP_006469451.1	1.39e-245	681	28IRT@1|root,2QR33@2759|Eukaryota,37J9C@33090|Viridiplantae,3G8ND@35493|Streptophyta	35493|Streptophyta	S	fasciclin-like arabinogalactan protein	-	GO:0005575,GO:0005622,GO:0005623,GO:0005737,GO:0005773,GO:0005774,GO:0005886,GO:0016020,GO:0031090,GO:0031224,GO:0031225,GO:0031226,GO:0043226,GO:0043227,GO:0043229,GO:0043231,GO:0044422,GO:0044424,GO:0044425,GO:0044437,GO:0044444,GO:0044446,GO:0044459,GO:0044464,GO:0046658,GO:0071944,GO:0098588,GO:0098805	-	-	-	-	-	-	-	-	-	-	Fasciclin
Down-regulated	Cm281720.1	-2.35343	0.00222055	Cm281720.1	2711.XP_006488388.1	4.56e-232	641	COG1028@1|root,KOG0725@2759|Eukaryota,37IWV@33090|Viridiplantae,3GG3E@35493|Streptophyta	35493|Streptophyta	Q	Tropinone reductase homolog	-	-	1.1.1.206	ko:K08081	ko00960,ko01100,ko01110,map00960,map01100,map01110	-	R02832	RC00144	ko00000,ko00001,ko01000	-	-	-	adh_short,adh_short_C2
Down-regulated	Cm049500.1	-2.35106	0.00072242	Cm049500.1	85681.XP_006430725.1	1.77e-62	191	2CGZY@1|root,2S4G0@2759|Eukaryota,37WJ6@33090|Viridiplantae,3GKGC@35493|Streptophyta	35493|Streptophyta	S	Nonspecific lipid-transfer protein	-	-	-	-	-	-	-	-	-	-	-	-	LTP_2
Down-regulated	Cm058770.1	-2.34785	0.00734077	Cm058770.1	2711.XP_006489738.1	3.71e-194	538	KOG0032@1|root,KOG0032@2759|Eukaryota,37NMC@33090|Viridiplantae,3GD5A@35493|Streptophyta	35493|Streptophyta	T	belongs to the protein kinase superfamily	PPCK4	GO:0003674,GO:0003824,GO:0004672,GO:0004674,GO:0004683,GO:0005488,GO:0005515,GO:0005516,GO:0005575,GO:0005622,GO:0005623,GO:0005634,GO:0005737,GO:0006464,GO:0006468,GO:0006793,GO:0006796,GO:0006807,GO:0007154,GO:0007165,GO:0008150,GO:0008152,GO:0009314,GO:0009416,GO:0009628,GO:0009636,GO:0009931,GO:0009987,GO:0010033,GO:0010243,GO:0010857,GO:0014070,GO:0016301,GO:0016310,GO:0016740,GO:0016772,GO:…	2.7.11.17	ko:K04515,ko:K08794	ko04012,ko04020,ko04024,ko04066,ko04114,ko04217,ko04261,ko04310,ko04360,ko04713,ko04720,ko04722,ko04725,ko04728,ko04740,ko04745,ko04750,ko04911,ko04912,ko04916,ko04921,ko04922,ko04925,ko04934,ko04971,ko05031,ko05152,ko05200,ko05205,ko05214,map04012,map04020,map04024,map04066,map04114,map04217,map04261,map04310,map04360,map04713,map04720,map04722,map04725,map04728,map04740,map04745,map04750,map049…	-	-	-	ko00000,ko00001,ko01000,ko01001	-	-	-	Pkinase
Down-regulated	Cm238580.1	-2.34613	5e-12	Cm238580.1	2711.XP_006479944.1	0	971	COG2723@1|root,KOG0626@2759|Eukaryota,37HZ7@33090|Viridiplantae,3GEM1@35493|Streptophyta	35493|Streptophyta	G	Belongs to the glycosyl hydrolase 1 family	BGLU5	GO:0003674,GO:0003824,GO:0004553,GO:0005575,GO:0005622,GO:0005623,GO:0005737,GO:0005773,GO:0005777,GO:0008150,GO:0008152,GO:0008422,GO:0009628,GO:0009812,GO:0015926,GO:0016787,GO:0016798,GO:0042440,GO:0042579,GO:0043226,GO:0043227,GO:0043229,GO:0043231,GO:0044424,GO:0044444,GO:0044464,GO:0046283,GO:0050896,GO:0071704,GO:0080167,GO:1901135,GO:1901657	3.2.1.21,3.5.2.17	ko:K01188,ko:K19964	ko00230,ko00460,ko00500,ko00940,ko01100,ko01110,ko01120,map00230,map00460,map00500,map00940,map01100,map01110,map01120	-	R00026,R02558,R02887,R02985,R03527,R04949,R04998,R06601,R10035,R10039,R10040	RC00049,RC00059,RC00171,RC00262,RC00397,RC00451,RC00714,RC00746,RC01248,RC03393	ko00000,ko00001,ko01000	-	GH1	-	Glyco_hydro_1
Down-regulated	Cm261530.1	-2.34135	1.08e-14	Cm261530.1	85681.XP_006426756.1	1.39e-73	227	COG0484@1|root,KOG0714@2759|Eukaryota,37SNZ@33090|Viridiplantae,3GC0J@35493|Streptophyta	35493|Streptophyta	O	DnaJ homolog subfamily B member	-	GO:0003674,GO:0005488,GO:0005515,GO:0051087	-	ko:K09512	-	-	-	-	ko00000,ko03110	-	-	-	DnaJ
Down-regulated	Cm258700.1	-2.33613	0.043606
Down-regulated	Cm185790.1	-2.33067	0.00106537	Cm185790.1	2711.XP_006464603.1	0	2460	COG0457@1|root,COG4886@1|root,KOG0619@2759|Eukaryota,KOG1124@2759|Eukaryota,37RF5@33090|Viridiplantae,3GDQC@35493|Streptophyta	35493|Streptophyta	L	bru1,mgo3,tsk	-	GO:0000086,GO:0000278,GO:0005575,GO:0005622,GO:0005623,GO:0005634,GO:0007049,GO:0008150,GO:0009653,GO:0009888,GO:0009933,GO:0009934,GO:0009987,GO:0016020,GO:0022402,GO:0022603,GO:0032502,GO:0043226,GO:0043227,GO:0043229,GO:0043231,GO:0044424,GO:0044464,GO:0044770,GO:0044772,GO:0044839,GO:0048507,GO:0048509,GO:0048532,GO:0048856,GO:0050789,GO:0050793,GO:0051301,GO:0065007,GO:1903047	-	-	-	-	-	-	-	-	-	-	LRR_6,TPR_10,TPR_12,TPR_2,TPR_7,TPR_8
Down-regulated	Cm031990.1	-2.32173	4.17e-18	Cm031990.1	85681.XP_006444764.1	0	956	28JT4@1|root,2QS6Z@2759|Eukaryota,37HT8@33090|Viridiplantae,3GH1Z@35493|Streptophyta	35493|Streptophyta	K	transcription factor	-	GO:0003674,GO:0003700,GO:0005575,GO:0005622,GO:0005623,GO:0005634,GO:0005737,GO:0006355,GO:0008150,GO:0009889,GO:0009892,GO:0010468,GO:0010556,GO:0010605,GO:0010629,GO:0019219,GO:0019222,GO:0031323,GO:0031326,GO:0043226,GO:0043227,GO:0043229,GO:0043231,GO:0044424,GO:0044464,GO:0048519,GO:0050789,GO:0050794,GO:0051171,GO:0051252,GO:0060255,GO:0065007,GO:0080090,GO:0140110,GO:1903506,GO:2000112,GO:…	-	ko:K13422	ko04016,ko04075,map04016,map04075	-	-	-	ko00000,ko00001,ko03000	-	-	-	HLH,bHLH-MYC_N
Down-regulated	Cm113990.1	-2.31826	0.000409284	Cm113990.1	85681.XP_006433544.1	0	882	KOG0379@1|root,KOG0379@2759|Eukaryota,37NTE@33090|Viridiplantae,3GF5R@35493|Streptophyta	35493|Streptophyta	S	Kelch motif	-	GO:0005575,GO:0005622,GO:0005623,GO:0005737,GO:0005768,GO:0010008,GO:0012505,GO:0016020,GO:0031090,GO:0031410,GO:0031982,GO:0043226,GO:0043227,GO:0043229,GO:0044422,GO:0044424,GO:0044433,GO:0044440,GO:0044444,GO:0044446,GO:0044464,GO:0097708,GO:0098588,GO:0098805	-	ko:K20285	-	-	-	-	ko00000,ko04131	-	-	-	Kelch_3,Kelch_4
Down-regulated	Cm175840.1	-2.31064	2.73e-08	Cm175840.1	85681.XP_006433175.1	0	1155	COG5059@1|root,KOG0240@2759|Eukaryota,3895M@33090|Viridiplantae,3GY20@35493|Streptophyta	35493|Streptophyta	Z	Belongs to the 'GDSL' lipolytic enzyme family	-	-	-	ko:K10396	ko04144,ko04728,map04144,map04728	-	-	-	ko00000,ko00001,ko04131,ko04147,ko04812	-	-	-	Kinesin,Lipase_GDSL
Down-regulated	Cm153440.1	-2.30377	0.0195566	Cm153440.1	85681.XP_006426078.1	0	1221	28KHE@1|root,2QSYM@2759|Eukaryota,37KPY@33090|Viridiplantae,3G972@35493|Streptophyta	35493|Streptophyta	S	Belongs to the NPH3 family	-	GO:0000003,GO:0003006,GO:0005575,GO:0005623,GO:0007275,GO:0008150,GO:0009605,GO:0009606,GO:0009628,GO:0009629,GO:0009630,GO:0009791,GO:0009908,GO:0009958,GO:0022414,GO:0032501,GO:0032502,GO:0044464,GO:0048367,GO:0048608,GO:0048731,GO:0048856,GO:0050896,GO:0061458,GO:0071944,GO:0090567	-	-	-	-	-	-	-	-	-	-	BTB,NPH3
Down-regulated	Cm220420.1	-2.30208	6.89e-15
Down-regulated	Cm160600.1	-2.2999	3.44e-11	Cm160600.1	2711.XP_006488065.1	3.6e-302	837	COG0515@1|root,KOG1187@2759|Eukaryota,37RR2@33090|Viridiplantae,3GA5E@35493|Streptophyta	35493|Streptophyta	T	Receptor-like serine threonine-protein kinase NCRK	-	GO:0003674,GO:0003824,GO:0004672,GO:0004674,GO:0004675,GO:0004888,GO:0005488,GO:0005515,GO:0005575,GO:0005622,GO:0005623,GO:0005737,GO:0005768,GO:0005886,GO:0006464,GO:0006468,GO:0006793,GO:0006796,GO:0006807,GO:0007154,GO:0007165,GO:0007166,GO:0007167,GO:0007178,GO:0008150,GO:0008152,GO:0009888,GO:0009987,GO:0010008,GO:0010087,GO:0010089,GO:0012505,GO:0016020,GO:0016301,GO:0016310,GO:0016740,GO:…	-	-	-	-	-	-	-	-	-	-	Pkinase,Pkinase_Tyr
Down-regulated	Cm148120.1	-2.2944	0.019486	Cm148120.1	2711.XP_006466596.1	2.04e-91	267	2BQ63@1|root,2S4T2@2759|Eukaryota,37WIW@33090|Viridiplantae,3GKGK@35493|Streptophyta	35493|Streptophyta	S	ralf-like 34	-	GO:0003674,GO:0005102,GO:0005179,GO:0005488,GO:0005515,GO:0005575,GO:0005576,GO:0005911,GO:0007154,GO:0007165,GO:0007267,GO:0008150,GO:0009506,GO:0009966,GO:0009987,GO:0010469,GO:0010646,GO:0019722,GO:0019932,GO:0023051,GO:0023052,GO:0030054,GO:0030545,GO:0035556,GO:0048018,GO:0048046,GO:0048583,GO:0050789,GO:0050794,GO:0050896,GO:0051716,GO:0055044,GO:0065007,GO:0065009,GO:0098772	-	-	-	-	-	-	-	-	-	-	RALF
Down-regulated	Cm173350.1	-2.29014	4.04e-06	Cm173350.1	2711.XP_006486771.1	2.95e-134	384	COG5068@1|root,KOG0014@2759|Eukaryota,37JJA@33090|Viridiplantae,3GH7H@35493|Streptophyta	35493|Streptophyta	K	MADS-box transcription factor	-	GO:0001101,GO:0003674,GO:0003700,GO:0005488,GO:0005515,GO:0006355,GO:0007275,GO:0007584,GO:0008134,GO:0008150,GO:0009605,GO:0009791,GO:0009889,GO:0009987,GO:0009991,GO:0010035,GO:0010167,GO:0010468,GO:0010556,GO:0019219,GO:0019222,GO:0022622,GO:0031323,GO:0031326,GO:0031667,GO:0032501,GO:0032502,GO:0042221,GO:0048364,GO:0048527,GO:0048528,GO:0048731,GO:0048856,GO:0050789,GO:0050794,GO:0050896,GO:…	-	ko:K09264	-	-	-	-	ko00000,ko03000	-	-	-	K-box,SRF-TF
Down-regulated	Cm280020.1	-2.28937	0.00417451	Cm280020.1	85681.XP_006442106.1	2.24e-40	141	COG0090@1|root,KOG0438@2759|Eukaryota,37U0V@33090|Viridiplantae,3GI5P@35493|Streptophyta	35493|Streptophyta	J	Ribosomal protein L2	-	GO:0000313,GO:0000315,GO:0003674,GO:0003676,GO:0003723,GO:0003735,GO:0005198,GO:0005488,GO:0005575,GO:0005622,GO:0005623,GO:0005737,GO:0005739,GO:0005759,GO:0005761,GO:0005762,GO:0005840,GO:0006412,GO:0006518,GO:0006807,GO:0008150,GO:0008152,GO:0009058,GO:0009059,GO:0009987,GO:0010467,GO:0015934,GO:0019538,GO:0031974,GO:0032543,GO:0032991,GO:0034641,GO:0034645,GO:0043043,GO:0043170,GO:0043226,GO:…	-	-	-	-	-	-	-	-	-	-	Ribosomal_L2,Ribosomal_L2_C
Down-regulated	Cm043810.1	-2.27852	1.56e-10	Cm043810.1	2711.XP_006470047.1	8.37e-314	855	KOG1072@1|root,KOG1072@2759|Eukaryota,37P97@33090|Viridiplantae,3GA1X@35493|Streptophyta	35493|Streptophyta	S	F-box kelch-repeat protein	-	GO:0000151,GO:0003674,GO:0005488,GO:0005515,GO:0005575,GO:0005622,GO:0005623,GO:0005634,GO:0005737,GO:0006508,GO:0006511,GO:0006807,GO:0008150,GO:0008152,GO:0009056,GO:0009057,GO:0009987,GO:0010498,GO:0019005,GO:0019222,GO:0019538,GO:0019899,GO:0019941,GO:0030162,GO:0030163,GO:0031461,GO:0031625,GO:0032991,GO:0043161,GO:0043170,GO:0043226,GO:0043227,GO:0043229,GO:0043231,GO:0043632,GO:0044237,GO:…	-	-	-	-	-	-	-	-	-	-	Kelch_1,Kelch_6
Down-regulated	Cm111720.1	-2.27191	0.011271	Cm111720.1	2711.XP_006490995.1	1.41e-241	665	COG0697@1|root,KOG1582@2759|Eukaryota,37KZ2@33090|Viridiplantae,3GDC8@35493|Streptophyta	35493|Streptophyta	G	UDP-galactose UDP-glucose transporter	-	GO:0000139,GO:0000295,GO:0003674,GO:0005215,GO:0005346,GO:0005575,GO:0005622,GO:0005623,GO:0005737,GO:0005783,GO:0005789,GO:0005794,GO:0006810,GO:0006811,GO:0006820,GO:0006862,GO:0008150,GO:0008509,GO:0008514,GO:0012505,GO:0015075,GO:0015215,GO:0015216,GO:0015605,GO:0015711,GO:0015748,GO:0015865,GO:0015868,GO:0015931,GO:0015932,GO:0016020,GO:0016021,GO:0022857,GO:0030173,GO:0030176,GO:0031090,GO:…	-	ko:K15277	-	-	-	-	ko00000,ko02000	2.A.7.11.5	-	-	UAA
Down-regulated	Cm239660.1	-2.2706	3.34e-09	Cm239660.1	2711.XP_006487077.1	2.83e-238	654	COG0657@1|root,KOG1515@2759|Eukaryota,37R02@33090|Viridiplantae,3G9R7@35493|Streptophyta	35493|Streptophyta	V	Carboxylesterase	-	GO:0003674,GO:0003824,GO:0005575,GO:0005622,GO:0005623,GO:0005737,GO:0005829,GO:0008150,GO:0008152,GO:0009056,GO:0016787,GO:0016788,GO:0044424,GO:0044444,GO:0044464,GO:0052689	-	-	-	-	-	-	-	-	-	-	Abhydrolase_3
Down-regulated	Cm271530.1	-2.26924	0.000705928	Cm271530.1	2711.XP_006492077.1	0	1351	KOG1839@1|root,KOG1839@2759|Eukaryota,37Q7G@33090|Viridiplantae,3GFP1@35493|Streptophyta	35493|Streptophyta	S	Encoded by	-	-	-	ko:K03255	-	-	-	-	ko00000,ko03012	-	-	-	CLU_N,TPR_12,eIF3_p135
Down-regulated	Cm171290.1	-2.26622	6.51e-17	Cm171290.1	2711.XP_006468279.1	0	2992	COG1132@1|root,KOG0054@2759|Eukaryota,37IQY@33090|Viridiplantae,3GAFY@35493|Streptophyta	35493|Streptophyta	Q	ABC transporter C family member	-	GO:0000325,GO:0003674,GO:0003824,GO:0005215,GO:0005575,GO:0005622,GO:0005623,GO:0005737,GO:0005773,GO:0005774,GO:0006810,GO:0008150,GO:0015399,GO:0015405,GO:0016020,GO:0016462,GO:0016787,GO:0016817,GO:0016818,GO:0016887,GO:0017111,GO:0022804,GO:0022857,GO:0031090,GO:0042623,GO:0042626,GO:0043226,GO:0043227,GO:0043229,GO:0043231,GO:0043492,GO:0044422,GO:0044424,GO:0044437,GO:0044444,GO:0044446,GO:…	-	ko:K05666	ko01523,ko01524,ko02010,ko04976,map01523,map01524,map02010,map04976	-	-	-	ko00000,ko00001,ko02000	3.A.1.208.2	-	-	ABC_membrane,ABC_tran
Down-regulated	Cm054180.1	-2.26484	0.0188154	Cm054180.1	2711.XP_006474327.1	6.39e-150	424	2AMXX@1|root,2S086@2759|Eukaryota,37V34@33090|Viridiplantae,3GITP@35493|Streptophyta	35493|Streptophyta	S	zinc-finger of the FCS-type, C2-C2	-	-	-	-	-	-	-	-	-	-	-	-	zf-FLZ
Down-regulated	Cm075600.1	-2.26463	0.0193851	Cm075600.1	85681.XP_006438345.1	0	1031	COG5434@1|root,2QWCM@2759|Eukaryota,37SD7@33090|Viridiplantae,3GEWR@35493|Streptophyta	35493|Streptophyta	G	Polygalacturonase	-	GO:0003674,GO:0003824,GO:0004553,GO:0004650,GO:0005575,GO:0005618,GO:0005623,GO:0008150,GO:0009664,GO:0009825,GO:0009827,GO:0009831,GO:0009987,GO:0016043,GO:0016049,GO:0016787,GO:0016798,GO:0030312,GO:0040007,GO:0042545,GO:0042547,GO:0044464,GO:0045229,GO:0071554,GO:0071555,GO:0071669,GO:0071840,GO:0071944	3.2.1.67	ko:K01213	ko00040,ko01100,map00040,map01100	M00081	R01982,R07413	RC00049	ko00000,ko00001,ko00002,ko01000	-	-	-	Glyco_hydro_28
Down-regulated	Cm266490.1	-2.25491	0.00230066	Cm266490.1	2711.XP_006481162.1	0	897	2CMW5@1|root,2QSAB@2759|Eukaryota,37NBQ@33090|Viridiplantae,3GD6J@35493|Streptophyta	35493|Streptophyta	S	WEB family	-	GO:0005575,GO:0005622,GO:0005623,GO:0005737,GO:0005829,GO:0006996,GO:0008150,GO:0009657,GO:0009658,GO:0009902,GO:0009903,GO:0009904,GO:0009987,GO:0016043,GO:0019750,GO:0044424,GO:0044444,GO:0044464,GO:0051179,GO:0051234,GO:0051640,GO:0051641,GO:0051644,GO:0051649,GO:0051656,GO:0051667,GO:0071840	-	-	-	-	-	-	-	-	-	-	WEMBL
Down-regulated	Cm051260.1	-2.25081	2.47e-05	Cm051260.1	2711.XP_006476504.1	0	1287	COG0326@1|root,KOG0019@2759|Eukaryota,37QS8@33090|Viridiplantae,3GA4M@35493|Streptophyta	35493|Streptophyta	O	heat shock protein	-	-	-	ko:K04079	ko04141,ko04151,ko04217,ko04612,ko04621,ko04626,ko04657,ko04659,ko04914,ko04915,ko05200,ko05215,ko05418,map04141,map04151,map04217,map04612,map04621,map04626,map04657,map04659,map04914,map04915,map05200,map05215,map05418	-	-	-	ko00000,ko00001,ko01009,ko03029,ko03051,ko03110,ko04131,ko04147	-	-	-	HATPase_c,HSP90
Down-regulated	Cm231250.1	-2.25061	0.00739498	Cm231250.1	2711.XP_006475419.1	8.85e-125	361	2CUXH@1|root,2RPM1@2759|Eukaryota,37ISS@33090|Viridiplantae,3GF4V@35493|Streptophyta	35493|Streptophyta	K	transcription factor	-	-	-	-	-	-	-	-	-	-	-	-	Myb_DNA-binding
Down-regulated	Cm061850.1	-2.24909	0.00518544	Cm061850.1	2711.XP_006479646.1	0	922	KOG1721@1|root,KOG1721@2759|Eukaryota,37HYY@33090|Viridiplantae,3GG4X@35493|Streptophyta	35493|Streptophyta	S	ZINC FINGER protein	-	GO:0003674,GO:0003700,GO:0006355,GO:0008150,GO:0009889,GO:0010468,GO:0010556,GO:0019219,GO:0019222,GO:0031323,GO:0031326,GO:0050789,GO:0050794,GO:0051171,GO:0051252,GO:0060255,GO:0065007,GO:0080090,GO:0140110,GO:1903506,GO:2000112,GO:2001141	-	-	-	-	-	-	-	-	-	-	zf-C2H2,zf-C2H2_jaz
Down-regulated	Cm050350.1	-2.24247	1.44e-12	Cm050350.1	2711.XP_006482142.1	1.58e-178	509	KOG0167@1|root,KOG0167@2759|Eukaryota,37INQ@33090|Viridiplantae,3GAX3@35493|Streptophyta	35493|Streptophyta	S	U-box domain-containing protein	-	GO:0005575,GO:0005622,GO:0005623,GO:0005634,GO:0043226,GO:0043227,GO:0043229,GO:0043231,GO:0044424,GO:0044464	-	ko:K08332	-	-	-	-	ko00000,ko03029,ko04131	-	-	-	Arm
Down-regulated	Cm239330.1	-2.23563	1.28e-05	Cm239330.1	2711.XP_006471740.1	4.76e-227	626	COG0031@1|root,KOG1252@2759|Eukaryota,37K14@33090|Viridiplantae,3G8VH@35493|Streptophyta	35493|Streptophyta	E	Belongs to the cysteine synthase cystathionine beta- synthase family	-	GO:0000096,GO:0000097,GO:0003674,GO:0003824,GO:0004124,GO:0005488,GO:0005575,GO:0005622,GO:0005623,GO:0005737,GO:0006082,GO:0006520,GO:0006534,GO:0006535,GO:0006563,GO:0006790,GO:0006807,GO:0008144,GO:0008150,GO:0008152,GO:0008652,GO:0009058,GO:0009069,GO:0009070,GO:0009987,GO:0016053,GO:0016740,GO:0016765,GO:0019344,GO:0019752,GO:0019842,GO:0030170,GO:0036094,GO:0043167,GO:0043168,GO:0043436,GO:…	2.5.1.47	ko:K01738	ko00270,ko00920,ko01100,ko01110,ko01120,ko01130,ko01200,ko01230,map00270,map00920,map01100,map01110,map01120,map01130,map01200,map01230	M00021	R00897,R03601,R04859	RC00020,RC02814,RC02821	ko00000,ko00001,ko00002,ko01000	-	-	-	PALP
Down-regulated	Cm077350.1	-2.22639	4.82e-06	Cm077350.1	2711.XP_006486246.1	2.42e-220	610	2CN1R@1|root,2QTBU@2759|Eukaryota,37MB7@33090|Viridiplantae,3G94W@35493|Streptophyta	35493|Streptophyta	K	Dehydration-responsive element-binding protein	-	GO:0001067,GO:0001101,GO:0003674,GO:0003676,GO:0003677,GO:0003700,GO:0005488,GO:0005575,GO:0005622,GO:0005623,GO:0005634,GO:0006355,GO:0006950,GO:0008150,GO:0009266,GO:0009408,GO:0009628,GO:0009719,GO:0009725,GO:0009737,GO:0009889,GO:0009891,GO:0009893,GO:0010033,GO:0010286,GO:0010468,GO:0010556,GO:0010557,GO:0010604,GO:0010628,GO:0019219,GO:0019222,GO:0031323,GO:0031325,GO:0031326,GO:0031328,GO:…	-	ko:K09286	-	-	-	-	ko00000,ko03000	-	-	-	AP2
Down-regulated	Cm029800.1	-2.21748	0.0020796	Cm029800.1	85681.XP_006442410.1	2.32e-151	425	28Q3W@1|root,2QWSQ@2759|Eukaryota,37SSJ@33090|Viridiplantae,3GAHD@35493|Streptophyta	35493|Streptophyta	S	Encoded by	-	-	-	-	-	-	-	-	-	-	-	-	Kunitz_legume
Down-regulated	Cm051160.1	-2.21703	0.000679721	Cm051160.1	2711.XP_006476516.1	0	1354	KOG0773@1|root,KOG0773@2759|Eukaryota,37PKY@33090|Viridiplantae,3GH0H@35493|Streptophyta	35493|Streptophyta	K	Homeobox protein BEL1 homolog	-	GO:0003674,GO:0003700,GO:0005575,GO:0005622,GO:0005623,GO:0005634,GO:0005737,GO:0005829,GO:0005911,GO:0006355,GO:0008150,GO:0009506,GO:0009889,GO:0010468,GO:0010556,GO:0019219,GO:0019222,GO:0030054,GO:0031323,GO:0031326,GO:0043226,GO:0043227,GO:0043229,GO:0043231,GO:0044424,GO:0044444,GO:0044464,GO:0050789,GO:0050794,GO:0051171,GO:0051252,GO:0055044,GO:0060255,GO:0065007,GO:0080090,GO:0140110,GO:…	-	-	-	-	-	-	-	-	-	-	Homeobox_KN,POX
Down-regulated	Cm232570.1	-2.2126	7.78e-08	Cm232570.1	2711.XP_006464444.1	3.94e-191	532	KOG0483@1|root,KOG0483@2759|Eukaryota,37JK7@33090|Viridiplantae,3GG5V@35493|Streptophyta	35493|Streptophyta	K	homeobox-leucine zipper protein	-	GO:0003674,GO:0003700,GO:0005575,GO:0005911,GO:0006355,GO:0008150,GO:0009314,GO:0009416,GO:0009506,GO:0009628,GO:0009639,GO:0009641,GO:0009719,GO:0009725,GO:0009889,GO:0010033,GO:0010218,GO:0010468,GO:0010556,GO:0019219,GO:0019222,GO:0030054,GO:0031323,GO:0031326,GO:0042221,GO:0050789,GO:0050794,GO:0050896,GO:0051171,GO:0051252,GO:0055044,GO:0060255,GO:0065007,GO:0080090,GO:0140110,GO:1903506,GO:…	-	ko:K09338	-	-	-	-	ko00000,ko03000	-	-	-	HALZ,HD-ZIP_N,Homeobox
Down-regulated	Cm257820.1	-2.21209	4.46e-06	Cm257820.1	4513.MLOC_76384.1	1.06e-219	614	COG1007@1|root,KOG4668@2759|Eukaryota,37NNE@33090|Viridiplantae,3GBUN@35493|Streptophyta,3KM7Q@4447|Liliopsida,3IE0D@38820|Poales	35493|Streptophyta	C	Core subunit of the mitochondrial membrane respiratory chain NADH dehydrogenase (Complex I) that is believed to belong to the minimal assembly required for catalysis. Complex I functions in the transfer of electrons from NADH to the respiratory chain. The immediate electron acceptor for the enzyme is believed to be ubiquinone	-	-	1.6.5.3	ko:K03883	ko00190,ko01100,ko04714,ko04723,ko05012,map00190,map01100,map04714,map04723,map05012	M00142	R11945	RC00061	ko00000,ko00001,ko00002,ko01000,ko03029	3.D.1.6	-	-	NADH5_C,Proton_antipo_M,Proton_antipo_N
Down-regulated	Cm031740.1	-2.2095	0.0119712	Cm031740.1	2711.XP_006467106.1	1.68e-293	802	COG0679@1|root,KOG2722@2759|Eukaryota,37RGC@33090|Viridiplantae,3GCCN@35493|Streptophyta	35493|Streptophyta	S	Transporter	-	GO:0003674,GO:0005215,GO:0005575,GO:0005622,GO:0005623,GO:0005737,GO:0005783,GO:0005789,GO:0006810,GO:0007275,GO:0008150,GO:0009653,GO:0009719,GO:0009725,GO:0009733,GO:0009791,GO:0009914,GO:0009966,GO:0010015,GO:0010033,GO:0010101,GO:0010102,GO:0010252,GO:0010311,GO:0010315,GO:0010329,GO:0010646,GO:0010817,GO:0010928,GO:0012505,GO:0015562,GO:0016020,GO:0022622,GO:0022857,GO:0023051,GO:0031984,GO:…	-	ko:K07088	-	-	-	-	ko00000	-	-	-	Mem_trans
Down-regulated	Cm200380.1	-2.20832	0.012834	Cm200380.1	85681.XP_006434794.1	4.93e-198	554	28KJ5@1|root,2QT0J@2759|Eukaryota,37SGM@33090|Viridiplantae,3GCZ5@35493|Streptophyta	35493|Streptophyta	S	BRI1 kinase inhibitor	-	-	-	ko:K14499	ko04075,map04075	-	-	-	ko00000,ko00001	-	-	-	-
Down-regulated	Cm197880.1	-2.2077	8.19e-06	Cm197880.1	2711.XP_006486838.1	1.84e-145	418	28J02@1|root,2QV94@2759|Eukaryota,37MAZ@33090|Viridiplantae,3G760@35493|Streptophyta	35493|Streptophyta	K	Transcription factor that specifically binds AT-rich DNA sequences related to the nuclear matrix attachment regions (MARs)	-	GO:0003674,GO:0003676,GO:0003677,GO:0003680,GO:0003690,GO:0003700,GO:0005488,GO:0005515,GO:0005575,GO:0005622,GO:0005623,GO:0005634,GO:0006355,GO:0008150,GO:0009889,GO:0009937,GO:0009938,GO:0009966,GO:0009968,GO:0010468,GO:0010556,GO:0010646,GO:0010648,GO:0019219,GO:0019222,GO:0023051,GO:0023057,GO:0031323,GO:0031326,GO:0043226,GO:0043227,GO:0043229,GO:0043231,GO:0043565,GO:0043621,GO:0044424,GO:…	-	-	-	-	-	-	-	-	-	-	DUF296
Down-regulated	Cm277890.1	-2.20534	0.0485741	Cm277890.1	2711.XP_006483732.1	3.29e-70	233	KOG0498@1|root,KOG0498@2759|Eukaryota,37M4X@33090|Viridiplantae,3GCEZ@35493|Streptophyta	35493|Streptophyta	P	cyclic nucleotide-gated ion channel	-	GO:0003674,GO:0005215,GO:0005216,GO:0005244,GO:0005249,GO:0005261,GO:0005267,GO:0005575,GO:0005623,GO:0005886,GO:0005887,GO:0006810,GO:0006811,GO:0006812,GO:0006813,GO:0008150,GO:0008324,GO:0009987,GO:0015075,GO:0015077,GO:0015079,GO:0015267,GO:0015318,GO:0015672,GO:0016020,GO:0016021,GO:0022803,GO:0022832,GO:0022836,GO:0022838,GO:0022839,GO:0022843,GO:0022857,GO:0022890,GO:0030001,GO:0031224,GO:…	-	ko:K05391	ko04626,map04626	-	-	-	ko00000,ko00001,ko04040	1.A.1.5	-	-	Ion_trans,cNMP_binding
Down-regulated	Cm119890.1	-2.18025	1.19e-06	Cm119890.1	85681.XP_006419951.1	2.49e-246	690	2CRV5@1|root,2R99G@2759|Eukaryota,37NE9@33090|Viridiplantae,3GASC@35493|Streptophyta	35493|Streptophyta	-	-	-	-	-	-	-	-	-	-	-	-	-	-	-
Down-regulated	Cm067260.1	-2.1797	3.46e-10	Cm067260.1	2711.XP_006489466.1	1.33e-252	692	COG0667@1|root,KOG1575@2759|Eukaryota,37HT0@33090|Viridiplantae,3GB6U@35493|Streptophyta	35493|Streptophyta	C	aldo-keto reductase	-	-	-	-	-	-	-	-	-	-	-	-	Aldo_ket_red
Down-regulated	Cm147330.1	-2.17606	5.39e-18	Cm147330.1	2711.XP_006475902.1	1.01e-238	661	COG5169@1|root,KOG0627@2759|Eukaryota,37IE8@33090|Viridiplantae,3GFNV@35493|Streptophyta	35493|Streptophyta	K	heat shock factor protein	-	GO:0000302,GO:0001067,GO:0001666,GO:0003674,GO:0003676,GO:0003677,GO:0003700,GO:0005488,GO:0005575,GO:0005622,GO:0005623,GO:0005634,GO:0006355,GO:0006950,GO:0006979,GO:0006986,GO:0008150,GO:0009266,GO:0009314,GO:0009408,GO:0009416,GO:0009628,GO:0009636,GO:0009642,GO:0009644,GO:0009889,GO:0009891,GO:0009893,GO:0009987,GO:0010033,GO:0010035,GO:0010200,GO:0010243,GO:0010286,GO:0010468,GO:0010556,GO:…	-	ko:K09419	-	-	-	-	ko00000,ko03000	-	-	-	HSF_DNA-bind
Down-regulated	Cm115910.1	-2.17471	0.0189983	Cm115910.1	2711.XP_006483203.1	1.46e-187	523	KOG0483@1|root,KOG0483@2759|Eukaryota,37J0H@33090|Viridiplantae,3GE1U@35493|Streptophyta	35493|Streptophyta	K	homeobox-leucine zipper protein	-	GO:0000003,GO:0001101,GO:0003006,GO:0003674,GO:0003676,GO:0003677,GO:0003700,GO:0005488,GO:0006355,GO:0007275,GO:0008150,GO:0009653,GO:0009719,GO:0009725,GO:0009739,GO:0009743,GO:0009744,GO:0009790,GO:0009791,GO:0009793,GO:0009889,GO:0009965,GO:0010016,GO:0010033,GO:0010154,GO:0010468,GO:0010556,GO:0019219,GO:0019222,GO:0022414,GO:0022622,GO:0031323,GO:0031326,GO:0032501,GO:0032502,GO:0033993,GO:…	-	ko:K09338	-	-	-	-	ko00000,ko03000	-	-	-	HALZ,Homeobox
Down-regulated	Cm019030.1	-2.17226	0.0445394	Cm019030.1	2711.XP_006477546.1	9.3e-41	146	KOG0773@1|root,KOG0773@2759|Eukaryota,37MCG@33090|Viridiplantae,3GBRW@35493|Streptophyta	35493|Streptophyta	K	Homeobox protein knotted-1-like	-	GO:0003674,GO:0003700,GO:0005575,GO:0005622,GO:0005623,GO:0005634,GO:0006355,GO:0008150,GO:0009888,GO:0009889,GO:0010073,GO:0010468,GO:0010556,GO:0019219,GO:0019222,GO:0031323,GO:0031326,GO:0032501,GO:0032502,GO:0043226,GO:0043227,GO:0043229,GO:0043231,GO:0044424,GO:0044464,GO:0048507,GO:0048856,GO:0050789,GO:0050794,GO:0051171,GO:0051252,GO:0060255,GO:0065007,GO:0080090,GO:0140110,GO:1903506,GO:…	-	-	-	-	-	-	-	-	-	-	ELK,Homeobox_KN,KNOX1,KNOX2
Down-regulated	Cm185610.1	-2.16941	1.46e-05	Cm185610.1	85681.XP_006421420.1	0	1572	2CC3R@1|root,2QPVE@2759|Eukaryota,37PZF@33090|Viridiplantae,3G9AE@35493|Streptophyta	35493|Streptophyta	S	Galactinol--sucrose galactosyltransferase	-	GO:0003674,GO:0003824,GO:0004553,GO:0004557,GO:0005575,GO:0005911,GO:0005975,GO:0006950,GO:0006979,GO:0008150,GO:0008152,GO:0009056,GO:0009311,GO:0009313,GO:0009506,GO:0009628,GO:0015925,GO:0016052,GO:0016787,GO:0016798,GO:0030054,GO:0033530,GO:0034484,GO:0044238,GO:0050896,GO:0052692,GO:0055044,GO:0071704,GO:0080167,GO:1901575	2.4.1.82	ko:K06617	ko00052,map00052	-	R02411	RC00049,RC00059	ko00000,ko00001,ko01000	-	GH36	-	Raffinose_syn
Down-regulated	Cm321940.1	-2.1675	9.32e-05	Cm321940.1	2711.XP_006484647.1	3.32e-87	271	2CM9T@1|root,2QPQT@2759|Eukaryota,37KNU@33090|Viridiplantae,3GDMP@35493|Streptophyta	35493|Streptophyta	S	Belongs to the NPH3 family	-	-	-	-	-	-	-	-	-	-	-	-	BTB,NPH3
Down-regulated	Cm095550.1	-2.16559	0.0230619	Cm095550.1	2711.XP_006471004.1	2.1e-185	555	COG2940@1|root,COG5531@1|root,KOG1081@2759|Eukaryota,KOG1946@2759|Eukaryota,37JZA@33090|Viridiplantae,3GHA9@35493|Streptophyta	35493|Streptophyta	K	zinc finger CCCH domain-containing protein	-	-	-	-	-	-	-	-	-	-	-	-	GYF,Plus-3,SWIB
Down-regulated	Cm129370.1	-2.16386	5.15e-05	Cm129370.1	2711.XP_006468947.1	0	929	COG0162@1|root,KOG2623@2759|Eukaryota,37RBV@33090|Viridiplantae,3G73P@35493|Streptophyta	35493|Streptophyta	J	Tyrosyl-tRNA synthetase	-	GO:0000003,GO:0003006,GO:0003674,GO:0003824,GO:0004812,GO:0004831,GO:0005575,GO:0005622,GO:0005623,GO:0005737,GO:0005739,GO:0005829,GO:0006082,GO:0006139,GO:0006399,GO:0006520,GO:0006725,GO:0006807,GO:0007275,GO:0008150,GO:0008152,GO:0009507,GO:0009532,GO:0009536,GO:0009570,GO:0009790,GO:0009791,GO:0009793,GO:0009987,GO:0010154,GO:0016070,GO:0016874,GO:0016875,GO:0019752,GO:0022414,GO:0032501,GO:…	6.1.1.1	ko:K01866	ko00970,map00970	M00359,M00360	R02918	RC00055,RC00523	ko00000,ko00001,ko00002,ko01000,ko01007,ko03016,ko03029	-	-	-	S4,tRNA-synt_1b
Down-regulated	Cm164270.1	-2.15967	3.09e-15	Cm164270.1	2711.XP_006482726.1	0	1883	COG0058@1|root,KOG2099@2759|Eukaryota,37R36@33090|Viridiplantae,3GBRD@35493|Streptophyta	35493|Streptophyta	G	Phosphorylase is an important allosteric enzyme in carbohydrate metabolism. Enzymes from different sources differ in their regulatory mechanisms and in their natural substrates. However, all known phosphorylases share catalytic and structural properties	-	GO:0000272,GO:0001101,GO:0003674,GO:0003824,GO:0004645,GO:0005488,GO:0005515,GO:0005575,GO:0005622,GO:0005623,GO:0005737,GO:0005975,GO:0005976,GO:0005977,GO:0005980,GO:0006073,GO:0006091,GO:0006112,GO:0006950,GO:0008144,GO:0008150,GO:0008152,GO:0008184,GO:0009056,GO:0009057,GO:0009251,GO:0009266,GO:0009414,GO:0009415,GO:0009501,GO:0009507,GO:0009532,GO:0009536,GO:0009570,GO:0009628,GO:0009987,GO:…	2.4.1.1	ko:K00688	ko00500,ko01100,ko01110,ko02026,ko04217,ko04910,ko04922,ko04931,map00500,map01100,map01110,map02026,map04217,map04910,map04922,map04931	-	R02111	-	ko00000,ko00001,ko01000	-	GT35	-	Phosphorylase
Down-regulated	Cm151390.1	-2.15856	1.75e-05	Cm151390.1	2711.XP_006468268.1	0	869	KOG0610@1|root,KOG0610@2759|Eukaryota,37NNA@33090|Viridiplantae,3GDS3@35493|Streptophyta	35493|Streptophyta	T	Protein kinase PINOID-like	PID	GO:0000003,GO:0000902,GO:0000904,GO:0003006,GO:0003674,GO:0003824,GO:0004672,GO:0004674,GO:0005575,GO:0005622,GO:0005623,GO:0005634,GO:0005737,GO:0005886,GO:0006464,GO:0006468,GO:0006793,GO:0006796,GO:0006807,GO:0006810,GO:0007154,GO:0007165,GO:0007275,GO:0008150,GO:0008152,GO:0009605,GO:0009606,GO:0009628,GO:0009629,GO:0009630,GO:0009653,GO:0009719,GO:0009725,GO:0009733,GO:0009734,GO:0009755,GO:…	-	-	-	-	-	-	-	-	-	-	Pkinase
Down-regulated	Cm135010.1	-2.15749	0.000154722	Cm135010.1	3988.XP_002513153.1	7.64e-144	417	KOG2366@1|root,KOG2366@2759|Eukaryota,37MJ5@33090|Viridiplantae,3GCUQ@35493|Streptophyta,4JN95@91835|fabids	35493|Streptophyta	G	Alpha-galactosidase	-	-	3.2.1.22	ko:K07407	ko00052,ko00561,ko00600,ko00603,map00052,map00561,map00600,map00603	-	R01101,R01103,R01104,R01194,R01329,R02926,R03634,R04019,R04470,R05549,R05961,R06091	RC00049,RC00059,RC00451	ko00000,ko00001,ko01000	-	-	-	Melibiase_2,Melibiase_2_C
Down-regulated	Cm104320.1	-2.15618	0.038321	Cm104320.1	2711.XP_006473906.1	0	1559	COG5059@1|root,KOG0242@2759|Eukaryota,37JWB@33090|Viridiplantae,3GDGJ@35493|Streptophyta	35493|Streptophyta	Z	Belongs to the TRAFAC class myosin-kinesin ATPase superfamily. Kinesin family	-	GO:0000226,GO:0000278,GO:0000280,GO:0003674,GO:0003774,GO:0003777,GO:0003824,GO:0005575,GO:0005622,GO:0005623,GO:0005856,GO:0005871,GO:0005875,GO:0006928,GO:0006996,GO:0007010,GO:0007017,GO:0007018,GO:0007049,GO:0007051,GO:0007052,GO:0007059,GO:0008150,GO:0008574,GO:0009987,GO:0015630,GO:0016043,GO:0016462,GO:0016787,GO:0016817,GO:0016818,GO:0016887,GO:0017111,GO:0022402,GO:0022607,GO:0032991,GO:…	-	ko:K10401	-	-	-	-	ko00000,ko04812	-	-	-	Kinesin
Down-regulated	Cm019260.1	-2.15095	0.00485058	Cm019260.1	85681.XP_006439890.1	0	889	2CMC8@1|root,2QPYC@2759|Eukaryota,37K1G@33090|Viridiplantae,3G8JH@35493|Streptophyta	35493|Streptophyta	E	Tryptophan aminotransferase-related protein	-	GO:0000003,GO:0003006,GO:0003674,GO:0003824,GO:0005575,GO:0005622,GO:0005623,GO:0005737,GO:0005783,GO:0005789,GO:0006950,GO:0006952,GO:0007154,GO:0007275,GO:0008150,GO:0008483,GO:0009605,GO:0009606,GO:0009607,GO:0009617,GO:0009628,GO:0009629,GO:0009630,GO:0009653,GO:0009719,GO:0009723,GO:0009725,GO:0009791,GO:0009888,GO:0009908,GO:0009958,GO:0009987,GO:0009991,GO:0010015,GO:0010033,GO:0010073,GO:…	2.6.1.99	ko:K16903	ko00380,ko01100,map00380,map01100	-	R10180	RC00006,RC00008	ko00000,ko00001,ko01000	-	-	-	Alliinase_C
Down-regulated	Cm137820.1	-2.15092	0.00142213	Cm137820.1	2711.XP_006471124.1	2.54e-197	555	COG5028@1|root,KOG1984@2759|Eukaryota,37PWE@33090|Viridiplantae,3GFBD@35493|Streptophyta	35493|Streptophyta	U	Protein transport protein Sec24-like	-	-	-	ko:K14007	ko04141,map04141	M00404	-	-	ko00000,ko00001,ko00002,ko04131	-	-	-	Gelsolin,Sec23_BS,Sec23_helical,Sec23_trunk,zf-Sec23_Sec24
Down-regulated	Cm284960.1	-2.14958	0.0492485	Cm284960.1	2711.XP_006470563.1	7.23e-155	434	28P6G@1|root,2QVTC@2759|Eukaryota,37TEW@33090|Viridiplantae,3GBXM@35493|Streptophyta	35493|Streptophyta	S	Domain of unknown function (DUF4228)	-	-	-	-	-	-	-	-	-	-	-	-	DUF4228
Down-regulated	Cm074440.1	-2.14805	2.42e-09	Cm074440.1	2711.XP_006491548.1	0	913	2CNCN@1|root,2QV7U@2759|Eukaryota,37SH0@33090|Viridiplantae,3GF8X@35493|Streptophyta	35493|Streptophyta	S	Isoflavonoid malonyl transferase	-	GO:0003674,GO:0003824,GO:0016740,GO:0016746,GO:0016747,GO:0047634	-	-	-	-	-	-	-	-	-	-	Transferase
Down-regulated	Cm154830.1	-2.14591	2.73e-05	Cm154830.1	2711.XP_006486019.1	1.99e-152	428	KOG1422@1|root,KOG1422@2759|Eukaryota,37S5A@33090|Viridiplantae,3GC85@35493|Streptophyta	35493|Streptophyta	O	glutathione s-transferase	DHAR1	GO:0000302,GO:0001101,GO:0003674,GO:0003824,GO:0004364,GO:0005488,GO:0005507,GO:0005575,GO:0005576,GO:0005622,GO:0005623,GO:0005737,GO:0005739,GO:0005773,GO:0005777,GO:0005829,GO:0005886,GO:0005975,GO:0005996,GO:0006082,GO:0006464,GO:0006518,GO:0006575,GO:0006732,GO:0006749,GO:0006766,GO:0006767,GO:0006790,GO:0006807,GO:0006950,GO:0006979,GO:0008150,GO:0008152,GO:0009056,GO:0009507,GO:0009532,GO:…	1.8.5.1,2.5.1.18	ko:K21888	ko00053,ko00480,ko01100,map00053,map00480,map01100	-	R01108,R03522	RC00011,RC00092,RC00948	ko00000,ko00001,ko01000,ko02000	1.A.12.2.1	-	-	GST_C_2,GST_N_3
Down-regulated	Cm164110.1	-2.14415	4.09e-14	Cm164110.1	85681.XP_006431245.1	0	939	KOG0498@1|root,KOG0498@2759|Eukaryota,37K37@33090|Viridiplantae,3GGPW@35493|Streptophyta	35493|Streptophyta	P	cyclic nucleotide-gated ion channel	-	GO:0002376,GO:0003674,GO:0005215,GO:0005216,GO:0005217,GO:0005221,GO:0005222,GO:0005242,GO:0005244,GO:0005249,GO:0005261,GO:0005262,GO:0005267,GO:0005488,GO:0005515,GO:0005516,GO:0005575,GO:0005623,GO:0005886,GO:0005887,GO:0006810,GO:0006811,GO:0006812,GO:0006813,GO:0006816,GO:0006950,GO:0006952,GO:0006955,GO:0007154,GO:0007165,GO:0007263,GO:0008150,GO:0008219,GO:0008324,GO:0009626,GO:0009987,GO:…	-	ko:K05391	ko04626,map04626	-	-	-	ko00000,ko00001,ko04040	1.A.1.5	-	-	Ion_trans,cNMP_binding
Down-regulated	Cm079710.1	-2.14402	1.1e-08	Cm079710.1	2711.XP_006478925.1	0	988	COG2124@1|root,KOG0156@2759|Eukaryota,37IUW@33090|Viridiplantae,3GHGM@35493|Streptophyta	35493|Streptophyta	Q	Belongs to the cytochrome P450 family	CYP83A1	GO:0000162,GO:0002376,GO:0003674,GO:0003824,GO:0004497,GO:0005575,GO:0005622,GO:0005623,GO:0005737,GO:0005739,GO:0005783,GO:0005886,GO:0006082,GO:0006520,GO:0006568,GO:0006576,GO:0006586,GO:0006725,GO:0006790,GO:0006807,GO:0006950,GO:0006952,GO:0006955,GO:0007275,GO:0008150,GO:0008152,GO:0008652,GO:0009058,GO:0009072,GO:0009073,GO:0009308,GO:0009309,GO:0009314,GO:0009416,GO:0009605,GO:0009607,GO:…	1.14.14.19,1.14.14.32,1.14.14.43,1.14.14.45	ko:K00512,ko:K11818,ko:K12156	ko00140,ko00380,ko00966,ko01100,ko01110,ko01210,ko04913,ko04917,ko04927,ko04934,map00140,map00380,map00966,map01100,map01110,map01210,map04913,map04917,map04927,map04934	M00109,M00110,M00370	R02211,R03783,R04852,R04853,R08168,R08517,R08518,R08653,R08659,R08666,R10670,R10672	RC00607,RC00660,RC00923,RC01222,RC01705,RC02210	ko00000,ko00001,ko00002,ko00199,ko01000	-	-	-	p450
Down-regulated	Cm228730.1	-2.14201	0.0159227	Cm228730.1	2711.XP_006464543.1	2.05e-188	524	28JF0@1|root,2QRU1@2759|Eukaryota,37IIC@33090|Viridiplantae,3G9VF@35493|Streptophyta	35493|Streptophyta	S	plastid-lipid-associated protein 7	-	GO:0005575,GO:0005622,GO:0005623,GO:0005737,GO:0006732,GO:0008150,GO:0008152,GO:0009058,GO:0009108,GO:0009507,GO:0009532,GO:0009536,GO:0009570,GO:0009987,GO:0010236,GO:0042180,GO:0042181,GO:0043226,GO:0043227,GO:0043229,GO:0043231,GO:0044237,GO:0044249,GO:0044281,GO:0044283,GO:0044422,GO:0044424,GO:0044434,GO:0044435,GO:0044444,GO:0044446,GO:0044464,GO:0051186,GO:0051188,GO:0071704,GO:1901576,GO:…	-	-	-	-	-	-	-	-	-	-	PAP_fibrillin
Down-regulated	Cm220830.1	-2.14133	2.51e-07	Cm220830.1	2711.XP_006474697.1	8.08e-172	479	2AMXX@1|root,2RZ1P@2759|Eukaryota,37SS4@33090|Viridiplantae,3GHQV@35493|Streptophyta	35493|Streptophyta	S	zinc-finger of the FCS-type, C2-C2	-	-	-	-	-	-	-	-	-	-	-	-	zf-FLZ
Down-regulated	Cm249930.1	-2.1408	0.00273803	Cm249930.1	85681.XP_006430772.1	8.2e-180	504	2CCVI@1|root,2RXJS@2759|Eukaryota,37U4C@33090|Viridiplantae,3GHR3@35493|Streptophyta	35493|Streptophyta	K	helix loop helix domain	-	-	-	-	-	-	-	-	-	-	-	-	HLH
Down-regulated	Cm245670.1	-2.13997	0.00218199	Cm245670.1	85681.XP_006424193.1	8.08e-25	97.1	2BQ63@1|root,2S8YN@2759|Eukaryota,37X4P@33090|Viridiplantae,3GK54@35493|Streptophyta	35493|Streptophyta	S	Ralf-like	-	GO:0001558,GO:0003674,GO:0005102,GO:0005179,GO:0005488,GO:0005515,GO:0005575,GO:0005576,GO:0005623,GO:0005911,GO:0007154,GO:0007165,GO:0007267,GO:0008150,GO:0009506,GO:0009966,GO:0009987,GO:0010469,GO:0010646,GO:0010769,GO:0019722,GO:0019932,GO:0022603,GO:0022604,GO:0023051,GO:0023052,GO:0030054,GO:0030545,GO:0035556,GO:0040008,GO:0042995,GO:0043900,GO:0044464,GO:0045595,GO:0048018,GO:0048046,GO:…	-	-	-	-	-	-	-	-	-	-	RALF
Down-regulated	Cm252500.1	-2.13923	0.0120562	Cm252500.1	85681.XP_006434476.1	5.16e-300	827	2CN1Y@1|root,2QTE7@2759|Eukaryota,37S2S@33090|Viridiplantae,3G8UQ@35493|Streptophyta	35493|Streptophyta	S	Protein SET DOMAIN GROUP	-	-	-	ko:K11426	-	-	-	-	ko00000,ko03036	-	-	-	SET
Down-regulated	Cm174470.1	-2.13439	8.44e-05
Down-regulated	Cm153700.1	-2.12896	7.02e-05	Cm153700.1	2711.XP_006466582.1	0	1239	28K1P@1|root,2QSG4@2759|Eukaryota,37HU3@33090|Viridiplantae,3GBNB@35493|Streptophyta	35493|Streptophyta	S	ARM-repeat Tetratricopeptide repeat (TPR)-like protein	-	GO:0005575,GO:0005622,GO:0005623,GO:0005737,GO:0005739,GO:0005740,GO:0005741,GO:0016020,GO:0019867,GO:0031090,GO:0031966,GO:0031967,GO:0031968,GO:0031975,GO:0043226,GO:0043227,GO:0043229,GO:0043231,GO:0044422,GO:0044424,GO:0044429,GO:0044444,GO:0044446,GO:0044464,GO:0098588,GO:0098805	-	-	-	-	-	-	-	-	-	-	-
Down-regulated	Cm174100.1	-2.1271	2.23e-07	Cm174100.1	2711.XP_006484109.1	0	1264	KOG1901@1|root,KOG1901@2759|Eukaryota,37PN1@33090|Viridiplantae,3GHT7@35493|Streptophyta	35493|Streptophyta	S	Evolutionarily conserved C-terminal region	ECT9	-	-	ko:K20102	-	-	-	-	ko00000,ko03019	-	-	-	YTH
Down-regulated	Cm094130.1	-2.12684	1.03e-10	Cm094130.1	85681.XP_006440730.1	0	1724	COG0542@1|root,KOG1051@2759|Eukaryota,37S87@33090|Viridiplantae,3G8BD@35493|Streptophyta	35493|Streptophyta	O	Belongs to the ClpA ClpB family	HSP101	GO:0000302,GO:0005575,GO:0005622,GO:0005623,GO:0005737,GO:0006417,GO:0006950,GO:0006979,GO:0008150,GO:0009266,GO:0009314,GO:0009408,GO:0009416,GO:0009507,GO:0009526,GO:0009532,GO:0009536,GO:0009570,GO:0009628,GO:0009636,GO:0009642,GO:0009644,GO:0009889,GO:0009891,GO:0009893,GO:0009941,GO:0009987,GO:0010035,GO:0010468,GO:0010556,GO:0010557,GO:0010604,GO:0010608,GO:0010628,GO:0019222,GO:0031323,GO:…	-	ko:K03695	ko04213,map04213	-	-	-	ko00000,ko00001,ko03110	-	-	-	AAA,AAA_2,ClpB_D2-small,Clp_N
Down-regulated	Cm212430.1	-2.12158	3.66e-05	Cm212430.1	2711.XP_006467873.1	0	934	COG1218@1|root,KOG1528@2759|Eukaryota,37KIC@33090|Viridiplantae,3G9MJ@35493|Streptophyta	35493|Streptophyta	FP	PAP-specific phosphatase HAL2-like	-	GO:0003674,GO:0003824,GO:0006793,GO:0006796,GO:0008150,GO:0008152,GO:0008252,GO:0008441,GO:0009987,GO:0016311,GO:0016787,GO:0016788,GO:0016791,GO:0042578,GO:0044237	3.1.3.7	ko:K01082	ko00920,ko01100,ko01120,ko01130,map00920,map01100,map01120,map01130	-	R00188,R00508	RC00078	ko00000,ko00001,ko01000,ko03016	-	-	-	Inositol_P
Down-regulated	Cm163710.1	-2.1206	0.000435628	Cm163710.1	2711.XP_006487869.1	2.13e-173	488	28J02@1|root,2QRFG@2759|Eukaryota,37HQF@33090|Viridiplantae,3G8PN@35493|Streptophyta	35493|Streptophyta	K	Transcription factor that specifically binds AT-rich DNA sequences related to the nuclear matrix attachment regions (MARs)	-	GO:0002682,GO:0002683,GO:0003674,GO:0003676,GO:0003677,GO:0003680,GO:0003690,GO:0003700,GO:0005488,GO:0005575,GO:0005622,GO:0005623,GO:0005634,GO:0006355,GO:0006950,GO:0006952,GO:0008150,GO:0009605,GO:0009607,GO:0009620,GO:0009889,GO:0010468,GO:0010556,GO:0019219,GO:0019222,GO:0031323,GO:0031326,GO:0031347,GO:0031348,GO:0043207,GO:0043226,GO:0043227,GO:0043229,GO:0043231,GO:0043565,GO:0044424,GO:…	-	-	-	-	-	-	-	-	-	-	DUF296
Down-regulated	Cm136210.1	-2.11362	5.31e-07	Cm136210.1	2711.XP_006494296.1	3.34e-38	152	KOG0198@1|root,KOG0198@2759|Eukaryota,37Q1R@33090|Viridiplantae,3G98W@35493|Streptophyta	35493|Streptophyta	T	Mitogen-Activated Protein Kinase Kinase Kinase	-	-	2.7.11.25	ko:K13414	ko04016,ko04626,map04016,map04626	-	-	-	ko00000,ko00001,ko01000,ko01001	-	-	-	CaATP_NAI,Pkinase
Down-regulated	Cm086920.1	-2.11186	0.000190881	Cm086920.1	2711.XP_006474456.1	7.97e-108	311	COG0071@1|root,KOG0710@2759|Eukaryota,37TQV@33090|Viridiplantae,3GC1C@35493|Streptophyta	35493|Streptophyta	O	Belongs to the small heat shock protein (HSP20) family	-	-	-	ko:K13993	ko04141,map04141	-	-	-	ko00000,ko00001,ko03110	-	-	-	HSP20
Down-regulated	Cm179280.1	-2.11158	0.00241892	Cm179280.1	2711.XP_006488246.1	3.07e-264	723	2BWCF@1|root,2QSNZ@2759|Eukaryota,37NDB@33090|Viridiplantae,3GD49@35493|Streptophyta	35493|Streptophyta	S	Glutelin	-	-	-	-	-	-	-	-	-	-	-	-	Cupin_1
Down-regulated	Cm165360.1	-2.10972	0.0236456	Cm165360.1	2711.XP_006473723.1	8.95e-308	840	KOG2816@1|root,KOG2816@2759|Eukaryota,37M6E@33090|Viridiplantae,3GBBH@35493|Streptophyta	35493|Streptophyta	S	Hippocampus abundant transcript-like protein	-	-	-	-	-	-	-	-	-	-	-	-	MFS_1
Down-regulated	Cm108210.1	-2.10331	3.94e-09	Cm108210.1	2711.XP_006472406.1	4.81e-63	200	COG5068@1|root,KOG0014@2759|Eukaryota,37JJA@33090|Viridiplantae,3GH7H@35493|Streptophyta	35493|Streptophyta	K	MADS-box transcription factor	-	-	-	ko:K09264	-	-	-	-	ko00000,ko03000	-	-	-	K-box,SRF-TF
Down-regulated	Cm310610.1	-2.09814	0.0303135	Cm310610.1	2711.XP_006478438.1	6.17e-46	150	COG3491@1|root,KOG0143@2759|Eukaryota,37JSZ@33090|Viridiplantae,3GFF2@35493|Streptophyta	33090|Viridiplantae	Q	Belongs to the iron ascorbate-dependent oxidoreductase family	-	-	-	-	-	-	-	-	-	-	-	-	2OG-FeII_Oxy,DIOX_N
Down-regulated	Cm034480.1	-2.08759	0.000153225	Cm034480.1	2711.XP_006480857.1	7.69e-311	849	COG1222@1|root,KOG0651@2759|Eukaryota,37NE7@33090|Viridiplantae,3G824@35493|Streptophyta	35493|Streptophyta	O	Ribulose bisphosphate carboxylase oxygenase activase	-	-	-	-	-	-	-	-	-	-	-	-	AAA
Down-regulated	Cm224030.1	-2.0865	1.61e-06	Cm224030.1	2711.XP_006466605.1	2.19e-116	333	KOG4197@1|root,KOG4197@2759|Eukaryota,37UU4@33090|Viridiplantae,3GIV8@35493|Streptophyta	35493|Streptophyta	S	Protein of unknown function (DUF1685)	-	-	-	-	-	-	-	-	-	-	-	-	DUF1685
Down-regulated	Cm286130.1	-2.08138	0.00125781	Cm286130.1	2711.XP_006466245.1	0	1004	KOG1192@1|root,KOG1192@2759|Eukaryota,37HZV@33090|Viridiplantae,3G9TD@35493|Streptophyta	35493|Streptophyta	CG	Belongs to the UDP-glycosyltransferase family	-	GO:0003674,GO:0003824,GO:0005575,GO:0005622,GO:0005623,GO:0008194,GO:0015020,GO:0016740,GO:0016757,GO:0016758,GO:0035251,GO:0043226,GO:0043227,GO:0043229,GO:0043231,GO:0044424,GO:0044464,GO:0046527,GO:0050403,GO:0050502,GO:0080043,GO:0080044	2.4.1.324	ko:K21374	-	-	-	-	ko00000,ko01000,ko01003	-	GT1	-	UDPGT
Down-regulated	Cm076080.1	-2.06951	2.26e-06	Cm076080.1	2711.XP_006483811.1	9.41e-203	565	KOG0800@1|root,KOG0800@2759|Eukaryota,37QEK@33090|Viridiplantae,3G84U@35493|Streptophyta	35493|Streptophyta	O	RING-H2 finger protein	-	GO:0003674,GO:0003824,GO:0004842,GO:0006464,GO:0006508,GO:0006511,GO:0006807,GO:0008150,GO:0008152,GO:0009056,GO:0009057,GO:0009987,GO:0010498,GO:0016567,GO:0016740,GO:0019538,GO:0019787,GO:0019941,GO:0030163,GO:0032446,GO:0036211,GO:0043161,GO:0043170,GO:0043412,GO:0043632,GO:0044237,GO:0044238,GO:0044248,GO:0044257,GO:0044260,GO:0044265,GO:0044267,GO:0051603,GO:0061630,GO:0061659,GO:0070647,GO:…	2.3.2.27	ko:K19041	-	-	-	-	ko00000,ko01000,ko04121	-	-	-	zf-RING_2
Down-regulated	Cm009280.1	-2.06825	0.0499352	Cm009280.1	2711.XP_006474132.1	0	1701	KOG1052@1|root,KOG1052@2759|Eukaryota,37YUS@33090|Viridiplantae,3GHSY@35493|Streptophyta	35493|Streptophyta	EPT	Belongs to the glutamate-gated ion channel (TC 1.A.10.1) family	-	-	-	ko:K05387	-	-	-	-	ko00000,ko04040	1.A.10.1.10,1.A.10.1.18,1.A.10.1.7	-	-	ANF_receptor,Lig_chan,SBP_bac_3
Down-regulated	Cm099870.1	-2.06728	4.74e-06	Cm099870.1	2711.XP_006488476.1	2.81e-139	410	29I3G@1|root,2RRAB@2759|Eukaryota,37SU8@33090|Viridiplantae,3GH9G@35493|Streptophyta	35493|Streptophyta	S	UPF0503 protein At3g09070, chloroplastic-like	-	-	-	-	-	-	-	-	-	-	-	-	DUF740
Down-regulated	Cm026890.1	-2.06105	7.34e-07	Cm026890.1	2711.XP_006465726.1	0	1047	KOG4569@1|root,KOG4569@2759|Eukaryota,37IG9@33090|Viridiplantae,3GD0P@35493|Streptophyta	35493|Streptophyta	I	Lipase class 3 family protein	-	-	-	-	-	-	-	-	-	-	-	-	Lipase_3
Down-regulated	Cm266230.1	-2.05623	0.00149274	Cm266230.1	2711.XP_006480141.1	1.15e-129	384	COG5531@1|root,KOG1946@2759|Eukaryota,37Q9W@33090|Viridiplantae,3GDB0@35493|Streptophyta	35493|Streptophyta	K	Upstream activation factor subunit	-	GO:0000120,GO:0000500,GO:0005575,GO:0005622,GO:0005623,GO:0005634,GO:0005667,GO:0005730,GO:0006355,GO:0006356,GO:0008150,GO:0009889,GO:0009891,GO:0009893,GO:0010468,GO:0010556,GO:0010557,GO:0010604,GO:0010628,GO:0019219,GO:0019222,GO:0031323,GO:0031325,GO:0031326,GO:0031328,GO:0031974,GO:0031981,GO:0032991,GO:0043226,GO:0043227,GO:0043228,GO:0043229,GO:0043231,GO:0043232,GO:0043233,GO:0044422,GO:…	-	ko:K15223	-	-	-	-	ko00000,ko03021	-	-	-	DEK_C,SWIB
Down-regulated	Cm234090.1	-2.04206	0.00144585	Cm234090.1	2711.XP_006479393.1	3.4e-300	817	2BVFP@1|root,2S27N@2759|Eukaryota,37V3V@33090|Viridiplantae,3GI7K@35493|Streptophyta	35493|Streptophyta	K	B3 domain-containing	-	-	-	-	-	-	-	-	-	-	-	-	B3
Down-regulated	Cm163260.1	-2.03891	0.00170873	Cm163260.1	85681.XP_006446234.1	8.79e-25	97.1	2E02T@1|root,2S7IJ@2759|Eukaryota,37WQB@33090|Viridiplantae,3GM49@35493|Streptophyta	35493|Streptophyta	S	Bifunctional inhibitor lipid-transfer protein seed storage 2S albumin superfamily protein	-	-	-	-	-	-	-	-	-	-	-	-	LTP_2
Down-regulated	Cm083560.1	-2.03204	0.00512217
Down-regulated	Cm151470.1	-2.0314	1.23e-10	Cm151470.1	85681.XP_006448967.1	2.44e-82	263	28N15@1|root,2RCII@2759|Eukaryota,37M5R@33090|Viridiplantae,3GF92@35493|Streptophyta	35493|Streptophyta	S	Remorin, C-terminal region	-	-	-	-	-	-	-	-	-	-	-	-	Remorin_C
Down-regulated	Cm168330.1	-2.03131	0.0310561	Cm168330.1	2711.XP_006486435.1	3.33e-85	251	2BNTF@1|root,2S1QA@2759|Eukaryota,37V7C@33090|Viridiplantae,3GJFG@35493|Streptophyta	35493|Streptophyta	S	lipid-transfer protein	-	-	-	-	-	-	-	-	-	-	-	-	LTP_2
Down-regulated	Cm235850.1	-2.0313	6.06e-06	Cm235850.1	85681.XP_006444422.1	1.25e-95	279	COG0484@1|root,KOG0714@2759|Eukaryota,37WB3@33090|Viridiplantae,3GJMW@35493|Streptophyta	35493|Streptophyta	O	DnaJ homolog subfamily B member	-	GO:0005575,GO:0005622,GO:0005623,GO:0005737,GO:0005813,GO:0005815,GO:0005856,GO:0015630,GO:0043226,GO:0043228,GO:0043229,GO:0043232,GO:0044422,GO:0044424,GO:0044430,GO:0044446,GO:0044464	-	-	-	-	-	-	-	-	-	-	DnaJ
Down-regulated	Cm075150.1	-2.03069	3.28e-10	Cm075150.1	2711.XP_006493328.1	0	1323	COG0297@1|root,2QTWM@2759|Eukaryota,37I4W@33090|Viridiplantae,3G9GH@35493|Streptophyta	35493|Streptophyta	H	Belongs to the glycosyltransferase 1 family. Bacterial plant glycogen synthase subfamily	SS1	GO:0000271,GO:0003674,GO:0003824,GO:0005575,GO:0005622,GO:0005623,GO:0005737,GO:0005975,GO:0005976,GO:0005982,GO:0006073,GO:0008150,GO:0008152,GO:0009011,GO:0009058,GO:0009059,GO:0009250,GO:0009501,GO:0009507,GO:0009532,GO:0009536,GO:0009570,GO:0009987,GO:0010021,GO:0016051,GO:0016740,GO:0016757,GO:0016758,GO:0019252,GO:0033692,GO:0034637,GO:0034645,GO:0043170,GO:0043226,GO:0043227,GO:0043229,GO:…	2.4.1.21	ko:K00703	ko00500,ko01100,ko01110,ko02026,map00500,map01100,map01110,map02026	M00565	R02421	RC00005	ko00000,ko00001,ko00002,ko01000,ko01003	-	GT5	-	Glyco_transf_5,Glycos_transf_1
Down-regulated	Cm111270.1	-2.02581	1.4e-13
Down-regulated	Cm298270.1	-2.02412	0.00218067	Cm298270.1	2711.XP_006490119.1	1.2e-278	780	KOG4182@1|root,KOG4182@2759|Eukaryota,37NHZ@33090|Viridiplantae,3GCJC@35493|Streptophyta	35493|Streptophyta	S	Conserved oligomeric Golgi complex subunit	-	-	-	ko:K20294	-	-	-	-	ko00000,ko04131	-	-	-	COG7
Down-regulated	Cm247110.1	-2.02309	8.08e-06	Cm247110.1	2711.XP_006475264.1	7.86e-82	243	2C1SY@1|root,2SDCK@2759|Eukaryota,37XGS@33090|Viridiplantae	33090|Viridiplantae	-	-	-	-	-	-	-	-	-	-	-	-	-	-	-
Down-regulated	Cm240810.1	-2.02132	0.00991115	Cm240810.1	85681.XP_006427999.1	1.07e-313	867	COG0668@1|root,KOG4629@2759|Eukaryota,37JVN@33090|Viridiplantae,3G8IH@35493|Streptophyta	35493|Streptophyta	M	Mechanosensitive ion channel protein	-	GO:0000302,GO:0003674,GO:0005215,GO:0005575,GO:0005623,GO:0005886,GO:0006810,GO:0006811,GO:0006820,GO:0006950,GO:0006979,GO:0007275,GO:0007568,GO:0008150,GO:0008219,GO:0008381,GO:0009581,GO:0009582,GO:0009605,GO:0009612,GO:0009628,GO:0009987,GO:0010150,GO:0012501,GO:0015267,GO:0016020,GO:0022803,GO:0022836,GO:0022857,GO:0032501,GO:0032502,GO:0033554,GO:0034599,GO:0034614,GO:0036473,GO:0042221,GO:…	-	ko:K22048	-	-	-	-	ko00000,ko02000	1.A.23.4	-	-	MS_channel,PsbX
Down-regulated	Cm017310.1	-2.0134	1.66e-07	Cm017310.1	2711.XP_006466714.1	1.39e-197	548	KOG3071@1|root,KOG3071@2759|Eukaryota,37NEI@33090|Viridiplantae,3GA6B@35493|Streptophyta	35493|Streptophyta	I	elongation of fatty acids protein	-	GO:0000038,GO:0001101,GO:0003674,GO:0003824,GO:0004312,GO:0005575,GO:0005622,GO:0005623,GO:0005737,GO:0005783,GO:0005789,GO:0006082,GO:0006629,GO:0006631,GO:0006633,GO:0006643,GO:0006665,GO:0006807,GO:0008150,GO:0008152,GO:0008610,GO:0009058,GO:0009719,GO:0009725,GO:0009737,GO:0009922,GO:0009987,GO:0010033,GO:0012505,GO:0016020,GO:0016021,GO:0016053,GO:0016740,GO:0016746,GO:0016747,GO:0019367,GO:…	-	-	-	-	-	-	-	-	-	-	ELO
Down-regulated	Cm288560.1	-2.01102	0.0022199	Cm288560.1	3847.GLYMA13G12070.3	1.12e-24	101	2CZQV@1|root,2SBAE@2759|Eukaryota,3846N@33090|Viridiplantae,3GWCU@35493|Streptophyta,4JV43@91835|fabids	2759|Eukaryota	-	-	-	-	-	-	-	-	-	-	-	-	-	-	-
Down-regulated	Cm163840.1	-2.0063	0.0168729
Down-regulated	Cm282360.1	-2.00394	8.04e-13	Cm282360.1	85681.XP_006427424.1	0	1830	KOG1839@1|root,KOG1839@2759|Eukaryota,37Q7G@33090|Viridiplantae,3GFP1@35493|Streptophyta	35493|Streptophyta	S	Encoded by	-	-	-	ko:K03255	-	-	-	-	ko00000,ko03012	-	-	-	CLU_N,TPR_12,eIF3_p135
Down-regulated	Cm116920.1	-2.00301	0.000218331	Cm116920.1	2711.XP_006481449.1	2.38e-252	692	COG0515@1|root,KOG1187@2759|Eukaryota,37SZV@33090|Viridiplantae,3GAFK@35493|Streptophyta	35493|Streptophyta	T	belongs to the protein kinase superfamily	-	GO:0003674,GO:0003824,GO:0004672,GO:0004674,GO:0005575,GO:0005623,GO:0005886,GO:0006464,GO:0006468,GO:0006793,GO:0006796,GO:0006807,GO:0008150,GO:0008152,GO:0009987,GO:0016020,GO:0016301,GO:0016310,GO:0016740,GO:0016772,GO:0016773,GO:0019538,GO:0036211,GO:0043170,GO:0043412,GO:0044237,GO:0044238,GO:0044260,GO:0044267,GO:0044464,GO:0071704,GO:0071944,GO:0140096,GO:1901564	-	-	-	-	-	-	-	-	-	-	Pkinase,Pkinase_Tyr
Down-regulated	Cm143400.1	-2.00255	9.05e-07	Cm143400.1	2711.XP_006477756.1	3.15e-279	762	KOG2502@1|root,KOG2502@2759|Eukaryota,37NKV@33090|Viridiplantae,3GDV2@35493|Streptophyta	35493|Streptophyta	S	Belongs to the TUB family	-	GO:0001067,GO:0003674,GO:0003676,GO:0003677,GO:0003700,GO:0005488,GO:0005543,GO:0005575,GO:0005622,GO:0005623,GO:0005634,GO:0005737,GO:0005829,GO:0005886,GO:0006355,GO:0007275,GO:0008150,GO:0008289,GO:0009536,GO:0009555,GO:0009605,GO:0009607,GO:0009620,GO:0009889,GO:0010468,GO:0010556,GO:0016020,GO:0019219,GO:0019222,GO:0031323,GO:0031326,GO:0032501,GO:0032502,GO:0035091,GO:0043167,GO:0043168,GO:…	-	-	-	-	-	-	-	-	-	-	F-box,Tub
Down-regulated	Cm231960.1	-2.0023	0.0227773	Cm231960.1	2711.XP_006464866.1	2.41e-142	404	KOG0800@1|root,KOG0800@2759|Eukaryota,37TKN@33090|Viridiplantae,3GFGC@35493|Streptophyta	35493|Streptophyta	O	RING-H2 finger protein	-	GO:0003674,GO:0003824,GO:0004842,GO:0006464,GO:0006508,GO:0006511,GO:0006807,GO:0008150,GO:0008152,GO:0009056,GO:0009057,GO:0009987,GO:0010498,GO:0016567,GO:0016740,GO:0019538,GO:0019787,GO:0019941,GO:0030163,GO:0032446,GO:0036211,GO:0043161,GO:0043170,GO:0043412,GO:0043632,GO:0044237,GO:0044238,GO:0044248,GO:0044257,GO:0044260,GO:0044265,GO:0044267,GO:0051603,GO:0061630,GO:0061659,GO:0070647,GO:…	2.3.2.27	ko:K19040	-	-	-	-	ko00000,ko01000,ko04121	-	-	-	zf-RING_2
Down-regulated	Cm186650.1	-1.99943	0.0106235	Cm186650.1	85681.XP_006424324.1	0	952	COG0588@1|root,KOG0235@2759|Eukaryota,37P86@33090|Viridiplantae,3G8A4@35493|Streptophyta	35493|Streptophyta	G	Phosphoglycerate bisphosphoglycerate mutase family protein	-	GO:0003674,GO:0003824,GO:0005575,GO:0005622,GO:0005623,GO:0005737,GO:0006793,GO:0006796,GO:0008150,GO:0008152,GO:0009507,GO:0009532,GO:0009536,GO:0009570,GO:0009987,GO:0016311,GO:0016787,GO:0016788,GO:0016791,GO:0042578,GO:0043226,GO:0043227,GO:0043229,GO:0043231,GO:0044237,GO:0044422,GO:0044424,GO:0044434,GO:0044435,GO:0044444,GO:0044446,GO:0044464,GO:0047538	3.1.3.63	ko:K22200	-	-	-	-	ko00000,ko01000	-	-	-	His_Phos_1
Down-regulated	Cm179810.1	-1.99705	0.0310871	Cm179810.1	2711.XP_006475333.1	5.34e-268	735	COG5147@1|root,KOG0048@2759|Eukaryota,37RXE@33090|Viridiplantae,3GAK6@35493|Streptophyta	35493|Streptophyta	K	Myb-related protein	-	GO:0000160,GO:0000302,GO:0000981,GO:0000988,GO:0000989,GO:0001067,GO:0001076,GO:0001101,GO:0001134,GO:0001135,GO:0002218,GO:0002237,GO:0002252,GO:0002253,GO:0002376,GO:0002682,GO:0002684,GO:0003674,GO:0003676,GO:0003677,GO:0003700,GO:0005488,GO:0005575,GO:0005622,GO:0005623,GO:0005634,GO:0006355,GO:0006357,GO:0006725,GO:0006950,GO:0006952,GO:0006955,GO:0006979,GO:0007154,GO:0007165,GO:0008150,GO:…	-	ko:K09422	-	-	-	-	ko00000,ko03000	-	-	-	Myb_DNA-binding
Down-regulated	Cm238910.1	-1.99352	3.38e-08	Cm238910.1	2711.XP_006473575.1	2.83e-199	552	COG2802@1|root,KOG4159@2759|Eukaryota,37KXB@33090|Viridiplantae,3GGBR@35493|Streptophyta	35493|Streptophyta	O	LON peptidase N-terminal domain and RING finger protein	-	-	-	-	-	-	-	-	-	-	-	-	LON_substr_bdg
Down-regulated	Cm298280.1	-1.9912	0.00504077	Cm298280.1	2711.XP_006490118.1	3.29e-139	394	COG0071@1|root,KOG0710@2759|Eukaryota,37TFZ@33090|Viridiplantae,3GHUN@35493|Streptophyta	35493|Streptophyta	O	Belongs to the small heat shock protein (HSP20) family	-	GO:0006950,GO:0006970,GO:0008150,GO:0009266,GO:0009408,GO:0009628,GO:0010035,GO:0010038,GO:0042221,GO:0046686,GO:0050896	-	ko:K13993	ko04141,map04141	-	-	-	ko00000,ko00001,ko03110	-	-	-	HSP20
Down-regulated	Cm050870.1	-1.99034	0.0267261	Cm050870.1	2711.XP_006476559.1	3.73e-240	659	COG3491@1|root,KOG0143@2759|Eukaryota,37PNB@33090|Viridiplantae,3GB5C@35493|Streptophyta	35493|Streptophyta	Q	Belongs to the iron ascorbate-dependent oxidoreductase family	-	-	-	-	-	-	-	-	-	-	-	-	2OG-FeII_Oxy,DIOX_N
Down-regulated	Cm244170.1	-1.98997	4.82e-12	Cm244170.1	85681.XP_006427424.1	0	886	KOG1839@1|root,KOG1839@2759|Eukaryota,37Q7G@33090|Viridiplantae,3GFP1@35493|Streptophyta	35493|Streptophyta	S	Encoded by	-	-	-	ko:K03255	-	-	-	-	ko00000,ko03012	-	-	-	CLU_N,TPR_12,eIF3_p135
Down-regulated	Cm017460.1	-1.98858	0.0174887	Cm017460.1	3983.cassava4.1_004320m	3.49e-69	226	KOG1886@1|root,KOG1886@2759|Eukaryota,37HXD@33090|Viridiplantae,3G9F3@35493|Streptophyta,4JK7K@91835|fabids	35493|Streptophyta	K	Transcription factor S-II (TFIIS), central domain	-	-	-	-	-	-	-	-	-	-	-	-	BAH,DUF3527,TFIIS_M
Down-regulated	Cm225430.1	-1.98577	0.0471278	Cm225430.1	2711.XP_006487458.1	2.15e-77	238	KOG1584@1|root,KOG1584@2759|Eukaryota,37P2M@33090|Viridiplantae,3G7Q8@35493|Streptophyta	35493|Streptophyta	H	Belongs to the sulfotransferase 1 family	-	-	2.8.2.39	ko:K22312	-	-	-	-	ko00000,ko01000	-	-	-	Sulfotransfer_1
Down-regulated	Cm030800.1	-1.98223	1.39e-10	Cm030800.1	2711.XP_006493648.1	0	1155	28JMF@1|root,2QS0M@2759|Eukaryota,37T5J@33090|Viridiplantae,3GCYJ@35493|Streptophyta	35493|Streptophyta	-	-	-	-	-	-	-	-	-	-	-	-	-	-	-
Down-regulated	Cm104620.1	-1.98025	1.35e-05	Cm104620.1	2711.XP_006466357.1	0	1748	28J7K@1|root,2QRK1@2759|Eukaryota,37HXF@33090|Viridiplantae,3G94M@35493|Streptophyta	35493|Streptophyta	T	Nodulation receptor kinase-like	SYMRK	GO:0003674,GO:0003824,GO:0004672,GO:0006464,GO:0006468,GO:0006793,GO:0006796,GO:0006807,GO:0008150,GO:0008152,GO:0009987,GO:0016301,GO:0016310,GO:0016740,GO:0016772,GO:0016773,GO:0019538,GO:0036211,GO:0043170,GO:0043412,GO:0044237,GO:0044238,GO:0044260,GO:0044267,GO:0046777,GO:0071704,GO:0140096,GO:1901564	-	-	-	-	-	-	-	-	-	-	LRRNT_2,Malectin_like,Pkinase,Pkinase_Tyr
Down-regulated	Cm076140.1	-1.97986	0.0134599	Cm076140.1	2711.XP_006484313.1	1.5e-240	678	28N0B@1|root,2RNU1@2759|Eukaryota,37TAR@33090|Viridiplantae,3GGEY@35493|Streptophyta	35493|Streptophyta	S	WAT1-related protein	-	-	-	-	-	-	-	-	-	-	-	-	EamA
Down-regulated	Cm020720.1	-1.97673	0.0372725	Cm020720.1	2711.XP_006472631.1	0	1555	COG1472@1|root,2QQ55@2759|Eukaryota,37T24@33090|Viridiplantae,3G7HH@35493|Streptophyta	35493|Streptophyta	G	beta-D-xylosidase 7	-	GO:0005575,GO:0005576,GO:0005618,GO:0005622,GO:0005623,GO:0005737,GO:0005911,GO:0009505,GO:0009506,GO:0009507,GO:0009536,GO:0030054,GO:0030312,GO:0043226,GO:0043227,GO:0043229,GO:0043231,GO:0044424,GO:0044444,GO:0044464,GO:0048046,GO:0055044,GO:0071944	3.2.1.37	ko:K15920	ko00520,ko01100,map00520,map01100	-	R01433	RC00467	ko00000,ko00001,ko01000	-	GH3	-	Fn3-like,Glyco_hydro_3,Glyco_hydro_3_C
Down-regulated	Cm184810.1	-1.97501	0.015925	Cm184810.1	2711.XP_006475613.1	0	1013	KOG0254@1|root,KOG0254@2759|Eukaryota,37JU2@33090|Viridiplantae,3G7RB@35493|Streptophyta	35493|Streptophyta	U	Belongs to the major facilitator superfamily. Sugar transporter (TC 2.A.1.1) family	-	GO:0003674,GO:0005215,GO:0005351,GO:0005354,GO:0005355,GO:0005365,GO:0005402,GO:0005575,GO:0005623,GO:0005886,GO:0006810,GO:0006811,GO:0006812,GO:0007275,GO:0008150,GO:0008324,GO:0008643,GO:0008645,GO:0009653,GO:0009791,GO:0010015,GO:0010101,GO:0010102,GO:0010311,GO:0015075,GO:0015077,GO:0015078,GO:0015144,GO:0015145,GO:0015146,GO:0015148,GO:0015149,GO:0015166,GO:0015168,GO:0015291,GO:0015293,GO:…	-	-	-	-	-	-	-	-	-	-	Sugar_tr
Down-regulated	Cm200340.1	-1.97177	1.25e-05	Cm200340.1	85681.XP_006434790.1	9.23e-55	172	2E8YR@1|root,2S8T2@2759|Eukaryota,37WQ7@33090|Viridiplantae,3GXGS@35493|Streptophyta	35493|Streptophyta	S	EF hand	-	-	-	ko:K02183	ko04014,ko04015,ko04016,ko04020,ko04022,ko04024,ko04070,ko04114,ko04218,ko04261,ko04270,ko04371,ko04626,ko04713,ko04720,ko04722,ko04728,ko04740,ko04744,ko04745,ko04750,ko04910,ko04912,ko04915,ko04916,ko04921,ko04922,ko04924,ko04925,ko04970,ko04971,ko05010,ko05031,ko05034,ko05133,ko05152,ko05167,ko05200,ko05214,ko05418,map04014,map04015,map04016,map04020,map04022,map04024,map04070,map04114,map0421…	-	-	-	ko00000,ko00001,ko01009,ko03036,ko04131,ko04147	-	-	-	EF-hand_1,EF-hand_5
Down-regulated	Cm226610.1	-1.97059	0.000107831	Cm226610.1	85681.XP_006445101.1	1.18e-175	495	COG1028@1|root,KOG1208@2759|Eukaryota,37QB9@33090|Viridiplantae,3GAD2@35493|Streptophyta	35493|Streptophyta	Q	Belongs to the short-chain dehydrogenases reductases (SDR) family	-	-	1.1.1.208	ko:K15095	ko00902,ko01110,map00902,map01110	-	R02548	RC00154	ko00000,ko00001,ko01000	-	-	-	adh_short,adh_short_C2
Down-regulated	Cm267440.1	-1.96976	0.0099548	Cm267440.1	85681.XP_006421533.1	7.19e-152	427	2C7ZM@1|root,2RZ4F@2759|Eukaryota,37UWD@33090|Viridiplantae,3GJ4G@35493|Streptophyta	35493|Streptophyta	K	ethylene-responsive transcription factor	-	-	-	ko:K09286	-	-	-	-	ko00000,ko03000	-	-	-	AP2
Down-regulated	Cm128980.1	-1.96687	0.000159967	Cm128980.1	2711.XP_006468994.1	2.21e-196	550	COG0515@1|root,KOG1187@2759|Eukaryota,37PBY@33090|Viridiplantae,3GFDZ@35493|Streptophyta	35493|Streptophyta	T	belongs to the protein kinase superfamily	-	GO:0000003,GO:0003006,GO:0003674,GO:0003824,GO:0004672,GO:0004674,GO:0004675,GO:0004888,GO:0005575,GO:0005623,GO:0005886,GO:0006464,GO:0006468,GO:0006793,GO:0006796,GO:0006807,GO:0007154,GO:0007165,GO:0007166,GO:0007167,GO:0007178,GO:0007275,GO:0008150,GO:0008152,GO:0009653,GO:0009790,GO:0009791,GO:0009793,GO:0009888,GO:0009987,GO:0010065,GO:0010068,GO:0010154,GO:0016020,GO:0016301,GO:0016310,GO:…	2.7.11.1	ko:K04733	ko04010,ko04064,ko04620,ko04621,ko04624,ko04722,ko05133,ko05140,ko05142,ko05145,ko05152,ko05162,ko05164,map04010,map04064,map04620,map04621,map04624,map04722,map05133,map05140,map05142,map05145,map05152,map05162,map05164	M00686	-	-	ko00000,ko00001,ko00002,ko01000,ko01001	-	-	-	Pkinase,Pkinase_Tyr
Down-regulated	Cm017450.1	-1.96428	0.00939651	Cm017450.1	4096.XP_009800044.1	5.99e-24	102	KOG1886@1|root,KOG1886@2759|Eukaryota,37HXD@33090|Viridiplantae,3G9F3@35493|Streptophyta,44GSK@71274|asterids	35493|Streptophyta	K	bromo-adjacent homology (BAH) domain-containing protein	-	-	-	-	-	-	-	-	-	-	-	-	BAH,DUF3527,TFIIS_M
Down-regulated	Cm087450.1	-1.96386	0.0442908	Cm087450.1	2711.XP_006474394.1	0	918	COG0707@1|root,2QPXV@2759|Eukaryota,37I5B@33090|Viridiplantae,3GE9H@35493|Streptophyta	35493|Streptophyta	M	Monogalactosyldiacylglycerol synthase	-	GO:0003674,GO:0003824,GO:0005575,GO:0005622,GO:0005623,GO:0005737,GO:0006082,GO:0006629,GO:0006631,GO:0006643,GO:0006664,GO:0006950,GO:0007154,GO:0008150,GO:0008152,GO:0008194,GO:0008378,GO:0009267,GO:0009507,GO:0009526,GO:0009527,GO:0009536,GO:0009605,GO:0009707,GO:0009941,GO:0009987,GO:0009991,GO:0016020,GO:0016036,GO:0016740,GO:0016757,GO:0016758,GO:0019374,GO:0019752,GO:0019867,GO:0031090,GO:…	2.4.1.46	ko:K03715	ko00561,ko01100,map00561,map01100	-	R02691	RC00005,RC00059	ko00000,ko00001,ko01000,ko01003	-	GT28	-	Glyco_tran_28_C,MGDG_synth
Down-regulated	Cm058370.1	-1.95947	1.03e-14	Cm058370.1	2711.XP_006477506.1	3.26e-184	516	28J02@1|root,2QRFG@2759|Eukaryota,37HQF@33090|Viridiplantae,3G8PN@35493|Streptophyta	35493|Streptophyta	K	Transcription factor that specifically binds AT-rich DNA sequences related to the nuclear matrix attachment regions (MARs)	-	-	-	-	-	-	-	-	-	-	-	-	DUF296
Down-regulated	Cm202790.1	-1.95945	0.0118604	Cm202790.1	2711.XP_006474961.1	6.27e-145	410	COG2007@1|root,KOG3283@2759|Eukaryota,37IHJ@33090|Viridiplantae,3G978@35493|Streptophyta	35493|Streptophyta	J	Belongs to the eukaryotic ribosomal protein eS8 family	-	GO:0000313,GO:0000462,GO:0003674,GO:0003676,GO:0003723,GO:0003729,GO:0003735,GO:0005198,GO:0005488,GO:0005575,GO:0005618,GO:0005622,GO:0005623,GO:0005634,GO:0005730,GO:0005737,GO:0005829,GO:0005840,GO:0005844,GO:0005886,GO:0005911,GO:0006139,GO:0006364,GO:0006396,GO:0006725,GO:0006807,GO:0006996,GO:0008150,GO:0008152,GO:0009506,GO:0009507,GO:0009532,GO:0009536,GO:0009547,GO:0009570,GO:0009987,GO:…	-	ko:K02995	ko03010,map03010	M00177,M00179	-	-	br01610,ko00000,ko00001,ko00002,ko03011	-	-	-	Ribosomal_S8e
Down-regulated	Cm260130.1	-1.95854	3.66e-05	Cm260130.1	2711.XP_006492632.1	6.11e-228	627	COG2801@1|root,KOG0017@2759|Eukaryota,37KCK@33090|Viridiplantae,3GEQ8@35493|Streptophyta	35493|Streptophyta	L	EXORDIUM-like 2	-	GO:0002239,GO:0005575,GO:0005618,GO:0005622,GO:0005623,GO:0005737,GO:0005794,GO:0005829,GO:0005911,GO:0008150,GO:0009505,GO:0009506,GO:0009605,GO:0009607,GO:0012505,GO:0016020,GO:0030054,GO:0030312,GO:0043207,GO:0043226,GO:0043227,GO:0043229,GO:0043231,GO:0044424,GO:0044444,GO:0044464,GO:0050896,GO:0051704,GO:0051707,GO:0055044,GO:0071944	-	-	-	-	-	-	-	-	-	-	Phi_1
Down-regulated	Cm298540.1	-1.95619	0.00265125	Cm298540.1	85681.XP_006445292.1	0	1598	COG2116@1|root,KOG1943@2759|Eukaryota,37KFQ@33090|Viridiplantae,3GCUB@35493|Streptophyta	35493|Streptophyta	O	Tubulin-folding cofactor	TBCD	GO:0000003,GO:0000226,GO:0003006,GO:0003674,GO:0005096,GO:0005488,GO:0005515,GO:0005575,GO:0005622,GO:0005623,GO:0005737,GO:0005829,GO:0005856,GO:0005874,GO:0005911,GO:0006457,GO:0006996,GO:0007010,GO:0007017,GO:0007021,GO:0007275,GO:0008047,GO:0008092,GO:0008150,GO:0009506,GO:0009790,GO:0009791,GO:0009793,GO:0009987,GO:0010154,GO:0015630,GO:0015631,GO:0016043,GO:0022414,GO:0022607,GO:0030054,GO:…	-	ko:K21767	-	-	-	-	ko00000,ko04812	-	-	-	TFCD_C
Down-regulated	Cm186870.1	-1.95538	0.000712858	Cm186870.1	2711.XP_006490118.1	4.85e-136	392	COG0071@1|root,KOG0710@2759|Eukaryota,37TFZ@33090|Viridiplantae,3GHUN@35493|Streptophyta	35493|Streptophyta	O	Belongs to the small heat shock protein (HSP20) family	-	GO:0006950,GO:0006970,GO:0008150,GO:0009266,GO:0009408,GO:0009628,GO:0010035,GO:0010038,GO:0042221,GO:0046686,GO:0050896	-	ko:K13993	ko04141,map04141	-	-	-	ko00000,ko00001,ko03110	-	-	-	HSP20
Down-regulated	Cm015820.1	-1.95119	0.00838953	Cm015820.1	2711.XP_006466914.1	0	1863	COG5059@1|root,KOG0242@2759|Eukaryota,37KAA@33090|Viridiplantae,3GB2J@35493|Streptophyta	35493|Streptophyta	Z	Belongs to the TRAFAC class myosin-kinesin ATPase superfamily. Kinesin family	-	GO:0000226,GO:0000278,GO:0000280,GO:0000775,GO:0003674,GO:0003774,GO:0003777,GO:0003824,GO:0005488,GO:0005575,GO:0005622,GO:0005623,GO:0005694,GO:0005856,GO:0005871,GO:0005875,GO:0005911,GO:0006928,GO:0006996,GO:0007010,GO:0007017,GO:0007018,GO:0007049,GO:0007051,GO:0007052,GO:0008150,GO:0009506,GO:0009987,GO:0015630,GO:0016043,GO:0016462,GO:0016787,GO:0016817,GO:0016818,GO:0016887,GO:0017111,GO:…	-	ko:K11498	-	-	-	-	ko00000,ko01009,ko03036	-	-	-	DUF3490,Kinesin
Down-regulated	Cm111260.1	-1.94949	6.24e-20	Cm111260.1	85681.XP_006450583.1	1.8e-228	629	KOG1940@1|root,KOG1940@2759|Eukaryota,37JMN@33090|Viridiplantae,3G96H@35493|Streptophyta	35493|Streptophyta	O	RING finger and CHY zinc finger domain-containing protein	-	GO:0000151,GO:0002039,GO:0003674,GO:0003824,GO:0004842,GO:0005102,GO:0005488,GO:0005515,GO:0005575,GO:0005622,GO:0005623,GO:0005634,GO:0005654,GO:0005737,GO:0005829,GO:0006464,GO:0006508,GO:0006511,GO:0006807,GO:0008150,GO:0008152,GO:0008270,GO:0009056,GO:0009057,GO:0009893,GO:0009894,GO:0009896,GO:0009987,GO:0010604,GO:0016567,GO:0016740,GO:0019222,GO:0019538,GO:0019787,GO:0019941,GO:0030162,GO:…	2.3.2.27	ko:K10144	ko04115,ko04120,ko05162,map04115,map04120,map05162	-	-	-	ko00000,ko00001,ko01000,ko04121	-	-	-	zf-CHY,zf-RING_2,zinc_ribbon_6
Down-regulated	Cm291240.1	-1.9478	0.0218615	Cm291240.1	85681.XP_006423096.1	1.02e-139	395	29U0U@1|root,2RXHM@2759|Eukaryota,37UQ1@33090|Viridiplantae,3GIBI@35493|Streptophyta	35493|Streptophyta	-	-	-	GO:0000003,GO:0003006,GO:0003674,GO:0005488,GO:0005575,GO:0005622,GO:0005623,GO:0005634,GO:0005737,GO:0005829,GO:0006935,GO:0006950,GO:0006952,GO:0007275,GO:0008150,GO:0009507,GO:0009536,GO:0009605,GO:0009607,GO:0009620,GO:0009790,GO:0009791,GO:0009793,GO:0009856,GO:0010154,GO:0010183,GO:0022414,GO:0032501,GO:0032502,GO:0036033,GO:0040011,GO:0042221,GO:0042330,GO:0043207,GO:0043226,GO:0043227,GO:…	-	-	-	-	-	-	-	-	-	-	-
Down-regulated	Cm229340.1	-1.94662	6.64e-05
Down-regulated	Cm139170.1	-1.94185	0.0193987	Cm139170.1	85681.XP_006421523.1	1.1e-137	390	2C7ZM@1|root,2QRIC@2759|Eukaryota,37RN9@33090|Viridiplantae,3GDRT@35493|Streptophyta	35493|Streptophyta	K	transcription factor	-	-	-	ko:K09286,ko:K13432,ko:K14517	ko04075,ko04626,map04075,map04626	-	-	-	ko00000,ko00001,ko03000	-	-	-	AP2
Down-regulated	Cm074930.1	-1.94153	0.00110348	Cm074930.1	85681.XP_006441080.1	8.1e-239	669	COG4677@1|root,2QRD0@2759|Eukaryota,37SGW@33090|Viridiplantae,3G75H@35493|Streptophyta	35493|Streptophyta	G	pectinesterase	-	GO:0003674,GO:0003824,GO:0004857,GO:0005575,GO:0005623,GO:0008150,GO:0016787,GO:0016788,GO:0030234,GO:0030599,GO:0043086,GO:0044092,GO:0044464,GO:0046910,GO:0050790,GO:0052689,GO:0065007,GO:0065009,GO:0071944,GO:0098772	3.1.1.11	ko:K01051	ko00040,ko01100,map00040,map01100	M00081	R02362	RC00460,RC00461	ko00000,ko00001,ko00002,ko01000	-	-	-	PMEI,Pectinesterase
Down-regulated	Cm196820.1	-1.93943	0.000320062	Cm196820.1	85681.XP_006448745.1	0	1759	28NBG@1|root,2QUWY@2759|Eukaryota,37I9B@33090|Viridiplantae,3GDHR@35493|Streptophyta	35493|Streptophyta	S	E3 ubiquitin-protein ligase	-	-	-	-	-	-	-	-	-	-	-	-	-
Down-regulated	Cm096750.1	-1.93797	0.043606	Cm096750.1	2711.XP_006475453.1	2.21e-227	625	COG3491@1|root,KOG0143@2759|Eukaryota,37IJI@33090|Viridiplantae,3G9VH@35493|Streptophyta	35493|Streptophyta	Q	Belongs to the iron ascorbate-dependent oxidoreductase family	-	GO:0000302,GO:0001101,GO:0006950,GO:0006979,GO:0007154,GO:0008150,GO:0009267,GO:0009605,GO:0009987,GO:0009991,GO:0010033,GO:0010035,GO:0010038,GO:0010039,GO:0031667,GO:0031668,GO:0031669,GO:0033554,GO:0033993,GO:0034599,GO:0034614,GO:0035690,GO:0042221,GO:0042493,GO:0042594,GO:0050896,GO:0051365,GO:0051716,GO:0070542,GO:0070887,GO:0071229,GO:0071241,GO:0071248,GO:0071281,GO:0071310,GO:0071396,GO:…	1.14.17.4	ko:K05933	ko00270,ko01100,ko01110,map00270,map01100,map01110	M00368	R07214	RC01868	ko00000,ko00001,ko00002,ko01000	-	-	-	2OG-FeII_Oxy,DIOX_N
Down-regulated	Cm287890.1	-1.93061	2.22e-09	Cm287890.1	85681.XP_006427424.1	0	1434	KOG1839@1|root,KOG1839@2759|Eukaryota,37Q7G@33090|Viridiplantae,3GFP1@35493|Streptophyta	35493|Streptophyta	S	Encoded by	-	-	-	ko:K03255	-	-	-	-	ko00000,ko03012	-	-	-	CLU_N,TPR_12,eIF3_p135
Down-regulated	Cm146640.1	-1.92964	0.00813305	Cm146640.1	85681.XP_006440822.1	1.36e-174	494	28K3S@1|root,2QRBR@2759|Eukaryota,37SZK@33090|Viridiplantae,3GAEH@35493|Streptophyta	35493|Streptophyta	K	dof zinc finger protein	-	GO:0001067,GO:0003674,GO:0003676,GO:0003677,GO:0003700,GO:0005488,GO:0006355,GO:0008150,GO:0009889,GO:0010468,GO:0010556,GO:0019219,GO:0019222,GO:0031323,GO:0031326,GO:0044212,GO:0050789,GO:0050794,GO:0051171,GO:0051252,GO:0060255,GO:0065007,GO:0080090,GO:0097159,GO:0140110,GO:1901363,GO:1903506,GO:2000112,GO:2001141	-	-	-	-	-	-	-	-	-	-	zf-Dof
Down-regulated	Cm135590.1	-1.92933	0.00186099	Cm135590.1	2711.XP_006489269.1	0	1786	COG1957@1|root,KOG2938@2759|Eukaryota,37HYC@33090|Viridiplantae,3G9BH@35493|Streptophyta	35493|Streptophyta	F	inosine-uridine preferring nucleoside hydrolase	-	-	-	ko:K14319	ko03013,map03013	M00427	-	-	ko00000,ko00001,ko00002,ko03019	-	-	-	IU_nuc_hydro
Down-regulated	Cm041370.1	-1.92874	0.000193463	Cm041370.1	2711.XP_006472931.1	9.02e-176	490	28JB2@1|root,2QTYV@2759|Eukaryota,37S5F@33090|Viridiplantae,3GI5I@35493|Streptophyta	35493|Streptophyta	S	PDDEXK-like family of unknown function	-	-	-	-	-	-	-	-	-	-	-	-	PDDEXK_6
Down-regulated	Cm232660.1	-1.92747	0.0286698	Cm232660.1	2711.XP_006464434.1	4.05e-192	538	2C7ZM@1|root,2SNVR@2759|Eukaryota,3806W@33090|Viridiplantae,3GJXA@35493|Streptophyta	35493|Streptophyta	K	ethylene-responsive transcription factor	-	-	-	ko:K09286,ko:K14517	ko04075,map04075	-	-	-	ko00000,ko00001,ko03000	-	-	-	AP2
Down-regulated	Cm181620.1	-1.92595	0.00236977	Cm181620.1	85681.XP_006421850.1	4.15e-102	315	COG5641@1|root,KOG1601@2759|Eukaryota,37T4A@33090|Viridiplantae,3GGZP@35493|Streptophyta	35493|Streptophyta	K	two-component response regulator	-	GO:0005575,GO:0005622,GO:0005623,GO:0005634,GO:0043226,GO:0043227,GO:0043229,GO:0043231,GO:0044424,GO:0044464	-	ko:K14491	ko04075,map04075	-	-	-	ko00000,ko00001	-	-	-	Myb_DNA-binding,Response_reg
Down-regulated	Cm082620.1	-1.92529	2.26e-17	Cm082620.1	2711.XP_006481461.1	2.88e-105	306	2C42X@1|root,2S1M3@2759|Eukaryota,37VW1@33090|Viridiplantae,3GJTB@35493|Streptophyta	35493|Streptophyta	S	Senescence regulator	-	-	-	-	-	-	-	-	-	-	-	-	Senescence_reg
Down-regulated	Cm005740.1	-1.92492	0.00144191	Cm005740.1	85681.XP_006420500.1	4.02e-130	373	2C7QR@1|root,2QWJK@2759|Eukaryota,37R5I@33090|Viridiplantae,3GET8@35493|Streptophyta	35493|Streptophyta	-	-	-	-	-	-	-	-	-	-	-	-	-	-	F-box,F-box-like
Down-regulated	Cm237510.1	-1.92283	5.96e-05	Cm237510.1	85681.XP_006422618.1	0	1023	COG0814@1|root,KOG1303@2759|Eukaryota,37JD4@33090|Viridiplantae,3G8H9@35493|Streptophyta	35493|Streptophyta	E	Amino acid permease	-	-	-	-	-	-	-	-	-	-	-	-	Aa_trans
Down-regulated	Cm184580.1	-1.92259	0.00394041	Cm184580.1	2711.XP_006478162.1	5.6e-291	795	KOG2366@1|root,KOG2366@2759|Eukaryota,37MJ5@33090|Viridiplantae,3GCPI@35493|Streptophyta	35493|Streptophyta	G	alpha-galactosidase	-	GO:0003674,GO:0003824,GO:0004553,GO:0004557,GO:0005575,GO:0005576,GO:0005618,GO:0005623,GO:0007275,GO:0008150,GO:0009505,GO:0009605,GO:0009607,GO:0009620,GO:0009653,GO:0009909,GO:0009911,GO:0009965,GO:0010016,GO:0015925,GO:0016787,GO:0016798,GO:0030312,GO:0032501,GO:0032502,GO:0043207,GO:0044464,GO:0048046,GO:0048366,GO:0048367,GO:0048518,GO:0048580,GO:0048582,GO:0048731,GO:0048827,GO:0048831,GO:…	3.2.1.22	ko:K07407	ko00052,ko00561,ko00600,ko00603,map00052,map00561,map00600,map00603	-	R01101,R01103,R01104,R01194,R01329,R02926,R03634,R04019,R04470,R05549,R05961,R06091	RC00049,RC00059,RC00451	ko00000,ko00001,ko01000	-	-	-	Melibiase_2,Melibiase_2_C
Down-regulated	Cm141130.1	-1.92254	6.85e-05	Cm141130.1	2711.XP_006470386.1	1.84e-245	677	28N0B@1|root,2RNNC@2759|Eukaryota,37KKF@33090|Viridiplantae,3GBAH@35493|Streptophyta	35493|Streptophyta	S	WAT1-related protein	-	GO:0003674,GO:0005215,GO:0005575,GO:0005622,GO:0005623,GO:0005737,GO:0005886,GO:0005887,GO:0005938,GO:0006810,GO:0007154,GO:0007165,GO:0008150,GO:0009719,GO:0009725,GO:0009733,GO:0009734,GO:0009755,GO:0009987,GO:0010033,GO:0016020,GO:0016021,GO:0022857,GO:0023052,GO:0031224,GO:0031226,GO:0032870,GO:0042221,GO:0044424,GO:0044425,GO:0044444,GO:0044459,GO:0044464,GO:0050789,GO:0050794,GO:0050896,GO:…	-	-	-	-	-	-	-	-	-	-	EamA
Down-regulated	Cm016850.1	-1.92202	0.000994734	Cm016850.1	2711.XP_006466781.1	0	1448	COG0553@1|root,KOG0385@2759|Eukaryota,37HT7@33090|Viridiplantae,3GE6Y@35493|Streptophyta	35493|Streptophyta	K	ATP-dependent DNA helicase	-	GO:0000785,GO:0000786,GO:0003674,GO:0003678,GO:0003824,GO:0004003,GO:0004386,GO:0005575,GO:0005622,GO:0005623,GO:0005694,GO:0006139,GO:0006259,GO:0006325,GO:0006342,GO:0006344,GO:0006346,GO:0006349,GO:0006355,GO:0006725,GO:0006807,GO:0006996,GO:0008026,GO:0008094,GO:0008150,GO:0008152,GO:0009292,GO:0009294,GO:0009889,GO:0009890,GO:0009892,GO:0009893,GO:0009987,GO:0010468,GO:0010556,GO:0010558,GO:…	-	ko:K19001	-	-	-	-	ko00000,ko03036	-	-	-	Helicase_C,SNF2_N
Down-regulated	Cm256140.1	-1.91998	0.00529628	Cm256140.1	2711.XP_006485427.1	0	949	COG2124@1|root,KOG0157@2759|Eukaryota,37Z8T@33090|Viridiplantae,3GCFI@35493|Streptophyta	35493|Streptophyta	Q	Belongs to the cytochrome P450 family	-	-	1.14.13.79	ko:K04123	ko00904,ko01100,ko01110,map00904,map01100,map01110	-	R06294,R06295,R06296,R06297,R10067	RC00613,RC01218,RC01453,RC01622,RC03041	ko00000,ko00001,ko00199,ko01000	-	-	-	p450
Down-regulated	Cm049850.1	-1.91836	0.0040532	Cm049850.1	2711.XP_006482178.1	2.39e-254	698	28IIJ@1|root,2QUIN@2759|Eukaryota,37QVS@33090|Viridiplantae,3GCQY@35493|Streptophyta	35493|Streptophyta	S	S-adenosylmethionine-dependent methyltransferase	-	GO:0001101,GO:0002238,GO:0003674,GO:0003824,GO:0006950,GO:0006952,GO:0008150,GO:0008152,GO:0008168,GO:0008171,GO:0008757,GO:0009314,GO:0009416,GO:0009605,GO:0009607,GO:0009611,GO:0009617,GO:0009620,GO:0009628,GO:0009719,GO:0009725,GO:0009751,GO:0009753,GO:0009892,GO:0009987,GO:0010029,GO:0010033,GO:0010468,GO:0010605,GO:0010608,GO:0010629,GO:0014070,GO:0016441,GO:0016458,GO:0016740,GO:0016741,GO:…	2.1.1.278	ko:K12844,ko:K18848	ko03040,map03040	M00354	-	-	ko00000,ko00001,ko00002,ko01000,ko03041	-	-	-	Methyltransf_7
Down-regulated	Cm039530.1	-1.91824	0.0211113	Cm039530.1	85681.XP_006431137.1	3.51e-265	731	COG0515@1|root,KOG1187@2759|Eukaryota,37T1Y@33090|Viridiplantae,3GFMN@35493|Streptophyta	35493|Streptophyta	T	belongs to the protein kinase superfamily	-	-	-	-	-	-	-	-	-	-	-	-	Pkinase,Pkinase_Tyr
Down-regulated	Cm220970.1	-1.91742	2.18e-10	Cm220970.1	2711.XP_006480370.1	1.15e-209	584	28N3D@1|root,2QUNG@2759|Eukaryota,37SUT@33090|Viridiplantae,3G7A3@35493|Streptophyta	35493|Streptophyta	S	protein self-association	-	GO:0003674,GO:0005488,GO:0005515,GO:0005575,GO:0005622,GO:0005623,GO:0005634,GO:0005635,GO:0005654,GO:0012505,GO:0031967,GO:0031974,GO:0031975,GO:0031981,GO:0043226,GO:0043227,GO:0043229,GO:0043231,GO:0043233,GO:0043621,GO:0044422,GO:0044424,GO:0044428,GO:0044446,GO:0044464,GO:0070013	-	-	-	-	-	-	-	-	-	-	-
Down-regulated	Cm169040.1	-1.91597	2.73e-07	Cm169040.1	2711.XP_006490244.1	0	1489	2C391@1|root,2QPU0@2759|Eukaryota,37Q7V@33090|Viridiplantae,3GBUX@35493|Streptophyta	35493|Streptophyta	-	-	-	-	-	-	-	-	-	-	-	-	-	-	-
Down-regulated	Cm141080.1	-1.91483	0.0135649	Cm141080.1	2711.XP_006470392.1	2.6e-168	478	28N0B@1|root,2RNNC@2759|Eukaryota,37KKF@33090|Viridiplantae,3GBAH@35493|Streptophyta	35493|Streptophyta	S	WAT1-related protein	-	GO:0003674,GO:0005215,GO:0005575,GO:0005622,GO:0005623,GO:0005737,GO:0005886,GO:0005887,GO:0005938,GO:0006810,GO:0007154,GO:0007165,GO:0008150,GO:0009719,GO:0009725,GO:0009733,GO:0009734,GO:0009755,GO:0009987,GO:0010033,GO:0016020,GO:0016021,GO:0022857,GO:0023052,GO:0031224,GO:0031226,GO:0032870,GO:0042221,GO:0044424,GO:0044425,GO:0044444,GO:0044459,GO:0044464,GO:0050789,GO:0050794,GO:0050896,GO:…	-	-	-	-	-	-	-	-	-	-	EamA
Down-regulated	Cm213640.1	-1.91248	1.55e-06	Cm213640.1	85681.XP_006426609.1	2.34e-241	664	KOG0765@1|root,KOG0765@2759|Eukaryota,37M0G@33090|Viridiplantae,3G9Y1@35493|Streptophyta	35493|Streptophyta	C	Belongs to the mitochondrial carrier (TC 2.A.29) family	-	-	-	ko:K15121	-	-	-	-	ko00000,ko02000	2.A.29	-	-	Mito_carr
Down-regulated	Cm283160.1	-1.90889	2.23e-10	Cm283160.1	2711.XP_006487035.1	0	1248	KOG0123@1|root,KOG0123@2759|Eukaryota,37JW4@33090|Viridiplantae,3GC2V@35493|Streptophyta	35493|Streptophyta	AJ	Binds the poly(A) tail of mRNA	-	GO:0003674,GO:0003676,GO:0003723,GO:0003729,GO:0003743,GO:0005488,GO:0005575,GO:0005622,GO:0005623,GO:0005737,GO:0005829,GO:0006412,GO:0006413,GO:0006417,GO:0006446,GO:0006518,GO:0006807,GO:0006950,GO:0006970,GO:0008135,GO:0008150,GO:0008152,GO:0009058,GO:0009059,GO:0009628,GO:0009651,GO:0009889,GO:0009894,GO:0009987,GO:0010467,GO:0010468,GO:0010556,GO:0010608,GO:0019219,GO:0019222,GO:0019538,GO:…	-	ko:K13126	ko03013,ko03015,ko03018,map03013,map03015,map03018	-	-	-	ko00000,ko00001,ko03019,ko03041	-	-	-	PABP,RRM_1
Down-regulated	Cm175040.1	-1.90549	0.00188568
Down-regulated	Cm248260.1	-1.90444	3.59e-15	Cm248260.1	2711.XP_006468213.1	0	1025	COG0515@1|root,KOG1187@2759|Eukaryota,388I1@33090|Viridiplantae,3GXA9@35493|Streptophyta	35493|Streptophyta	T	Leucine rich repeat N-terminal domain	-	-	-	-	-	-	-	-	-	-	-	-	LRRNT_2,Pkinase
Down-regulated	Cm231170.1	-1.90176	0.0217364
Down-regulated	Cm202390.1	-1.8793	0.00108537	Cm202390.1	85681.XP_006429582.1	1.95e-109	337	KOG4197@1|root,KOG4197@2759|Eukaryota,37RKI@33090|Viridiplantae,3GBDU@35493|Streptophyta	35493|Streptophyta	J	Pentatricopeptide repeat-containing protein	-	-	-	-	-	-	-	-	-	-	-	-	PPR,PPR_1,PPR_2,PPR_3
Down-regulated	Cm084870.1	-1.87494	0.00128839	Cm084870.1	2711.XP_006479203.1	2.26e-156	451	COG0604@1|root,KOG1198@2759|Eukaryota,37Q17@33090|Viridiplantae,3GDC0@35493|Streptophyta	35493|Streptophyta	C	Quinone-oxidoreductase homolog, chloroplastic	-	GO:0005575,GO:0005622,GO:0005623,GO:0005737,GO:0005773,GO:0005886,GO:0009507,GO:0009526,GO:0009534,GO:0009535,GO:0009536,GO:0009579,GO:0009941,GO:0016020,GO:0031967,GO:0031975,GO:0031976,GO:0031984,GO:0034357,GO:0042651,GO:0043226,GO:0043227,GO:0043229,GO:0043231,GO:0044422,GO:0044424,GO:0044434,GO:0044435,GO:0044436,GO:0044444,GO:0044446,GO:0044464,GO:0055035,GO:0071944	-	-	-	-	-	-	-	-	-	-	ADH_N,ADH_zinc_N_2
Down-regulated	Cm128240.1	-1.8734	4.68e-07
Down-regulated	Cm198600.1	-1.87068	0.000489548	Cm198600.1	2711.XP_006468592.1	4.16e-44	154	2CV33@1|root,2S4FE@2759|Eukaryota,37W0Y@33090|Viridiplantae,3GK9T@35493|Streptophyta	35493|Streptophyta	-	-	-	-	-	-	-	-	-	-	-	-	-	-	-
Down-regulated	Cm233030.1	-1.87008	0.00320187	Cm233030.1	2711.XP_006492656.1	1.85e-267	735	COG5125@1|root,KOG2866@2759|Eukaryota,37M2Q@33090|Viridiplantae,3GG6Q@35493|Streptophyta	35493|Streptophyta	S	Non-structural maintenance of chromosomes element 4 homolog	-	-	-	-	-	-	-	-	-	-	-	-	Nse4_C
Down-regulated	Cm001930.1	-1.86724	0.000165442	Cm001930.1	2711.XP_006487273.1	6.01e-263	758	KOG4658@1|root,KOG4658@2759|Eukaryota	2759|Eukaryota	S	ADP binding	-	-	-	ko:K13459	ko04626,map04626	-	-	-	ko00000,ko00001	-	-	-	LRR_8,NB-ARC
Down-regulated	Cm134300.1	-1.86542	7.24e-11	Cm134300.1	2711.XP_006476755.1	0	1066	COG1012@1|root,KOG2450@2759|Eukaryota,37KEV@33090|Viridiplantae,3GBEC@35493|Streptophyta	35493|Streptophyta	C	Aldehyde dehydrogenase family	-	-	1.2.1.3	ko:K00128	ko00010,ko00053,ko00071,ko00280,ko00310,ko00330,ko00340,ko00380,ko00410,ko00561,ko00620,ko00625,ko00903,ko00981,ko01100,ko01110,ko01120,ko01130,map00010,map00053,map00071,map00280,map00310,map00330,map00340,map00380,map00410,map00561,map00620,map00625,map00903,map00981,map01100,map01110,map01120,map01130	M00135	R00264,R00631,R00710,R00904,R01752,R01986,R02549,R02678,R02940,R02957,R03283,R03869,R04065,R04506,R04903,R05050,R05237,R05238,R05286,R06366,R08146	RC00047,RC00071,RC00080,RC00186,RC00218,RC00242,RC00816,RC01500	ko00000,ko00001,ko00002,ko01000	-	-	-	Aldedh
Down-regulated	Cm288550.1	-1.86503	0.00866583	Cm288550.1	3847.GLYMA13G11961.1	3.06e-74	224	2C3SF@1|root,2S2UC@2759|Eukaryota,37VV6@33090|Viridiplantae,3GJGF@35493|Streptophyta	35493|Streptophyta	S	protein Sb1514s002020 source	-	-	-	-	-	-	-	-	-	-	-	-	-
Down-regulated	Cm025590.1	-1.86408	2.56e-07	Cm025590.1	2711.XP_006465595.1	0	1507	COG0515@1|root,2QTRQ@2759|Eukaryota,37HNN@33090|Viridiplantae,3GCR4@35493|Streptophyta	35493|Streptophyta	T	G-type lectin S-receptor-like serine threonine-protein kinase	-	-	-	-	-	-	-	-	-	-	-	-	B_lectin,DUF3403,PAN_2,Pkinase_Tyr,S_locus_glycop
Down-regulated	Cm073500.1	-1.8595	0.000243835	Cm073500.1	85681.XP_006438141.1	1.01e-152	430	COG0339@1|root,KOG2089@2759|Eukaryota,37Q7T@33090|Viridiplantae,3GD0D@35493|Streptophyta	35493|Streptophyta	O	metalloendopeptidase activity	-	GO:0003674,GO:0003824,GO:0004175,GO:0004222,GO:0005575,GO:0005622,GO:0005623,GO:0005737,GO:0006508,GO:0006518,GO:0006807,GO:0008150,GO:0008152,GO:0008233,GO:0008237,GO:0009507,GO:0009526,GO:0009534,GO:0009536,GO:0009579,GO:0009941,GO:0009987,GO:0016787,GO:0019538,GO:0031967,GO:0031975,GO:0031976,GO:0031984,GO:0034641,GO:0043170,GO:0043226,GO:0043227,GO:0043229,GO:0043231,GO:0043603,GO:0044237,GO:…	-	-	-	-	-	-	-	-	-	-	-
Down-regulated	Cm083790.1	-1.8573	2.37e-09	Cm083790.1	2711.XP_006485649.1	0	1085	COG5038@1|root,KOG1012@2759|Eukaryota,37PMY@33090|Viridiplantae,3G7SG@35493|Streptophyta	35493|Streptophyta	S	Synaptotagmin-3-like	-	-	-	-	-	-	-	-	-	-	-	-	C2,SMP_LBD
Down-regulated	Cm194290.1	-1.85172	0.000219794	Cm194290.1	2711.XP_006494180.1	0	946	KOG0254@1|root,KOG0254@2759|Eukaryota,37MDA@33090|Viridiplantae,3GB95@35493|Streptophyta	35493|Streptophyta	E	Belongs to the major facilitator superfamily. Sugar transporter (TC 2.A.1.1) family	-	GO:0000325,GO:0003674,GO:0005215,GO:0005365,GO:0005366,GO:0005575,GO:0005622,GO:0005623,GO:0005737,GO:0005773,GO:0005774,GO:0005886,GO:0005887,GO:0006810,GO:0006811,GO:0006812,GO:0008150,GO:0008324,GO:0009705,GO:0015075,GO:0015077,GO:0015078,GO:0015166,GO:0015291,GO:0015293,GO:0015294,GO:0015295,GO:0015318,GO:0015672,GO:0015791,GO:0015798,GO:0015850,GO:0016020,GO:0016021,GO:0022804,GO:0022857,GO:…	-	ko:K08150	-	-	-	-	ko00000,ko02000	2.A.1.1.25,2.A.1.1.62,2.A.1.1.63,2.A.1.1.66,2.A.1.8	-	-	Sugar_tr
Down-regulated	Cm273530.1	-1.84807	6.89e-06	Cm273530.1	2711.XP_006491342.1	1.26e-81	241	2B65R@1|root,2S2B3@2759|Eukaryota,37VCT@33090|Viridiplantae,3GK9J@35493|Streptophyta	35493|Streptophyta	S	auxin-induced protein	-	-	-	ko:K14488	ko04075,map04075	-	-	-	ko00000,ko00001	-	-	-	Auxin_inducible
Down-regulated	Cm198380.1	-1.84602	1.56e-11	Cm198380.1	2711.XP_006486998.1	0	1003	KOG1192@1|root,KOG1192@2759|Eukaryota,37T4R@33090|Viridiplantae,3G9X7@35493|Streptophyta	35493|Streptophyta	CG	Belongs to the UDP-glycosyltransferase family	-	-	2.4.1.121	ko:K13692	-	-	-	-	ko00000,ko01000,ko01003	-	GT1	-	UDPGT
Down-regulated	Cm012640.1	-1.84424	0.03944
Down-regulated	Cm150140.1	-1.83921	0.00372785	Cm150140.1	2711.XP_006466684.1	0	1187	28MRW@1|root,2QUA3@2759|Eukaryota,37JJT@33090|Viridiplantae,3GANU@35493|Streptophyta	35493|Streptophyta	S	Belongs to the NPH3 family	-	GO:0005575,GO:0005623,GO:0005886,GO:0016020,GO:0044464,GO:0071944	-	-	-	-	-	-	-	-	-	-	BTB,NPH3
Down-regulated	Cm186620.1	-1.83771	0.00116453	Cm186620.1	2711.XP_006471401.1	7.56e-75	224	2D30B@1|root,2S4ZC@2759|Eukaryota,37WAC@33090|Viridiplantae,3GK7D@35493|Streptophyta	35493|Streptophyta	S	at5g22580	-	GO:0005575,GO:0005622,GO:0005623,GO:0005737,GO:0009507,GO:0009536,GO:0043226,GO:0043227,GO:0043229,GO:0043231,GO:0044424,GO:0044444,GO:0044464	-	-	-	-	-	-	-	-	-	-	Dabb
Down-regulated	Cm227060.1	-1.83609	1.88e-10	Cm227060.1	85681.XP_006444001.1	0	1172	KOG0589@1|root,KOG0589@2759|Eukaryota,37HWZ@33090|Viridiplantae,3G7J2@35493|Streptophyta	35493|Streptophyta	T	serine threonine-protein kinase	-	-	2.7.11.1	ko:K08857	-	-	-	-	ko00000,ko01000,ko01001,ko03036,ko03400	-	-	-	Pkinase
Down-regulated	Cm275370.1	-1.83189	0.0118604	Cm275370.1	2711.XP_006489456.1	2.68e-229	633	28PP4@1|root,2QWBC@2759|Eukaryota,37SEM@33090|Viridiplantae,3GBKZ@35493|Streptophyta	35493|Streptophyta	S	Protein TIFY 4B-like isoform X1	BS1	GO:0003674,GO:0003712,GO:0003714,GO:0005575,GO:0005622,GO:0005623,GO:0005634,GO:0006950,GO:0007275,GO:0008150,GO:0009611,GO:0009889,GO:0009890,GO:0009892,GO:0009966,GO:0010556,GO:0010558,GO:0010605,GO:0010646,GO:0019219,GO:0019222,GO:0023051,GO:0031323,GO:0031324,GO:0031326,GO:0031327,GO:0031347,GO:0032501,GO:0032502,GO:0042127,GO:0043226,GO:0043227,GO:0043229,GO:0043231,GO:0044424,GO:0044464,GO:…	-	-	-	-	-	-	-	-	-	-	CCT_2,tify
Down-regulated	Cm129540.1	-1.83089	1.01e-15	Cm129540.1	85681.XP_006436963.1	0	1471	COG3440@1|root,2QSQ8@2759|Eukaryota,37HRK@33090|Viridiplantae,3GH17@35493|Streptophyta	35493|Streptophyta	K	E3 ubiquitin-protein ligase ORTHRUS	-	GO:0000166,GO:0000228,GO:0000785,GO:0000790,GO:0000792,GO:0003674,GO:0003676,GO:0003677,GO:0003682,GO:0003690,GO:0003824,GO:0004842,GO:0005488,GO:0005515,GO:0005575,GO:0005622,GO:0005623,GO:0005634,GO:0005694,GO:0005720,GO:0005737,GO:0006139,GO:0006259,GO:0006304,GO:0006305,GO:0006306,GO:0006323,GO:0006325,GO:0006333,GO:0006338,GO:0006355,GO:0006464,GO:0006725,GO:0006807,GO:0006996,GO:0008150,GO:…	2.3.2.27	ko:K10638	-	-	-	-	ko00000,ko01000,ko03036,ko04121	-	-	-	SAD_SRA,zf-C3HC4,zf-C3HC4_3,zf-RING_UBOX
Down-regulated	Cm080580.1	-1.83042	0.0250843	Cm080580.1	85681.XP_006419818.1	1.37e-206	591	KOG1603@1|root,KOG1603@2759|Eukaryota,37SI8@33090|Viridiplantae,3GAYJ@35493|Streptophyta	35493|Streptophyta	P	heavy metal transport detoxification superfamily protein	-	GO:0003674,GO:0005488,GO:0005575,GO:0005618,GO:0005622,GO:0005623,GO:0005737,GO:0005911,GO:0006810,GO:0006811,GO:0006812,GO:0006873,GO:0006875,GO:0008150,GO:0009506,GO:0009987,GO:0019725,GO:0030001,GO:0030003,GO:0030054,GO:0030312,GO:0042592,GO:0043167,GO:0043169,GO:0044424,GO:0044464,GO:0046872,GO:0046914,GO:0046916,GO:0048878,GO:0050801,GO:0051179,GO:0051234,GO:0055044,GO:0055065,GO:0055076,GO:…	-	-	-	-	-	-	-	-	-	-	HMA
Down-regulated	Cm049130.1	-1.81863	1.49e-05	Cm049130.1	85681.XP_006425078.1	0	2121	COG0542@1|root,KOG1051@2759|Eukaryota,37MBB@33090|Viridiplantae,3G786@35493|Streptophyta	35493|Streptophyta	O	Double Clp-N motif-containing P-loop nucleoside triphosphate hydrolases superfamily protein	-	GO:0008150,GO:0009719,GO:0009725,GO:0010033,GO:0014070,GO:0033993,GO:0042221,GO:0050896,GO:1901700,GO:1902347	-	ko:K03695	ko04213,map04213	-	-	-	ko00000,ko00001,ko03110	-	-	-	AAA_2,Clp_N
Down-regulated	Cm230730.1	-1.81709	0.000224768	Cm230730.1	2711.XP_006483743.1	1.32e-198	551	28KGG@1|root,2QSXP@2759|Eukaryota,37KGQ@33090|Viridiplantae,3GCZ7@35493|Streptophyta	35493|Streptophyta	S	Cofactor assembly of complex C	-	GO:0005575,GO:0005622,GO:0005623,GO:0005737,GO:0008150,GO:0009507,GO:0009536,GO:0009987,GO:0010190,GO:0016043,GO:0017004,GO:0022607,GO:0034622,GO:0043226,GO:0043227,GO:0043229,GO:0043231,GO:0043933,GO:0044085,GO:0044424,GO:0044444,GO:0044464,GO:0065003,GO:0071840	-	-	-	-	-	-	-	-	-	-	CCB2_CCB4
Down-regulated	Cm195250.1	-1.81577	0.0247088	Cm195250.1	2711.XP_006492339.1	1.3e-237	653	2CMKT@1|root,2QQR3@2759|Eukaryota,37PXY@33090|Viridiplantae,3G7KI@35493|Streptophyta	35493|Streptophyta	S	Calcium-dependent phosphotriesterase superfamily protein	-	-	-	-	-	-	-	-	-	-	-	-	SGL
Down-regulated	Cm108160.1	-1.81354	4.29e-11	Cm108160.1	85681.XP_006433777.1	0	1326	2CMK0@1|root,2QQM5@2759|Eukaryota	2759|Eukaryota	S	rhamnogalacturonan endolyase activity	rglB	GO:0000272,GO:0003674,GO:0003824,GO:0005975,GO:0005976,GO:0008150,GO:0008152,GO:0009056,GO:0009057,GO:0009987,GO:0010393,GO:0016052,GO:0016829,GO:0016835,GO:0016837,GO:0017144,GO:0042737,GO:0043170,GO:0044237,GO:0044238,GO:0044248,GO:0045488,GO:0045490,GO:0071704,GO:1901575	4.2.2.23	ko:K18195	-	-	-	-	ko00000,ko01000	-	PL4	-	CBM-like,Rhamnogal_lyase,fn3_3
Down-regulated	Cm049750.1	-1.81255	6.58e-07	Cm049750.1	2711.XP_006482190.1	0	1123	COG0028@1|root,KOG1185@2759|Eukaryota,37MQ2@33090|Viridiplantae,3GAYK@35493|Streptophyta	35493|Streptophyta	EH	Belongs to the TPP enzyme family	-	GO:0005575,GO:0005622,GO:0005623,GO:0005737,GO:0005829,GO:0044424,GO:0044444,GO:0044464	-	ko:K12261	ko04146,map04146	-	-	-	ko00000,ko00001,ko01000	-	-	-	TPP_enzyme_C,TPP_enzyme_M,TPP_enzyme_N
Down-regulated	Cm034100.1	-1.81028	0.00311172
Down-regulated	Cm199820.1	-1.80846	0.00235175	Cm199820.1	85681.XP_006449766.1	0	1022	KOG1339@1|root,KOG1339@2759|Eukaryota,37K8V@33090|Viridiplantae,3G8Z4@35493|Streptophyta	35493|Streptophyta	O	Belongs to the peptidase A1 family	-	GO:0003674,GO:0003824,GO:0004175,GO:0004190,GO:0005575,GO:0005622,GO:0005623,GO:0005737,GO:0005773,GO:0005829,GO:0005911,GO:0006508,GO:0006807,GO:0006950,GO:0006970,GO:0008150,GO:0008152,GO:0008233,GO:0009056,GO:0009057,GO:0009506,GO:0009628,GO:0009651,GO:0009719,GO:0009725,GO:0009735,GO:0010033,GO:0016787,GO:0019538,GO:0030054,GO:0030163,GO:0042221,GO:0043170,GO:0043226,GO:0043227,GO:0043229,GO:…	3.4.23.40	ko:K08245	-	-	-	-	ko00000,ko01000,ko01002	-	-	-	Asp,SapB_1,SapB_2
Down-regulated	Cm110400.1	-1.80819	0.0032998	Cm110400.1	2711.XP_006465388.1	0	1134	COG0415@1|root,KOG0133@2759|Eukaryota,37IU7@33090|Viridiplantae,3GBHY@35493|Streptophyta	35493|Streptophyta	LT	photo-lyase	UVR3	GO:0003674,GO:0003824,GO:0003913,GO:0003914,GO:0008150,GO:0009314,GO:0009411,GO:0009416,GO:0009628,GO:0016829,GO:0016830,GO:0050896,GO:0140097	-	ko:K02295	ko04710,map04710	-	-	-	ko00000,ko00001,ko03400	-	-	-	DNA_photolyase,FAD_binding_7
Down-regulated	Cm159840.1	-1.80796	8.43e-10
Down-regulated	Cm116000.1	-1.8064	0.000324814
Down-regulated	Cm178770.1	-1.80558	9.12e-06	Cm178770.1	85681.XP_006420941.1	1.43e-66	211	KOG1947@1|root,KOG1947@2759|Eukaryota,37TV7@33090|Viridiplantae,3GIDH@35493|Streptophyta	35493|Streptophyta	S	F-box LRR-repeat protein	-	-	-	-	-	-	-	-	-	-	-	-	F-box,F-box-like
Down-regulated	Cm043370.1	-1.80332	1.05e-13	Cm043370.1	2711.XP_006470097.1	9.87e-184	514	28IBB@1|root,2QQMV@2759|Eukaryota,37IJA@33090|Viridiplantae,3GAY1@35493|Streptophyta	35493|Streptophyta	K	transcription factor	TCP20	GO:0000976,GO:0000987,GO:0001067,GO:0003674,GO:0003676,GO:0003677,GO:0003690,GO:0003700,GO:0005488,GO:0005575,GO:0005622,GO:0005623,GO:0005634,GO:0006355,GO:0008150,GO:0009653,GO:0009889,GO:0010468,GO:0010556,GO:0019219,GO:0019222,GO:0031323,GO:0031326,GO:0032502,GO:0043226,GO:0043227,GO:0043229,GO:0043231,GO:0043565,GO:0044212,GO:0044424,GO:0044464,GO:0048856,GO:0050789,GO:0050794,GO:0051171,GO:…	-	-	-	-	-	-	-	-	-	-	TCP
Down-regulated	Cm252750.1	-1.79593	6.99e-05
Down-regulated	Cm212720.1	-1.79525	0.000619384	Cm212720.1	2711.XP_006477183.1	7.85e-225	622	28N0B@1|root,2QVME@2759|Eukaryota,37NE3@33090|Viridiplantae,3GG8W@35493|Streptophyta	35493|Streptophyta	S	WAT1-related protein	-	GO:0003674,GO:0005215,GO:0005575,GO:0005622,GO:0005623,GO:0005737,GO:0005886,GO:0005887,GO:0005938,GO:0006810,GO:0007154,GO:0007165,GO:0008150,GO:0009719,GO:0009725,GO:0009733,GO:0009734,GO:0009755,GO:0009987,GO:0010033,GO:0016020,GO:0016021,GO:0022857,GO:0023052,GO:0031224,GO:0031226,GO:0032870,GO:0042221,GO:0044424,GO:0044425,GO:0044444,GO:0044459,GO:0044464,GO:0050789,GO:0050794,GO:0050896,GO:…	-	-	-	-	-	-	-	-	-	-	EamA
Down-regulated	Cm048840.1	-1.79417	0.00014041	Cm048840.1	2711.XP_006488015.1	0	909	KOG1021@1|root,KOG1021@2759|Eukaryota,37QQA@33090|Viridiplantae,3G776@35493|Streptophyta	35493|Streptophyta	GMW	glucuronoxylan glucuronosyltransferase	-	GO:0000271,GO:0003674,GO:0003824,GO:0005575,GO:0005622,GO:0005623,GO:0005737,GO:0005794,GO:0005975,GO:0005976,GO:0008150,GO:0008152,GO:0008194,GO:0009058,GO:0009059,GO:0009832,GO:0009834,GO:0009987,GO:0010383,GO:0010410,GO:0010413,GO:0010417,GO:0012505,GO:0015020,GO:0016051,GO:0016740,GO:0016757,GO:0016758,GO:0033692,GO:0034637,GO:0034645,GO:0042546,GO:0043170,GO:0043226,GO:0043227,GO:0043229,GO:…	-	ko:K20889	-	-	-	-	ko00000,ko01003	-	GT47	-	Exostosin
Down-regulated	Cm249860.1	-1.79216	0.00143915
Down-regulated	Cm190350.1	-1.78968	7.46e-08	Cm190350.1	2711.XP_006478113.1	5.1e-315	859	KOG0724@1|root,KOG0724@2759|Eukaryota,37Q80@33090|Viridiplantae,3GFRQ@35493|Streptophyta	35493|Streptophyta	K	reveille	EPR1	GO:0003674,GO:0003676,GO:0003677,GO:0003700,GO:0005488,GO:0006355,GO:0006950,GO:0006970,GO:0007623,GO:0008150,GO:0009628,GO:0009651,GO:0009719,GO:0009723,GO:0009725,GO:0009889,GO:0010033,GO:0010035,GO:0010038,GO:0010468,GO:0010556,GO:0019219,GO:0019222,GO:0031323,GO:0031326,GO:0042221,GO:0046686,GO:0048511,GO:0050789,GO:0050794,GO:0050896,GO:0051171,GO:0051252,GO:0060255,GO:0065007,GO:0080090,GO:…	-	-	-	-	-	-	-	-	-	-	Myb_DNA-binding
Down-regulated	Cm012850.1	-1.78882	0.00375004	Cm012850.1	85681.XP_006439046.1	0	941	COG2723@1|root,KOG0626@2759|Eukaryota,37JU0@33090|Viridiplantae,3GDUF@35493|Streptophyta	35493|Streptophyta	G	Belongs to the glycosyl hydrolase 1 family	-	GO:0003674,GO:0003824,GO:0004553,GO:0008150,GO:0008152,GO:0008422,GO:0015926,GO:0016787,GO:0016798,GO:0071704,GO:1901135,GO:1901657	3.2.1.119,3.2.1.21	ko:K01188,ko:K22279	ko00460,ko00500,ko00940,ko01100,ko01110,map00460,map00500,map00940,map01100,map01110	-	R00026,R02558,R02887,R02985,R03527,R04949,R04998,R10035,R10039,R10040	RC00049,RC00059,RC00171,RC00262,RC00397,RC00451,RC00714,RC00746,RC01248	ko00000,ko00001,ko01000	-	GH1	-	Glyco_hydro_1
Down-regulated	Cm256730.1	-1.78786	0.00044804	Cm256730.1	2711.XP_006492695.1	1.04e-83	247	2BKF1@1|root,2S1II@2759|Eukaryota,37VKJ@33090|Viridiplantae,3GK09@35493|Streptophyta	35493|Streptophyta	-	-	-	-	-	-	-	-	-	-	-	-	-	-	-
Down-regulated	Cm048930.1	-1.78652	0.00348737	Cm048930.1	2711.XP_006488026.1	2.41e-235	648	COG5147@1|root,KOG0048@2759|Eukaryota,37HIA@33090|Viridiplantae,3GD4U@35493|Streptophyta	35493|Streptophyta	K	transcription factor	-	-	-	ko:K09422	-	-	-	-	ko00000,ko03000	-	-	-	Myb_DNA-binding
Down-regulated	Cm054700.1	-1.78595	0.0472902	Cm054700.1	2711.XP_006487628.1	1.02e-222	671	COG4886@1|root,2QQEU@2759|Eukaryota,37SQD@33090|Viridiplantae,3GHJZ@35493|Streptophyta	35493|Streptophyta	T	Belongs to the protein kinase superfamily. Ser Thr protein kinase family	-	GO:0005575,GO:0005623,GO:0005886,GO:0007275,GO:0008150,GO:0009888,GO:0010449,GO:0016020,GO:0022622,GO:0032501,GO:0032502,GO:0035266,GO:0040007,GO:0044464,GO:0048364,GO:0048507,GO:0048589,GO:0048731,GO:0048856,GO:0071944,GO:0099402	-	-	-	-	-	-	-	-	-	-	LRRNT_2,LRR_1,LRR_4,LRR_8,Pkinase,Pkinase_Tyr
Down-regulated	Cm120220.1	-1.78576	0.000593288	Cm120220.1	85681.XP_006420000.1	1.59e-245	674	COG0646@1|root,KOG1579@2759|Eukaryota,37N1K@33090|Viridiplantae,3GAMZ@35493|Streptophyta	35493|Streptophyta	E	Homocysteine s-methyltransferase	HMT3	GO:0005575,GO:0005623,GO:0005886,GO:0016020,GO:0044464,GO:0071944	2.1.1.10	ko:K00547	ko00270,ko01100,ko01110,map00270,map01100,map01110	-	R00650	RC00003,RC00035	ko00000,ko00001,ko01000	-	-	-	S-methyl_trans
Down-regulated	Cm053910.1	-1.78482	0.000854051	Cm053910.1	85681.XP_006453149.1	0	885	KOG0253@1|root,KOG0253@2759|Eukaryota,37NV5@33090|Viridiplantae,3GF3F@35493|Streptophyta	35493|Streptophyta	C	Organic cation carnitine transporter	-	-	-	-	-	-	-	-	-	-	-	-	MFS_1,Sugar_tr
Down-regulated	Cm234220.1	-1.78213	0.00965425	Cm234220.1	2711.XP_006488896.1	7.28e-227	632	COG0531@1|root,KOG1287@2759|Eukaryota,37MGT@33090|Viridiplantae,3GEMB@35493|Streptophyta	35493|Streptophyta	E	polyamine transporter At3g13620	-	GO:0003333,GO:0003674,GO:0005215,GO:0005342,GO:0005575,GO:0005623,GO:0005886,GO:0005887,GO:0006810,GO:0006811,GO:0006820,GO:0006865,GO:0008150,GO:0008509,GO:0008514,GO:0015075,GO:0015171,GO:0015179,GO:0015291,GO:0015297,GO:0015318,GO:0015711,GO:0015807,GO:0015849,GO:0016020,GO:0016021,GO:0022804,GO:0022857,GO:0031224,GO:0031226,GO:0034220,GO:0044425,GO:0044459,GO:0044464,GO:0046942,GO:0046943,GO:…	-	-	-	-	-	-	-	-	-	-	AA_permease_2
Down-regulated	Cm030390.1	-1.78154	3.05e-05	Cm030390.1	85681.XP_006446047.1	4.56e-308	838	KOG0610@1|root,KOG0610@2759|Eukaryota,37MXJ@33090|Viridiplantae,3GFIK@35493|Streptophyta	35493|Streptophyta	T	Belongs to the protein kinase superfamily	-	GO:0000003,GO:0003006,GO:0003674,GO:0003824,GO:0004672,GO:0004674,GO:0005488,GO:0005515,GO:0005575,GO:0005622,GO:0005623,GO:0005634,GO:0005737,GO:0005886,GO:0006464,GO:0006468,GO:0006793,GO:0006796,GO:0006807,GO:0006950,GO:0006979,GO:0007154,GO:0007165,GO:0007275,GO:0008134,GO:0008150,GO:0008152,GO:0009611,GO:0009791,GO:0009888,GO:0009908,GO:0009987,GO:0016020,GO:0016301,GO:0016310,GO:0016740,GO:…	-	-	-	-	-	-	-	-	-	-	Pkinase
Down-regulated	Cm237550.1	-1.77839	0.0307931	Cm237550.1	2711.XP_006486758.1	2.29e-101	293	KOG1735@1|root,KOG1735@2759|Eukaryota,37TTG@33090|Viridiplantae,3GI69@35493|Streptophyta	35493|Streptophyta	Z	Belongs to the actin-binding proteins ADF family	ADF5	GO:0006996,GO:0007010,GO:0007015,GO:0008150,GO:0008154,GO:0009987,GO:0016043,GO:0022607,GO:0030029,GO:0030036,GO:0030041,GO:0034622,GO:0043933,GO:0044085,GO:0051017,GO:0051258,GO:0061572,GO:0065003,GO:0071840,GO:0097435	-	ko:K05765	ko04360,ko04666,ko04810,ko05133,map04360,map04666,map04810,map05133	-	-	-	ko00000,ko00001,ko04131,ko04147,ko04812	-	-	-	Cofilin_ADF
Down-regulated	Cm237680.1	-1.77172	0.00459716	Cm237680.1	2711.XP_006477236.1	3.29e-194	538	2C3EN@1|root,2R43V@2759|Eukaryota,37SCX@33090|Viridiplantae,3GCW3@35493|Streptophyta	35493|Streptophyta	S	Zinc finger protein	-	-	-	-	-	-	-	-	-	-	-	-	-
Down-regulated	Cm012490.1	-1.76775	0.00557568	Cm012490.1	85681.XP_006439106.1	0	890	COG3670@1|root,KOG1285@2759|Eukaryota,37P8W@33090|Viridiplantae,3GBHX@35493|Streptophyta	35493|Streptophyta	Q	Carotenoid 910(9'10')-cleavage dioxygenase	CCD1	GO:0003674,GO:0003824,GO:0005575,GO:0005622,GO:0005623,GO:0005737,GO:0005773,GO:0005774,GO:0005794,GO:0005886,GO:0005911,GO:0006629,GO:0006720,GO:0006721,GO:0008150,GO:0008152,GO:0008300,GO:0009056,GO:0009506,GO:0009987,GO:0010436,GO:0012505,GO:0016020,GO:0016042,GO:0016108,GO:0016110,GO:0016115,GO:0016116,GO:0016118,GO:0016119,GO:0016121,GO:0016122,GO:0016124,GO:0016491,GO:0016701,GO:0016702,GO:…	-	ko:K00465	-	-	-	-	ko00000,ko01000	-	-	-	RPE65
Down-regulated	Cm202690.1	-1.76462	0.00708976	Cm202690.1	2711.XP_006481235.1	1.06e-300	834	28M4W@1|root,2QTMQ@2759|Eukaryota,37IZ6@33090|Viridiplantae,3G842@35493|Streptophyta	35493|Streptophyta	-	-	-	-	-	-	-	-	-	-	-	-	-	-	-
Down-regulated	Cm058970.1	-1.7629	0.000178716	Cm058970.1	85681.XP_006420250.1	3.85e-105	308	28KIY@1|root,2QT0B@2759|Eukaryota,37RWX@33090|Viridiplantae,3GCPD@35493|Streptophyta	35493|Streptophyta	S	Protein LIGHT-DEPENDENT SHORT HYPOCOTYLS	-	-	-	-	-	-	-	-	-	-	-	-	DUF640
Down-regulated	Cm003270.1	-1.76113	0.0120999	Cm003270.1	85681.XP_006451093.1	4.52e-311	865	2CMYI@1|root,2QSS9@2759|Eukaryota,37NVW@33090|Viridiplantae,3GPIK@35493|Streptophyta	35493|Streptophyta	S	CASC3/Barentsz eIF4AIII binding	-	-	-	-	-	-	-	-	-	-	-	-	Btz
Down-regulated	Cm099250.1	-1.75561	6.77e-10	Cm099250.1	2711.XP_006472577.1	2.25e-242	664	KOG1947@1|root,KOG1947@2759|Eukaryota,37NHM@33090|Viridiplantae,3G89V@35493|Streptophyta	35493|Streptophyta	S	F-box protein	-	GO:0001101,GO:0006464,GO:0006508,GO:0006511,GO:0006807,GO:0008150,GO:0008152,GO:0009056,GO:0009057,GO:0009719,GO:0009725,GO:0009737,GO:0009892,GO:0009987,GO:0010033,GO:0010468,GO:0010605,GO:0010608,GO:0010629,GO:0016567,GO:0019222,GO:0019538,GO:0019941,GO:0030163,GO:0032446,GO:0033993,GO:0036211,GO:0042221,GO:0043170,GO:0043412,GO:0043632,GO:0044237,GO:0044238,GO:0044248,GO:0044257,GO:0044260,GO:…	-	ko:K10268	-	-	-	-	ko00000,ko04121	-	-	-	F-box,F-box-like,LRR_6
Down-regulated	Cm078460.1	-1.75057	6.94e-09	Cm078460.1	2711.XP_006484839.1	0	934	COG2124@1|root,KOG0157@2759|Eukaryota,37QUS@33090|Viridiplantae,3GA0Q@35493|Streptophyta	35493|Streptophyta	Q	Belongs to the cytochrome P450 family	-	-	1.14.13.201	ko:K07437,ko:K12664,ko:K20667	ko00830,ko01100,map00830,map01100	-	R08390,R08392	RC00723,RC00724	ko00000,ko00001,ko00199,ko01000	-	-	-	p450
Down-regulated	Cm055290.1	-1.7496	1.01e-05	Cm055290.1	2711.XP_006469905.1	4.06e-289	790	COG0436@1|root,KOG0259@2759|Eukaryota,37MBY@33090|Viridiplantae,3GEUQ@35493|Streptophyta	35493|Streptophyta	E	Aminotransferase	-	-	2.6.1.5	ko:K00815	ko00130,ko00270,ko00350,ko00360,ko00400,ko00401,ko00950,ko00960,ko01100,ko01110,ko01130,ko01230,map00130,map00270,map00350,map00360,map00400,map00401,map00950,map00960,map01100,map01110,map01130,map01230	M00025,M00034	R00694,R00734,R07396	RC00006	ko00000,ko00001,ko00002,ko01000,ko01007	-	-	-	Aminotran_1_2
Down-regulated	Cm205680.1	-1.74939	0.00125091
Down-regulated	Cm140080.1	-1.74823	0.0241432	Cm140080.1	2711.XP_006474795.1	2.54e-46	148	2E6K3@1|root,2SD9E@2759|Eukaryota,37XHM@33090|Viridiplantae,3GM2Q@35493|Streptophyta	35493|Streptophyta	-	-	-	-	-	-	-	-	-	-	-	-	-	-	-
Down-regulated	Cm185520.1	-1.74565	4.55e-07	Cm185520.1	2711.XP_006489920.1	1.28e-256	704	COG5224@1|root,KOG1561@2759|Eukaryota,37QTK@33090|Viridiplantae,3GEKK@35493|Streptophyta	35493|Streptophyta	K	Nuclear transcription factor Y subunit	-	GO:0000003,GO:0003006,GO:0003674,GO:0003700,GO:0006355,GO:0007275,GO:0008150,GO:0009555,GO:0009790,GO:0009791,GO:0009793,GO:0009889,GO:0009890,GO:0009892,GO:0010154,GO:0010262,GO:0010468,GO:0010556,GO:0010558,GO:0010605,GO:0010629,GO:0019219,GO:0019222,GO:0022414,GO:0031323,GO:0031324,GO:0031326,GO:0031327,GO:0032501,GO:0032502,GO:0045892,GO:0045934,GO:0048229,GO:0048316,GO:0048519,GO:0048523,GO:…	-	ko:K08064	ko04612,ko05152,map04612,map05152	-	-	-	ko00000,ko00001,ko03000	-	-	-	CBFB_NFYA
Down-regulated	Cm103170.1	-1.74399	2.47e-08	Cm103170.1	2711.XP_006492541.1	7.16e-163	466	COG0499@1|root,KOG1370@2759|Eukaryota,37R1E@33090|Viridiplantae,3GGCM@35493|Streptophyta	35493|Streptophyta	H	adenosylhomocysteinase	-	-	3.3.1.1	ko:K01251	ko00270,ko01100,map00270,map01100	M00035	R00192,R04936	RC00056,RC00069,RC01161,RC01243	ko00000,ko00001,ko00002,ko01000,ko01009,ko04147	-	-	-	AdoHcyase,AdoHcyase_NAD
Down-regulated	Cm204860.1	-1.74384	0.00251757	Cm204860.1	2711.XP_006494435.1	0	1038	28JAQ@1|root,2QRPM@2759|Eukaryota,37Q5G@33090|Viridiplantae,3G81V@35493|Streptophyta	35493|Streptophyta	S	Protein of unknown function, DUF547	-	-	-	-	-	-	-	-	-	-	-	-	DUF547,Lzipper-MIP1
Down-regulated	Cm026900.1	-1.74269	1.09e-14	Cm026900.1	85681.XP_006426818.1	0	898	2CMQX@1|root,2QRHD@2759|Eukaryota,37ITP@33090|Viridiplantae,3G7K8@35493|Streptophyta	35493|Streptophyta	T	strubbelig-receptor family	-	GO:0003674,GO:0003824,GO:0004672,GO:0004674,GO:0004675,GO:0004888,GO:0005575,GO:0005622,GO:0005623,GO:0005634,GO:0005737,GO:0005829,GO:0005886,GO:0006464,GO:0006468,GO:0006793,GO:0006796,GO:0006807,GO:0007154,GO:0007165,GO:0007166,GO:0007167,GO:0007178,GO:0008150,GO:0008152,GO:0009987,GO:0016020,GO:0016301,GO:0016310,GO:0016740,GO:0016772,GO:0016773,GO:0019199,GO:0019538,GO:0023052,GO:0036211,GO:…	-	-	-	-	-	-	-	-	-	-	LRRNT_2,LRR_1,LRR_6,LRR_8,Pkinase_Tyr
Down-regulated	Cm252740.1	-1.74094	1.57e-09	Cm252740.1	2711.XP_006491864.1	4.2e-147	416	KOG2567@1|root,KOG2567@2759|Eukaryota,37Z3S@33090|Viridiplantae,3GHJ5@35493|Streptophyta	35493|Streptophyta	S	Rpp20 subunit of nuclear RNase MRP and P	-	-	-	-	-	-	-	-	-	-	-	-	Alba
Down-regulated	Cm015840.1	-1.73908	0.0424213	Cm015840.1	85681.XP_006425537.1	1.11e-149	421	2C9EQ@1|root,2QRS5@2759|Eukaryota,37TBA@33090|Viridiplantae,3GHM9@35493|Streptophyta	35493|Streptophyta	S	Salt tolerance-like protein	-	-	-	-	-	-	-	-	-	-	-	-	zf-B_box
Down-regulated	Cm141380.1	-1.73719	0.00525767	Cm141380.1	2711.XP_006470354.1	1.16e-168	475	KOG0483@1|root,KOG0483@2759|Eukaryota,37SWT@33090|Viridiplantae,3GB6E@35493|Streptophyta	35493|Streptophyta	K	homeobox-leucine zipper protein	hb-1	GO:0003674,GO:0003676,GO:0003677,GO:0003700,GO:0005488,GO:0005515,GO:0005575,GO:0005622,GO:0005623,GO:0005634,GO:0006355,GO:0006417,GO:0006950,GO:0006970,GO:0007275,GO:0008150,GO:0009314,GO:0009416,GO:0009628,GO:0009637,GO:0009651,GO:0009653,GO:0009889,GO:0009890,GO:0009891,GO:0009892,GO:0009893,GO:0009965,GO:0010016,GO:0010468,GO:0010556,GO:0010557,GO:0010558,GO:0010604,GO:0010605,GO:0010608,GO:…	-	ko:K09338	-	-	-	-	ko00000,ko03000	-	-	-	HALZ,Homeobox
Down-regulated	Cm267060.1	-1.73449	1.25e-10	Cm267060.1	3750.XP_008346882.1	2.47e-13	68.6	COG1215@1|root,2QSF4@2759|Eukaryota,37N29@33090|Viridiplantae,3GE4E@35493|Streptophyta,4JS1I@91835|fabids	35493|Streptophyta	M	Glucomannan 4-beta-mannosyltransferase	-	-	2.4.1.32	ko:K13680	-	-	-	-	ko00000,ko01000,ko01003,ko02000	4.D.3.1.10	GT2	-	Glyco_tranf_2_3,Glyco_trans_2_3,Glycos_transf_2
Down-regulated	Cm149950.1	-1.73324	8.83e-07	Cm149950.1	2711.XP_006466668.1	1.53e-207	577	2CNAQ@1|root,2QUV1@2759|Eukaryota,37T8Y@33090|Viridiplantae,3GHFG@35493|Streptophyta	35493|Streptophyta	K	dof zinc finger protein	-	GO:0000976,GO:0001067,GO:0001101,GO:0003674,GO:0003676,GO:0003677,GO:0003690,GO:0003700,GO:0005488,GO:0005575,GO:0005622,GO:0005623,GO:0005634,GO:0006355,GO:0008150,GO:0009719,GO:0009725,GO:0009733,GO:0009751,GO:0009889,GO:0009891,GO:0009893,GO:0009987,GO:0010033,GO:0010468,GO:0010556,GO:0010557,GO:0010604,GO:0010628,GO:0014070,GO:0016043,GO:0019219,GO:0019222,GO:0031323,GO:0031325,GO:0031326,GO:…	-	-	-	-	-	-	-	-	-	-	zf-Dof
Down-regulated	Cm276010.1	-1.73298	0.00349004	Cm276010.1	2711.XP_006484096.1	4.94e-141	401	2C8GV@1|root,2QWHP@2759|Eukaryota,37TG8@33090|Viridiplantae,3GH2B@35493|Streptophyta	35493|Streptophyta	S	REF SRPP-like protein	-	GO:0005575,GO:0005622,GO:0005623,GO:0005737,GO:0005773,GO:0005783,GO:0005811,GO:0006996,GO:0007275,GO:0008150,GO:0009555,GO:0009987,GO:0012505,GO:0016043,GO:0032501,GO:0032502,GO:0034389,GO:0040007,GO:0040008,GO:0043226,GO:0043227,GO:0043228,GO:0043229,GO:0043231,GO:0043232,GO:0044424,GO:0044444,GO:0044464,GO:0045927,GO:0048229,GO:0048518,GO:0048583,GO:0048584,GO:0048589,GO:0048856,GO:0050789,GO:…	-	-	-	-	-	-	-	-	-	-	REF
Down-regulated	Cm153250.1	-1.7322	1.56e-05	Cm153250.1	2711.XP_006489347.1	2.6e-260	712	COG0657@1|root,KOG1515@2759|Eukaryota,37R02@33090|Viridiplantae,3G8PY@35493|Streptophyta	35493|Streptophyta	V	Carboxylesterase	-	GO:0003674,GO:0003824,GO:0006725,GO:0008150,GO:0008152,GO:0009056,GO:0009058,GO:0009698,GO:0009699,GO:0009717,GO:0009987,GO:0016787,GO:0016788,GO:0016829,GO:0016835,GO:0016836,GO:0018130,GO:0019438,GO:0019748,GO:0033987,GO:0044237,GO:0044249,GO:0044550,GO:0046287,GO:0046483,GO:0052689,GO:0071704,GO:1901360,GO:1901362,GO:1901576	4.2.1.105	ko:K13258	ko00943,ko01110,map00943,map01110	-	R06793,R07317,R07723	RC01632	ko00000,ko00001,ko01000	-	-	-	Abhydrolase_3
Down-regulated	Cm297380.1	-1.72744	4.12e-05	Cm297380.1	2711.XP_006467898.1	0	1163	KOG2242@1|root,KOG2242@2759|Eukaryota,37NSG@33090|Viridiplantae,3G722@35493|Streptophyta	35493|Streptophyta	A	Heterogeneous nuclear ribonucleoprotein U-like protein	-	GO:0003674,GO:0005488,GO:0005515,GO:0005575,GO:0005622,GO:0005623,GO:0005634,GO:0005654,GO:0019899,GO:0031974,GO:0031981,GO:0043226,GO:0043227,GO:0043229,GO:0043231,GO:0043233,GO:0044422,GO:0044424,GO:0044428,GO:0044446,GO:0044464,GO:0070013	-	ko:K15047	ko05164,map05164	-	-	-	ko00000,ko00001	-	-	-	AAA_33,SPRY
Down-regulated	Cm210970.1	-1.72703	0.00110348	Cm210970.1	2711.XP_006490515.1	2.59e-226	628	COG0631@1|root,KOG0698@2759|Eukaryota,37KYX@33090|Viridiplantae,3GBQP@35493|Streptophyta	35493|Streptophyta	T	phosphatase 2C	-	GO:0003674,GO:0003824,GO:0004721,GO:0004722,GO:0005575,GO:0005622,GO:0005623,GO:0005634,GO:0006464,GO:0006470,GO:0006793,GO:0006796,GO:0006807,GO:0008150,GO:0008152,GO:0009787,GO:0009788,GO:0009966,GO:0009968,GO:0009987,GO:0010029,GO:0010030,GO:0010646,GO:0010648,GO:0016311,GO:0016787,GO:0016788,GO:0016791,GO:0019538,GO:0023051,GO:0023057,GO:0036211,GO:0042578,GO:0043170,GO:0043226,GO:0043227,GO:…	3.1.3.16	ko:K14497	ko04016,ko04075,ko04931,map04016,map04075,map04931	-	-	-	ko00000,ko00001,ko01000	-	-	-	PP2C
Down-regulated	Cm050880.1	-1.7259	0.000998542	Cm050880.1	2711.XP_006476558.1	0	1079	COG0519@1|root,KOG1622@2759|Eukaryota,37KGG@33090|Viridiplantae,3GAXX@35493|Streptophyta	35493|Streptophyta	F	GMP synthase (Glutamine-hydrolyzing)	-	GO:0003674,GO:0003824,GO:0003921,GO:0003922,GO:0006139,GO:0006163,GO:0006164,GO:0006177,GO:0006725,GO:0006753,GO:0006793,GO:0006796,GO:0006807,GO:0008150,GO:0008152,GO:0009058,GO:0009116,GO:0009117,GO:0009119,GO:0009123,GO:0009124,GO:0009126,GO:0009127,GO:0009150,GO:0009152,GO:0009156,GO:0009161,GO:0009163,GO:0009165,GO:0009167,GO:0009168,GO:0009259,GO:0009260,GO:0009987,GO:0016874,GO:0016879,GO:…	6.3.5.2	ko:K01951	ko00230,ko00983,ko01100,map00230,map00983,map01100	M00050	R01230,R01231,R08244	RC00010,RC00204	ko00000,ko00001,ko00002,ko01000,ko01002	-	-	-	GATase,GMP_synt_C,NAD_synthase
Down-regulated	Cm156640.1	-1.7251	0.000701999
Down-regulated	Cm239600.1	-1.72091	0.0208392	Cm239600.1	2711.XP_006487078.1	7.57e-245	671	COG0657@1|root,KOG1515@2759|Eukaryota,37R02@33090|Viridiplantae,3G9R7@35493|Streptophyta	35493|Streptophyta	V	Carboxylesterase	-	GO:0003674,GO:0003824,GO:0005575,GO:0005622,GO:0005623,GO:0005737,GO:0005829,GO:0008150,GO:0008152,GO:0009056,GO:0016787,GO:0016788,GO:0044424,GO:0044444,GO:0044464,GO:0052689	-	-	-	-	-	-	-	-	-	-	Abhydrolase_3
Down-regulated	Cm200130.1	-1.71791	0.0244622
Down-regulated	Cm229230.1	-1.71698	0.000786444	Cm229230.1	2711.XP_006484885.1	9.97e-185	515	2CXIP@1|root,2RXVJ@2759|Eukaryota,37UBZ@33090|Viridiplantae,3GHWQ@35493|Streptophyta	35493|Streptophyta	-	-	-	-	-	-	-	-	-	-	-	-	-	-	RWP-RK
Down-regulated	Cm046390.1	-1.71563	0.00132822	Cm046390.1	2711.XP_006473177.1	1.03e-111	333	28MZA@1|root,2QUI5@2759|Eukaryota,37MPR@33090|Viridiplantae,3GAES@35493|Streptophyta	35493|Streptophyta	K	transcription factor	-	GO:0003674,GO:0003700,GO:0005575,GO:0005622,GO:0005623,GO:0005634,GO:0006355,GO:0008150,GO:0009889,GO:0010468,GO:0010556,GO:0019219,GO:0019222,GO:0031323,GO:0031326,GO:0040034,GO:0043226,GO:0043227,GO:0043229,GO:0043231,GO:0044424,GO:0044464,GO:0048506,GO:0048509,GO:0048510,GO:0050789,GO:0050793,GO:0050794,GO:0051171,GO:0051252,GO:0060255,GO:0065007,GO:0080090,GO:0140110,GO:1903506,GO:2000112,GO:…	-	-	-	-	-	-	-	-	-	-	TCP
Down-regulated	Cm036790.1	-1.70793	0.0123894
Down-regulated	Cm291300.1	-1.70619	0.0113321	Cm291300.1	85681.XP_006424541.1	6.39e-176	505	COG0515@1|root,KOG1187@2759|Eukaryota,37RR2@33090|Viridiplantae,3GA5E@35493|Streptophyta	35493|Streptophyta	T	Receptor-like serine threonine-protein kinase NCRK	-	GO:0003674,GO:0003824,GO:0004672,GO:0004674,GO:0004675,GO:0004888,GO:0005488,GO:0005515,GO:0005575,GO:0005622,GO:0005623,GO:0005737,GO:0005768,GO:0005886,GO:0006464,GO:0006468,GO:0006793,GO:0006796,GO:0006807,GO:0007154,GO:0007165,GO:0007166,GO:0007167,GO:0007178,GO:0008150,GO:0008152,GO:0009888,GO:0009987,GO:0010008,GO:0010087,GO:0010089,GO:0012505,GO:0016020,GO:0016301,GO:0016310,GO:0016740,GO:…	-	-	-	-	-	-	-	-	-	-	Pkinase,Pkinase_Tyr
Down-regulated	Cm262590.1	-1.70504	2.11e-06	Cm262590.1	2711.XP_006465834.1	4.92e-42	140	2BWFA@1|root,2S2D5@2759|Eukaryota,37WM1@33090|Viridiplantae,3GKJT@35493|Streptophyta	35493|Streptophyta	S	Dormancy/auxin associated protein	-	-	-	-	-	-	-	-	-	-	-	-	Auxin_repressed
Down-regulated	Cm199890.1	-1.70401	1.44e-10	Cm199890.1	2711.XP_006467413.1	3.32e-304	828	COG0404@1|root,KOG2770@2759|Eukaryota,37QA3@33090|Viridiplantae,3GGPD@35493|Streptophyta	35493|Streptophyta	E	The glycine cleavage system catalyzes the degradation of glycine	-	GO:0005575,GO:0005576,GO:0005622,GO:0005623,GO:0005737,GO:0005739,GO:0005829,GO:0005840,GO:0008150,GO:0009507,GO:0009526,GO:0009532,GO:0009534,GO:0009536,GO:0009570,GO:0009579,GO:0009941,GO:0010035,GO:0010038,GO:0016020,GO:0022626,GO:0031967,GO:0031975,GO:0031976,GO:0031984,GO:0032991,GO:0042221,GO:0043226,GO:0043227,GO:0043228,GO:0043229,GO:0043231,GO:0043232,GO:0044422,GO:0044424,GO:0044434,GO:…	2.1.2.10	ko:K00605	ko00260,ko00630,ko00670,ko01100,ko01110,ko01130,ko01200,map00260,map00630,map00670,map01100,map01110,map01130,map01200	M00532	R01221,R02300,R04125	RC00022,RC00069,RC00183,RC02834	ko00000,ko00001,ko00002,ko01000	-	-	-	GCV_T,GCV_T_C
Down-regulated	Cm242130.1	-1.703	0.0237997	Cm242130.1	2711.XP_006480046.1	2.6e-258	710	28NIN@1|root,2QV49@2759|Eukaryota,37M4P@33090|Viridiplantae,3GDQ6@35493|Streptophyta	35493|Streptophyta	S	Protein of unknown function (DUF1645)	-	-	-	-	-	-	-	-	-	-	-	-	DUF1645
Down-regulated	Cm088620.1	-1.70087	0.0110967	Cm088620.1	3847.GLYMA13G27430.1	1.43e-17	91.7	COG0141@1|root,KOG2697@2759|Eukaryota,37Q6A@33090|Viridiplantae,3GEXV@35493|Streptophyta,4JH0E@91835|fabids	35493|Streptophyta	E	Catalyzes the sequential NAD-dependent oxidations of L- histidinol to L-histidinaldehyde and then to L-histidine	HDH	GO:0000105,GO:0003674,GO:0003824,GO:0004399,GO:0005575,GO:0005622,GO:0005623,GO:0005737,GO:0006082,GO:0006520,GO:0006547,GO:0006725,GO:0006807,GO:0007275,GO:0008150,GO:0008152,GO:0008652,GO:0009058,GO:0009314,GO:0009411,GO:0009416,GO:0009507,GO:0009532,GO:0009536,GO:0009555,GO:0009570,GO:0009628,GO:0009987,GO:0016053,GO:0016491,GO:0016614,GO:0016616,GO:0018130,GO:0019438,GO:0019752,GO:0032501,GO:…	1.1.1.23	ko:K00013	ko00340,ko01100,ko01110,ko01230,map00340,map01100,map01110,map01230	M00026	R01158,R01163,R03012	RC00099,RC00242,RC00463	ko00000,ko00001,ko00002,ko01000	-	-	-	Histidinol_dh
Down-regulated	Cm192990.1	-1.69832	0.0233433	Cm192990.1	2711.XP_006465544.1	0	875	28M37@1|root,2QTJX@2759|Eukaryota,37PEB@33090|Viridiplantae,3GDPH@35493|Streptophyta	35493|Streptophyta	S	shikimate	-	-	2.3.1.133	ko:K13065	ko00940,ko00941,ko00945,ko01100,ko01110,map00940,map00941,map00945,map01100,map01110	M00039	R01945,R02416,R07432,R07433	RC00004,RC00055,RC02864	ko00000,ko00001,ko00002,ko01000	-	-	-	Transferase
Down-regulated	Cm258710.1	-1.69802	0.0224742	Cm258710.1	2711.XP_006475587.1	4.18e-201	565	28PBK@1|root,2QVYZ@2759|Eukaryota,37KYN@33090|Viridiplantae,3GBWF@35493|Streptophyta	35493|Streptophyta	S	IQ-domain	-	GO:0005575,GO:0005622,GO:0005623,GO:0005737,GO:0005829,GO:0005856,GO:0005875,GO:0005886,GO:0015630,GO:0016020,GO:0032991,GO:0043226,GO:0043228,GO:0043229,GO:0043232,GO:0044422,GO:0044424,GO:0044430,GO:0044444,GO:0044446,GO:0044464,GO:0071944	-	-	-	-	-	-	-	-	-	-	DUF4005,IQ
Down-regulated	Cm054850.1	-1.69704	0.0182597	Cm054850.1	2711.XP_006470507.1	4.66e-105	316	KOG1072@1|root,KOG1072@2759|Eukaryota,37SP8@33090|Viridiplantae,3GCI2@35493|Streptophyta	35493|Streptophyta	O	F-box kelch-repeat protein	-	GO:0000151,GO:0005575,GO:0005622,GO:0005623,GO:0031461,GO:0031463,GO:0032991,GO:0044424,GO:0044464,GO:1902494,GO:1990234	-	-	-	-	-	-	-	-	-	-	F-box,F-box-like,Kelch_1,zf-RING_2
Down-regulated	Cm239500.1	-1.69639	1.05e-06	Cm239500.1	2711.XP_006471732.1	1.21e-268	737	COG4371@1|root,2QUI9@2759|Eukaryota,37R09@33090|Viridiplantae,3GF21@35493|Streptophyta	35493|Streptophyta	S	Protein of unknown function (DUF1517)	-	-	-	-	-	-	-	-	-	-	-	-	DUF1517
Down-regulated	Cm118300.1	-1.69502	6.76e-08	Cm118300.1	2711.XP_006485781.1	4.67e-147	414	2AI6M@1|root,2RZ44@2759|Eukaryota,37UK1@33090|Viridiplantae,3GIJR@35493|Streptophyta	35493|Streptophyta	-	-	-	-	-	-	-	-	-	-	-	-	-	-	-
[truncated: 3,417 more rows]

## Sheet: Table. S8.
Table. S8. KEGG enrichment analysis of DEGs
[truncated: 2,189 more rows]

## Sheet: Table. S9.
Table. S9. GO enrichment analysis of DEGs
[truncated: 16,209 more rows]

## Sheet: Table. S10.
Table. S10. Advantages and disadvantages analysis of A. rhizogenes and A. tumefaciens
List	A. rhizogenes K599	A. Tumefaciens EHA105
[truncated: 10 more rows]

[truncated: 1 more sheets: Table. S11.]
